# Supplementary material for: Maturation of Rhodobacter capsulatus Multicopper Oxidase CutO Depends on the CopA Copper Efflux Pathway and Requires the cutF Product
Source: Front Microbiol. 2021 Sep 8;12:720644. doi: 10.3389/fmicb.2021.720644 (PMC8456105; doi:10.3389/fmicb.2021.720644)
Supplement: Supplementary file 1 [file Table_3.xlsx]

## Sheet: Sheet1
1) searched for small ORFs within 10 gene window of CutO (contains either PF00394 or PF07731 or both); filtered those for smaller than 170 aa; does not match to a Pfam domain;contains SP, contains CXXXC, contains PP; limited to Proteobacteria
2) aligned with MUSCLE and removed sequences based on manual inspection of CxxxC motif alignment
3) jackhammer; excluded hits that contain a recognizable domain; 11 iterations until no more sequences detected
Entry	Organism	Organism ID	Proteomes	Taxonomic lineage (PHYLUM)	Taxonomic lineage (CLASS)	Taxonomic lineage (ORDER)	Taxonomic lineage (FAMILY)	Signal peptide Prediction	CS Position	Gene names	Neighborhood info available?	Cu-related neighbors (Andreini, 2008): Pfam; domain fusions are indicated with "/"	Neighborhood
A0A2I1DIJ9	Acidithiobacillus sp. SH	187490	UP000234329: Unassembled WGS sequence	Proteobacteria	Acidithiobacillia	Acidithiobacillales	Acidithiobacillaceae	SP(Sec/SPI)	CS pos: 29-30. AVA-MP. Pr: 0.4743	B1757_13940	yes	E1-E2_ATPase/HMA/Hydrolase, HMA, PDZ/PDZ_2/Trypsin_2, HlyD_D23	2910 >unknown> >unknown> >DDE_Tnp_Tn3;DUF4158> <Resolvase;HTH_7< >Glutaredoxin> >HMA> >E1-E2_ATPase;HMA;Hydrolase> <CutF< <OEP< <HlyD_D23< <ACR_tran< <unknown< >PDZ;PDZ_2;Trypsin_2> >DEDD_Tnp_IS110;Transposase_20>
V4RD33	Asticcacaulis benevestitus DSM 16100 = ATCC BAA-896	1121022	UP000017837: Unassembled WGS sequence	Proteobacteria	Alphaproteobacteria	Caulobacterales	Caulobacteraceae	SP(Sec/SPI)	CS pos: 31-32. AMA-ED. Pr: 0.7986	ABENE_14085	yes		2673 >unknown> >unknown> >Exo_endo_phos> >Fe-S_biosyn> <HD;HD_assoc< >GGDEF> <AIRC< <ATP-grasp;PurK_C< <YCII< >unknown> >CutF> >COQ9> <Ribosomal_S21< <4HBT< <unknown< >unknown> >unknown> >PNTB> >PNTB_4TM> >SnoaL_3> >AlaDh_PNT_C;AlaDh_PNT_N>
V4PJT7	Asticcacaulis benevestitus DSM 16100 = ATCC BAA-896	1121022	UP000017837: Unassembled WGS sequence	Proteobacteria	Alphaproteobacteria	Caulobacterales	Caulobacteraceae	OTHER	0	ABENE_01560	yes	Pyr_redox_dim/Pyr_redox_2, Penicillinase_R	2672 >unknown> <DivIC< <E1_dh< <Biotin_lipoyl;Transket_pyr;Transketolase_C< <2-oxoacid_dh;Biotin_lipoyl;E3_binding< <Pyr_redox_dim;Pyr_redox_2< >Acyl_transf_3> <unknown< >PepSY_TM> >TonB_dep_Rec;Plug> >CutF> >HTH_5> >AMP-binding> >Peptidase_M56> >Penicillinase_R> >unknown> <Radical_SAM< <Polyketide_cyc< <unknown< >CinA> >Sod_Fe_N;Sod_Fe_C>
F4QQQ8	Asticcacaulis biprosthecum C19	715226	UP000006512: Unassembled WGS sequence	Proteobacteria	Alphaproteobacteria	Caulobacterales	Caulobacteraceae	SP(Sec/SPI)	CS pos: 31-32. VQA-LA. Pr: 0.4162	ABI_35690	yes	Pyr_redox_dim/Pyr_redox_2, Penicillinase_R	2671 <unknown< <Penicillinase_R< <Peptidase_M23;Peptidase_M56< <unknown< <DivIC< <E1_dh< <Transket_pyr;Transketolase_C< <Pyr_redox_dim;Pyr_redox_2< >PepSY_TM> >TonB_dep_Rec;Plug> >CutF> >AMP-binding> >Peptidase_M56> >Penicillinase_R> >unknown> <Radical_SAM;LIAS_N< <Polyketide_cyc< >CinA> >Sod_Fe_N;Sod_Fe_C> >IspD;YgbB> >Acetyltransf_1>
E8RW24	Asticcacaulis excentricus (strain ATCC 15261 / DSM 4724 / VKM B-1370 / CB 48)	573065	UP000001492: Plasmid pASTEX02	Proteobacteria	Alphaproteobacteria	Caulobacterales	Caulobacteraceae	SP(Sec/SPI)	CS pos: 23-24. AQA-AA. Pr: 0.7349	Astex_3838	yes	Cu-oxidase/Cu-oxidase_2/Cu-oxidase_3, Trns_repr_metal, E1-E2_ATPase/HMA/Hydrolase, E1-E2_ATPase/Hydrolase, Metal_resist, CopB, CusF_Ec, CusF_Ec/HlyD_D23	2670 <E1-E2_ATPase;HMA;Hydrolase< >Transposase_mut> >CopB> >Cu-oxidase;Cu-oxidase_2;Cu-oxidase_3> >Acyl_transf_3> >unknown> >CusF_Ec> <unknown< <Metal_resist< <Sigma70_r2;Sigma70_r4_2< <CutF< <unknown< <OEP< <CusF_Ec;HlyD_D23< <ACR_tran< <CusF_Ec< <unknown< <CusF_Ec< >TetR_C_8> <Trns_repr_metal< <E1-E2_ATPase;Hydrolase<
E8RST0	Asticcacaulis excentricus (strain ATCC 15261 / DSM 4724 / VKM B-1370 / CB 48)	573065	UP000001492: Chromosome 2	Proteobacteria	Alphaproteobacteria	Caulobacterales	Caulobacteraceae	OTHER	0	Astex_2914	yes	Hydrolase_4, Pyr_redox_dim/Pyr_redox_2	2669 <PD40< <HxlR< <unknown< <ABC_tran< <Sod_Fe_N;Sod_Fe_C< <CinA< >Polyketide_cyc> >Radical_SAM;LIAS_N> <Hydrolase_4< <AMP-binding< <CutF< <TonB_dep_Rec;Plug< <PepSY_TM< >unknown> >Pyr_redox_dim;Pyr_redox_2> >2-oxoacid_dh;Biotin_lipoyl;E3_binding> >Biotin_lipoyl;Transket_pyr;Transketolase_C> >E1_dh> >DivIC> >Enolase_C;Enolase_N> >HAD_2>
A0A1G4Q3K6	Asticcacaulis taihuensis	260084	UP000199150: Unassembled WGS sequence	Proteobacteria	Alphaproteobacteria	Caulobacterales	Caulobacteraceae	SP(Sec/SPI)	CS pos: 27-28. AVA-SD. Pr: 0.5842	SAMN02927928_0893	yes		2668 <DUF4287;DUF5655< <AlaDh_PNT_C;AlaDh_PNT_N< <SnoaL_2< <PNTB_4TM< <PNTB< <unknown< >unknown> >4HBT> >Ribosomal_S21> <COQ9< <CutF< <unknown< >Sel1> >YCII> >ATP-grasp;PurK_C> >AIRC> <GGDEF< >HD;HD_assoc> <Fe-S_biosyn< <Exo_endo_phos< <unknown<
A0A1G4PT32	Asticcacaulis taihuensis	260084	UP000199150: Unassembled WGS sequence	Proteobacteria	Alphaproteobacteria	Caulobacterales	Caulobacteraceae	SP(Sec/SPI)	CS pos: 27-28. AAA-MG. Pr: 0.3986	SAMN02927928_0643	yes	Cu-oxidase/Cu-oxidase_2/Cu-oxidase_3, CopC, Trns_repr_metal, E1-E2_ATPase/HMA/Hydrolase, E1-E2_ATPase/Hydrolase, FTR1/Cytochrome_CBB3, CopB, CopD, CusF_Ec, CusF_Ec/HlyD_D23, HlyD_D23	2667 <K_trans< <CutF< <OEP< <CusF_Ec;HlyD_D23< <ACR_tran< <CusF_Ec< >TetR_N;TetR_C_8> >NAD_binding_1> <Trns_repr_metal< <E1-E2_ATPase;Hydrolase< <CutF< <Cu-oxidase;Cu-oxidase_2;Cu-oxidase_3< <CopB< <CopC< <CopD< <Acyl_transf_3< <DUF305< <FTR1;Cytochrome_CBB3< >E1-E2_ATPase;HMA;Hydrolase> >ACR_tran> >HlyD_D23>
A0A1G4PSX8	Asticcacaulis taihuensis	260084	UP000199150: Unassembled WGS sequence	Proteobacteria	Alphaproteobacteria	Caulobacterales	Caulobacteraceae	SP(Sec/SPI)	CS pos: 23-24. AQA-AQ. Pr: 0.8509	SAMN02927928_0634	yes	Cu-oxidase/Cu-oxidase_2/Cu-oxidase_3, Trns_repr_metal, E1-E2_ATPase/Hydrolase, Response_reg/Trans_reg_C, CusF_Ec, CusF_Ec/HlyD_D23	2666 <Acetyltransf_4< <OprB< >Response_reg;Trans_reg_C> >HisKA;HATPase_c;KdpD;DUF4118> >KdpC> >E1-E2_ATPase;Hydrolase> >KdpA> <KdpA< <KdpC< <K_trans< <CutF< <OEP< <CusF_Ec;HlyD_D23< <ACR_tran< <CusF_Ec< >TetR_N;TetR_C_8> >NAD_binding_1> <Trns_repr_metal< <E1-E2_ATPase;Hydrolase< <CutF< <Cu-oxidase;Cu-oxidase_2;Cu-oxidase_3<
A0A1G4PL15	Asticcacaulis taihuensis	260084	UP000199150: Unassembled WGS sequence	Proteobacteria	Alphaproteobacteria	Caulobacterales	Caulobacteraceae	SP(Sec/SPI)	CS pos: 40-41. VMA-MP. Pr: 0.5420	SAMN02927928_0471	yes	Hydrolase_4, Pyr_redox_dim/Pyr_redox_2, Penicillinase_R	2665 <IspD;YgbB< <Sod_Fe_N;Sod_Fe_C< <CinA< >Polyketide_cyc> >Radical_SAM> <Hydrolase_4< >Trehalase> <Penicillinase_R< <Peptidase_M56< <AMP-binding< <CutF< <TonB_dep_Rec;Plug< <PepSY_TM< >Pyr_redox_dim;Pyr_redox_2> >2-oxoacid_dh;Biotin_lipoyl;E3_binding> >Biotin_lipoyl;Transket_pyr;Transketolase_C> >E1_dh> >DivIC> >Enolase_C;Enolase_N> >unknown> <Exo_endo_phos<
U3AKM0	Brevundimonas abyssalis TAR-001	1391729	UP000016569: Unassembled WGS sequence	Proteobacteria	Alphaproteobacteria	Caulobacterales	Caulobacteraceae	SP(Sec/SPI)	CS pos: 21-22. VDA-AA. Pr: 0.8861	MBEBAB_0504	yes	E1-E2_ATPase/Hydrolase, HlyD_D23	2530 >PurS> >SAICAR_synt> <DUF1476< >Fasciclin> >Fasciclin> >unknown> >Lyase_1;ADSL_C> <GST_N_3< >Acetyltransf_3> >RadC> <CutF< <OEP< <HlyD_D23< <ACR_tran< <Cation_efflux< <unknown< <E1-E2_ATPase;Hydrolase< >unknown> >unknown> <DUF1801< >HTH_18>
A0A0Q5UYJ2	Brevundimonas sp. Leaf363	1736353	UP000051182: Unassembled WGS sequence	Proteobacteria	Alphaproteobacteria	Caulobacterales	Caulobacteraceae	SP(Sec/SPI)	CS pos: 34-35. ALG-AH. Pr: 0.4351	ASG17_11820	yes	HlyD_D23	2527 >Peptidase_M24;Creatinase_N;Peptidase_M24_C;Creatinase_N_2> >unknown> >PrmA> >unknown> >DUF3126> >Hexapep;SATase_N> >NUDIX> <Nitroreductase< >Methyltransf_11> >DUF817> <CutF< <HlyD_D23< <ACR_tran< >QueF> >tRNA-synt_1e;DALR_2> <GTP_cyclohydroI< <ExbD< <G_glu_transpept< >unknown> <unknown< >HisKA;HATPase_c;MASE1>
A0A0Q5V503	Brevundimonas sp. Leaf363	1736353	UP000051182: Unassembled WGS sequence	Proteobacteria	Alphaproteobacteria	Caulobacterales	Caulobacteraceae	TAT(Tat/SPI)	CS pos: 36-37. AMA-AA. Pr: 0.5532	ASG17_08335	yes	PCuAC	2528 >RcnB> >RcnB> <unknown< >Poly_export;SLBB> <Wzz< <unknown< >MMR_HSR1;YchF-GTPase_C> >PCuAC> >PepSY_TM> >TonB_dep_Rec;Plug> >CutF> >Pept_tRNA_hydro> >Ribosomal_L25p;Ribosomal_TL5_C> >unknown> >Pribosyltran_N;Pribosyl_synth> <YfiO< <SMC_N< >MTS> <polyprenyl_synt< >Aminotran_1_2> <SNARE_assoc<
A0A0Q5VF42	Brevundimonas sp. Leaf363	1736353	UP000051182: Unassembled WGS sequence	Proteobacteria	Alphaproteobacteria	Caulobacterales	Caulobacteraceae	SP(Sec/SPI)	CS pos: 24-25. AEA-AP. Pr: 0.9114	ASG17_10120	yes	Trypsin_2	2529 >YbjQ_1> >DHFR_1> >unknown> >Thymidylat_synt> >unknown> >DUF924> <IlvC;IlvN< >HATPase_c_2> <Response_reg< >unknown> >CutF> >Acetyltransf_4> >Peptidase_S9;Peptidase_S9_N> >HPP> <Trypsin_2< >Acyl-CoA_dh_1;Acyl-CoA_dh_M;Acyl-CoA_dh_N;Acyl-CoA_dh_C> <Ni_hydr_CYTB< <Sua5_yciO_yrdC;SUA5< >Patatin> >adh_short_C2> >H2O2_YaaD>
A0A2S8WA82	Brevundimonas sp. MYb31	1848616	UP000238612: Unassembled WGS sequence	Proteobacteria	Alphaproteobacteria	Caulobacterales	Caulobacteraceae	SP(Sec/SPI)	CS pos: 34-35. ADA-AT. Pr: 0.9266	CQ026_03420	yes	E1-E2_ATPase/Hydrolase, Response_reg/Trans_reg_C, HlyD_D23	2526 >Response_reg;Trans_reg_C> >HisKA;HATPase_c;KdpD;DUF4118> >KdpC> >Gcw_chp> >E1-E2_ATPase;Hydrolase> >KdpA> <unknown< >ACR_tran> >HlyD_D23> >OEP> >CutF> >Lactamase_B> <HTH_5< <Rhodanese;DUF2892< <HTH_Crp_2< <Phenol_MetA_deg< >unknown> >Peptidase_C39> >unknown> >unknown> <GTP_EFTU;EFG_C;GTP_EFTU_D2;LepA_C<
A0A0Q7E2X0	Brevundimonas sp. Root1279	1736443	UP000050923: Unassembled WGS sequence	Proteobacteria	Alphaproteobacteria	Caulobacterales	Caulobacteraceae	SP(Sec/SPI)	CS pos: 33-34. SHA-CA. Pr: 0.4388	ASC65_04820	yes	HlyD_D23	2525 >unknown> >FTSW_RODA_SPOVE> >Transpeptidase;PBP_dimer> >unknown> >MreC> >MreB_Mbl> >GST_N;GST_C_2> >SNARE_assoc> >ACR_tran> >HlyD_D23> >CutF> <Aminotran_1_2< >unknown> >polyprenyl_synt> <MTS< <2OG-FeII_Oxy_5< <PAP2< >TetR_N> <adh_short_C2< >unknown> <ABC_tran;ABC_tran_Xtn<
A0A0Q7E1K2	Brevundimonas sp. Root1279	1736443	UP000050923: Unassembled WGS sequence	Proteobacteria	Alphaproteobacteria	Caulobacterales	Caulobacteraceae	SP(Sec/SPI)	CS pos: 35-36. ALA-AV. Pr: 0.7516	ASC65_07645	yes	PCuAC	2524 >unknown> >unknown> <PEP-utilizers;PPDK_N;PEP-utilizers_C< <OMP_b-brl< >unknown> <unknown< >MMR_HSR1;YchF-GTPase_C> >PCuAC> >PepSY_TM> >TonB_dep_Rec;Plug> >CutF> >Pept_tRNA_hydro> >Ribosomal_L25p;Ribosomal_TL5_C> >Pribosyltran_N;Pribosyl_synth> <YfiO< <SMC_N< >unknown> >unknown> >Exo_endo_phos>
A0A0Q7DR10	Brevundimonas sp. Root1279	1736443	UP000050923: Unassembled WGS sequence	Proteobacteria	Alphaproteobacteria	Caulobacterales	Caulobacteraceae	SP(Sec/SPI)	CS pos: 26-27. AMA-AS. Pr: 0.6214	ASC65_14545	yes	Trypsin_2	2523 <unknown< <N6_N4_Mtase< <unknown< <unknown< <Phage_integrase< >unknown> <Response_reg< >unknown> >CutF> >Acetyltransf_4> <DUF1036< >Peptidase_S9;Peptidase_S9_N> <Trypsin_2< >Acyl-CoA_dh_1;Acyl-CoA_dh_M;Acyl-CoA_dh_N;AcylCoA_DH_N;Acyl-CoA_dh_C> <Ni_hydr_CYTB< <YceI< <Sua5_yciO_yrdC;SUA5< >unknown> >unknown>
A0A1V1UY22	Brevundimonas sp. SH203	345167	UP000195546: Unassembled WGS sequence	Proteobacteria	Alphaproteobacteria	Caulobacterales	Caulobacteraceae	SP(Sec/SPI)	CS pos: 36-37. ALA-AV. Pr: 0.6928	SH203_01124	yes	PCuAC, Response_reg/Trans_reg_C	2522 <Acyl_transf_3< >unknown> <WYL< <unknown< >unknown> >TonB_dep_Rec;Plug> <unknown< >MMR_HSR1;YchF-GTPase_C> >PCuAC> >TonB_dep_Rec;Plug> >CutF> >Pept_tRNA_hydro> >Ribosomal_L25p;Ribosomal_TL5_C> >Response_reg;HisKA;HATPase_c;MHYT;PAS_7> <HisKA;HATPase_c;PAS_8< <BPD_transp_1;DUF3708< <BPD_transp_1;DUF3333< <ABC_tran< <PhoU< <Response_reg;Trans_reg_C< <GST_N_3<
D9QM49	Brevundimonas subvibrioides (strain ATCC 15264 / DSM 4735 / LMG 14903 / NBRC 16000 / CB 81) (Caulobacter subvibrioides)	633149	UP000002696: Chromosome	Proteobacteria	Alphaproteobacteria	Caulobacterales	Caulobacteraceae	OTHER	0	Bresu_2668	yes	PCuAC	2521 >Pectinesterase> <unknown< >Response_reg> >SMC_N> >YfiO> <Pribosyltran_N;Pribosyl_synth< <unknown< <unknown< <Ribosomal_L25p;Ribosomal_TL5_C< <Pept_tRNA_hydro< <CutF< <TonB_dep_Rec;Plug< <PepSY_TM< <PCuAC< <Sod_Fe_N;Sod_Fe_C< <MMR_HSR1;YchF-GTPase_C< <unknown< <unknown< >unknown> >PA;Peptidase_M28> >PA;Peptidase_M28>
A0A1I6QD78	Brevundimonas viscosa	871741	UP000198788: Unassembled WGS sequence	Proteobacteria	Alphaproteobacteria	Caulobacterales	Caulobacteraceae	SP(Sec/SPI)	CS pos: 28-29. GLV-AP. Pr: 0.1791	SAMN05192570_1707	yes	Cytochrom_C1, Peptidase_M19	2520 <unknown< >DUF393> >Ribonuc_L-PSP> >Peptidase_M28> >PA;Peptidase_M28> >Cytochrom_C1> >Cytochrom_B_C;Cytochrome_B> >Rieske;UCR_Fe-S_N> <SpoU_methylase< >TonB_dep_Rec;Plug> >CutF> >Peptidase_M19> <Coprogen_oxidas< >Response_reg;HisKA;HATPase_c> >GATase> <ABM< >RsmJ> <unknown< <Topoisom_I< <unknown< >OGFr_N>
A0A1I6PBS1	Brevundimonas viscosa	871741	UP000198788: Unassembled WGS sequence	Proteobacteria	Alphaproteobacteria	Caulobacterales	Caulobacteraceae	SP(Sec/SPI)	CS pos: 40-41. VDA-AA. Pr: 0.6593	SAMN05192570_1014	yes	HlyD_D23	2519 <AAA;Clp_N;AAA_2;ClpB_D2-small;AAA_lid_9< >DUF2971> <unknown< >Zn_Tnp_IS1595;DDE_Tnp_IS1595> <unknown< <unknown< >Cation_efflux> >ACR_tran> >HlyD_D23> >OEP> >CutF> >unknown> >DUF559> <Rhomboid< <DUF1622< >DUF421> <SRAP< >KH_1;S1;RNase_PH;RNase_PH_C;PNPase> >Ribosomal_S15> >TruB_N;TruB_C_2> >RBFA>
A0A2D2AY56	Caulobacter mirabilis	69666	UP000228945: Chromosome	Proteobacteria	Alphaproteobacteria	Caulobacterales	Caulobacteraceae	SP(Sec/SPI)	CS pos: 31-32. VEA-AS. Pr: 0.9347	CSW64_11090	yes	HlyD_D23	2441 <An_peroxidase< <unknown< <Oxidored_FMN< <unknown< <unknown< <Peptidase_S8< <Lactamase_B< >Haemagg_act;MBG_2> >ShlB;POTRA_2> >unknown> <CutF< <OEP< <HlyD_D23< <ACR_tran< <Cation_efflux< >TetR_N> <FAA_hydrolase< <TonB_dep_Rec;Plug< <MFS_1< <Thiolase_N;Thiolase_C< <AMP-binding;AMP-binding_C<
A0A2D2B118	Caulobacter mirabilis	69666	UP000228945: Chromosome	Proteobacteria	Alphaproteobacteria	Caulobacterales	Caulobacteraceae	SP(Sec/SPI)	CS pos: 22-23. VSS-TM. Pr: 0.4091	CSW64_16905	yes	Hydrolase_4	2442 <Response_reg< >Lip_A_acyltrans> <HTH_3< <Inositol_P< <HTH_20< <AHSA1< <GFA< >Hydrolase_4> >SCP2> <Putative_PNPOx< <CutF< <unknown< >unknown> >unknown> >unknown> <HSP20< >Pentapeptide> >dCMP_cyt_deam_1> >His_Phos_1> <DUF998< <CBS;SIS<
B0SUU1	Caulobacter sp. (strain K31)	366602	UP000001316: Chromosome	Proteobacteria	Alphaproteobacteria	Caulobacterales	Caulobacteraceae	OTHER	0	Caul_2283	yes	E1-E2_ATPase/Hydrolase, HlyD_D23	2439 <TrbL< <VirB8< <CagX< <TrbI< <DUF2274< >HTH_3> >S1-P1_nuclease> >vWA-TerF-like> >unknown> >TerD> <CutF< <OEP< <HlyD_D23< <ACR_tran< <Na_Ca_ex< <DUF411< <DUF190< <E1-E2_ATPase;Hydrolase< <Polyketide_cyc2< <DUF190< <unknown<
B0SUY6	Caulobacter sp. (strain K31)	366602	UP000001316: Chromosome	Proteobacteria	Alphaproteobacteria	Caulobacterales	Caulobacteraceae	SP(Sec/SPI)	CS pos: 23-24. VNA-AQ. Pr: 0.7554	Caul_2328	yes	MerR_1, MerR/MerR-DNA-bind, HMA, CusF_Ec, CusF_Ec/HlyD_D23	2440 <MerR;MerR-DNA-bind< <unknown< >CusF_Ec> <HMA< >MerR;MerR-DNA-bind> <unknown< >ACR_tran> >CusF_Ec;HlyD_D23> >OEP> >unknown> >CutF> >Acyl_transf_3> <unknown< <MerR_1< <unknown< <unknown< <Fer2;NAD_binding_1;FAD_binding_6< <unknown< <unknown< <DUF1622< <unknown<
A0A3R8M107	Caulobacter sp. 602-1	2492472	UP000268773: Unassembled WGS sequence	Proteobacteria	Alphaproteobacteria	Caulobacterales	Caulobacteraceae	SP(Sec/SPI)	CS pos: 33-34. AMA-HD. Pr: 0.4467	EIK80_25625	yes		2436 >CutF>
A0A426GIX3	Caulobacter sp. 602-1	2492472	UP000268773: Unassembled WGS sequence	Proteobacteria	Alphaproteobacteria	Caulobacterales	Caulobacteraceae	OTHER	0	EIK80_13750	yes	Copper-bind, Cu-oxidase_3, E1-E2_ATPase/Cation_ATPase_C/Cation_ATPase_N/Hydrolase, NnrS	2438 <ABC_tran< <FtsX< <HlyD_3< <Usp< <E1-E2_ATPase;Cation_ATPase_C;Cation_ATPase_N;Hydrolase< >unknown> >unknown> >PepSY_TM> >TonB_dep_Rec;Plug> >CutF> >NnrS> >unknown> >AOX> <HisKA;PAS;HATPase_c< <Response_reg;GerE< >Hemerythrin;ScdA_N> <Cu-oxidase_3< <unknown< >Ribonuc_red_lgN;Ribonuc_red_lgC> <Copper-bind<
A0A426GFG5	Caulobacter sp. 602-1	2492472	UP000268773: Unassembled WGS sequence	Proteobacteria	Alphaproteobacteria	Caulobacterales	Caulobacteraceae	SP(Sec/SPI)	CS pos: 31-32. TSA-AA. Pr: 0.5484	EIK80_17485	yes	E1-E2_ATPase/HMA/Hydrolase, NIR_SIR/NIR_SIR_ferr/Fer2_BFD/Pyr_redox_2/Rubredoxin_C, FixG_C/Fer4_5/Fer4_18, HlyD_D23	2437 <unknown< <FixG_C;Fer4_5;Fer4_18< <FixH< <E1-E2_ATPase;HMA;Hydrolase< <FixS< <HTH_Crp_2< <Radical_SAM< <CutF< <OEP< <HlyD_D23< <ACR_tran< <ANTAR< <MFS_1< <NIR_SIR;NIR_SIR_ferr;Fer2_BFD;Pyr_redox_2;Rubredoxin_C< <Rieske< <Molybdopterin;Molydop_binding;Fer2_BFD;Molybdop_Fe4S4< <TP_methylase<
A0A0Q7TJ70	Caulobacter sp. Root1455	1736465	UP000051447: Unassembled WGS sequence	Proteobacteria	Alphaproteobacteria	Caulobacterales	Caulobacteraceae	SP(Sec/SPI)	CS pos: 18-19. SMA-TC. Pr: 0.3866	ASD21_22440	yes	Cytochrom_C/CCP_MauG, HlyD_D23, YtkA	2435 >HTH_5> >AHSA1> <MCPsignal;Protoglobin< <Trp_halogenase< >Na_H_Exchanger> <PhdYeFM_antitox< <PIN< >ACR_tran> >HlyD_D23> >OEP> >CutF> <DJ-1_PfpI;HTH_18< >Cytochrom_C;CCP_MauG> >YtkA> <unknown< <DJ-1_PfpI< >MFS_1> >unknown> <HTH_1;LysR_substrate< >LacI;Peripla_BP_3> <MFS_1<
A0A0Q7T0I0	Caulobacter sp. Root1455	1736465	UP000051447: Unassembled WGS sequence	Proteobacteria	Alphaproteobacteria	Caulobacterales	Caulobacteraceae	SP(Sec/SPI)	CS pos: 18-19. TAA-MP. Pr: 0.6959	ASD21_09820	yes	HlyD_D23	2433 <Transpeptidase;Transgly;PBP_N< >unknown> >Response_reg;HisKA;HATPase_c> <TonB_dep_Rec;Plug< <ABC_tran;ABC_tran_CTD< <DAHP_synth_1< <unknown< <Haem_oxygenas_2< >K_trans> >EamA> >CutF> >unknown> <unknown< >TetR_N;TetR_C_33> <HlyD_D23< <ACR_tran< <Amino_oxidase< <Rieske;Ring_hydroxyl_A< <TetR_N;TetR_C_6< >unknown> >unknown>
A0A0Q7TC90	Caulobacter sp. Root1455	1736465	UP000051447: Unassembled WGS sequence	Proteobacteria	Alphaproteobacteria	Caulobacterales	Caulobacteraceae	SP(Sec/SPI)	CS pos: 29-30. AQA-GT. Pr: 0.4216	ASD21_08250	yes	Trypsin_2, Glyoxalase_6	2434 <GMC_oxred_N;GMC_oxred_C< <AMP-binding;AMP-binding_C< <NTP_transf_8< <MaoC_dehydratas< >HTH_31;MLTR_LBD> <Abhydrolase_6< >CsbD> >Trypsin_2> <Peptidase_S9;Peptidase_S9_N< <Acetyltransf_4< <CutF< <unknown< >ROS_MUCR> <Peptidase_S49< >TonB_dep_Rec;CarboxypepD_reg> <DUF442< <Lactamase_B;BLACT_WH< >AMP-binding;DUF1499;AMP-binding_C> <Response_reg;HisKA;HATPase_c< <Glyoxalase_6< >APH;AAA_33>
A0A0V2F7D2	Caulobacter vibrioides (Caulobacter crescentus)	155892	UP000053705: Unassembled WGS sequence	Proteobacteria	Alphaproteobacteria	Caulobacterales	Caulobacteraceae	OTHER	0	AS593_14810	yes	PCuAC, SCO1-SenC	2432 <MR_MLE_N;MR_MLE_C< <GntR;FCD< >unknown> >Glyco_hydro_18> <TetR_N;TetR_C_13< <ADH_zinc_N;ADH_N< >SCO1-SenC> >PCuAC> >PepSY_TM> >TonB_dep_Rec;Plug> >CutF> <DUF885< >RibD_C>
Q9A4V5	Caulobacter vibrioides (strain ATCC 19089 / CB15) (Caulobacter crescentus)	190650	UP000001816: Chromosome	Proteobacteria	Alphaproteobacteria	Caulobacterales	Caulobacteraceae	SP(Sec/SPI)	CS pos: 32-33. IDS-AI. Pr: 0.2776	CC_2720	yes	E1-E2_ATPase/Hydrolase, HlyD_D23	2431 <Peptidase_S9< >Asn_synthase> >Transglut_core3> >unknown> >unknown> <unknown< >unknown> >DUF2285> >unknown> >unknown> <CutF< <OEP< <HlyD_D23< <unknown< <ACR_tran< <DUF190< <E1-E2_ATPase;Hydrolase< <Glutaredoxin< <HTH_Tnp_1< <rve;HTH_32< >unknown>
Q9A2Q7	Caulobacter vibrioides (strain ATCC 19089 / CB15) (Caulobacter crescentus)	190650	UP000001816: Chromosome	Proteobacteria	Alphaproteobacteria	Caulobacterales	Caulobacteraceae	OTHER	0	CC_3499	yes	PCuAC, SCO1-SenC, Peptidase_M13/Peptidase_M13_N, Penicillinase_R	2430 <Beta-lactamase;DUF3471< >unknown> >DUF2219> >Ribonuc_red_lgN;Ribonuc_red_lgC> >unknown> >OmpA;OMP_b-brl> >Methyltransf_31> >Na_H_Exchanger;TrkA_N> >HTH_3> <MaoC_dehydratas< <CutF< <TonB_dep_Rec;Plug< <PepSY_TM< <PCuAC< <SCO1-SenC< <Peptidase_M13;Peptidase_M13_N< >unknown> >HTH_18> <Penicillinase_R< <TonB_C;Peptidase_M56< >Sbt_1>
A0A0H3CD55	Caulobacter vibrioides (strain NA1000 / CB15N) (Caulobacter crescentus)	565050	UP000001364: Chromosome	Proteobacteria	Alphaproteobacteria	Caulobacterales	Caulobacteraceae	SP(Sec/SPI)	CS pos: 31-32. IDS-AI. Pr: 0.2819	CCNA_02805	yes	E1-E2_ATPase/Hydrolase, HlyD_D23	2429 >Asn_synthase> >Transglut_core3> >unknown> >unknown> >GntR> <unknown< >DUF2285> <DUF2285< <HTH_17< <unknown< <CutF< <OEP< <HlyD_D23< <unknown< <ACR_tran< <DUF190< <E1-E2_ATPase;Hydrolase< <Glutaredoxin< <HTH_Tnp_1< <rve;HTH_32< >unknown>
A0A0H3CCN5	Caulobacter vibrioides (strain NA1000 / CB15N) (Caulobacter crescentus)	565050	UP000001364: Chromosome	Proteobacteria	Alphaproteobacteria	Caulobacterales	Caulobacteraceae	OTHER	0	CCNA_03614	yes	PCuAC, SCO1-SenC, Peptidase_M13/Peptidase_M13_N, Penicillinase_R	2428 <Patatin< <Beta-lactamase;DUF3471< >unknown> >DUF2219> >Ribonuc_red_lgN;Ribonuc_red_lgC> >OmpA;OMP_b-brl> >Methyltransf_31> >Na_H_Exchanger;TrkA_N> >HTH_31> <MaoC_dehydratas< <CutF< <TonB_dep_Rec;Plug< <PepSY_TM< <PCuAC< <SCO1-SenC< <Peptidase_M13;Peptidase_M13_N< >unknown> >HTH_18> <Penicillinase_R< <TonB_C;Peptidase_M56< >Sbt_1>
A0A4Q3RS44	Caulobacteraceae bacterium	1978230	UP000291219: Unassembled WGS sequence	Proteobacteria	Alphaproteobacteria	Caulobacterales	Caulobacteraceae	SP(Sec/SPI)	CS pos: 34-35. LEA-AP. Pr: 0.3596	EON95_20070	yes		2427 >CutF> <unknown< <Transgly_assoc<
A0A1B1AGP9	Caulobacteraceae bacterium OTSz_A_272	1759059	UP000092498: Chromosome	Proteobacteria	Alphaproteobacteria	Caulobacterales	Caulobacteraceae	SP(Sec/SPI)	CS pos: 26-27. ASA-GS. Pr: 0.1273	ATE48_07310	yes	Cu-oxidase_2, PCuAC, Cytochrom_C/SCO1-SenC, Response_reg/Trans_reg_C, Globin, HemolysinCabind/An_peroxidase/Peptidase_M10_C/Big_9, DUF1775	2425 >Cytochrom_C;SCO1-SenC> >HemolysinCabind;An_peroxidase;Peptidase_M10_C;Big_9> >Cu-oxidase_2> >HTH_Tnp_1> >Response_reg;Trans_reg_C> >HisKA;HAMP;HATPase_c> >Response_reg;Trans_reg_C> >unknown> >Globin> <unknown< <CutF< <TonB_dep_Rec;Plug< <PCuAC< <DUF1775< <unknown< >HTH_1;LysR_substrate> <FA_hydroxylase< <unknown< <NAD_binding_10;DoxX_3< <DUF2269< >adh_short>
A0A1B1AIL9	Caulobacteraceae bacterium OTSz_A_272	1759059	UP000092498: Chromosome	Proteobacteria	Alphaproteobacteria	Caulobacterales	Caulobacteraceae	OTHER	0	ATE48_10940	yes	Hydrolase_4	2426 >ketoacyl-synt;Ketoacyl-synt_C> >FabA> >SH3_4> <2-Hacid_dh;2-Hacid_dh_C< <unknown< <DUF885< <unknown< >Sulfotransfer_2> >Hydrolase_4> >TonB_dep_Rec;Plug> >CutF> >Alpha-amylase;DUF3459> <Glyco_transf_25< >PhoD;PhoD_N> >Abhydrolase_6> >unknown> >ThiF> <bPH_2< >dUTPase> >unknown> >unknown>
A0A328B496	Phenylobacterium hankyongense	1813876	UP000249842: Unassembled WGS sequence	Proteobacteria	Alphaproteobacteria	Caulobacterales	Caulobacteraceae	SP(Sec/SPI)	CS pos: 38-39. AMA-AQ. Pr: 0.7898	DJ021_08480	yes	PCuAC, Peptidase_M13/Peptidase_M13_N, DUF1775	1201 <Polyketide_cyc< <MTS< <HGTP_anticodon;tRNA-synt_His< <tRNA-synt_His< <HisG< >Peptidase_M13;Peptidase_M13_N> >PCuAC> >DUF1775> >TonB_dep_Rec;Plug> >CutF> <Na_H_Exchanger;TrkA_N< <OmpA;OMP_b-brl< >AsnC_trans_reg;HTH_24> <Aldedh;Pro_dh;Pro_dh-DNA_bdg< >SIMPL> <Rhodanese;Lactamase_B< <unknown< <DUF2243< >Pirin;Pirin_C> <HxlR<
A0A328BDF7	Phenylobacterium kunshanense	1445034	UP000249524: Unassembled WGS sequence	Proteobacteria	Alphaproteobacteria	Caulobacterales	Caulobacteraceae	SP(Sec/SPI)	CS pos: 31-32. IDA-ML. Pr: 0.4785	DJ019_17885	yes	MerR/MerR-DNA-bind, E1-E2_ATPase/Hydrolase, HlyD_D23	1200 <unknown< <unknown< <Peptidase_S66;Peptidase_S66C< <NLPC_P60;SH3_16< >Epimerase> >AMP-binding> >PhyH> <Phage_integrase< >MerR;MerR-DNA-bind> <unknown< <CutF< <OEP< <HlyD_D23< <ACR_tran< <Cation_efflux< <E1-E2_ATPase;Hydrolase< <Polyketide_cyc2< >Response_reg;HisKA;HATPase_c;CHASE3>
A0A2Z3HWD7	Phenylobacterium sp. HYN0004	2201350	UP000247763: Chromosome	Proteobacteria	Alphaproteobacteria	Caulobacterales	Caulobacteraceae	SP(Sec/SPI)	CS pos: 36-37. VAA-AP. Pr: 0.5271	HYN04_07960	yes	Peptidase_M16/Peptidase_M16_C	1199 >GSHPx> >GFO_IDH_MocA> <ADH_zinc_N;ADH_N_2< >Abhydrolase_1> <unknown< >DUF3883> >MatE> >tRNA_U5-meth_tr> <Rick_17kDa_Anti< >S4;FtsJ> <CutF< <TonB_dep_Rec;Plug< <PepSY_TM< >4HBT_3> <PAF-AH_p_II< >AMP-binding;AMP-binding_C> <TetR_N;TetR_C_22< >Beta-lactamase> >Pyr_redox_3> <Peptidase_M16;Peptidase_M16_C< >Lipase_GDSL_2>
A0A328AP95	Phenylobacterium sp. LX32	2170551	UP000249254: Unassembled WGS sequence	Proteobacteria	Alphaproteobacteria	Caulobacterales	Caulobacteraceae	SP(Sec/SPI)	CS pos: 22-23. ALA-AT. Pr: 0.8832	DJ017_16540	yes	E1-E2_ATPase/Cation_ATPase_C/Cation_ATPase_N/Hydrolase, Response_reg/Trans_reg_C	1198 >Response_reg;Trans_reg_C> >PhoU> <adh_short_C2< >HisKA;HATPase_c> <E1-E2_ATPase;Cation_ATPase_C;Cation_ATPase_N;Hydrolase< >TauE> >HTH_5> <Lactamase_B< <p450< >Peptidase_M3> <CutF< <TonB_dep_Rec;Plug< >E1-E2_ATPase;Cation_ATPase_C;Cation_ATPase_N;Hydrolase> >K_trans> <HisKA;HATPase_c;DUF4118< <Response_reg;Trans_reg_C< <Usp< <AI-2E_transport< <GST_N_2< <DUF1697< >TetR_N>
A0A328ANC0	Phenylobacterium sp. LX32	2170551	UP000249254: Unassembled WGS sequence	Proteobacteria	Alphaproteobacteria	Caulobacterales	Caulobacteraceae	SP(Sec/SPI)	CS pos: 22-23. AAA-AQ. Pr: 0.3468	DJ017_10590	yes	MerR/MerR-DNA-bind, E1-E2_ATPase/Hydrolase, Cytochrome_CBB3, CusF_Ec, CusF_Ec/HlyD_D23, HlyD_D23	1197 <VirB8< <CagX< <TrbI< <DUF2274< <Polyketide_cyc2< >CusF_Ec> >ACR_tran> >CusF_Ec;HlyD_D23> >OEP> >unknown> >CutF> >FUR> >MerR;MerR-DNA-bind> <OEP< <HlyD_D23< <ACR_tran< <DUF190< <Cation_efflux< <OprB< >Cytochrome_CBB3> >E1-E2_ATPase;Hydrolase>
A0A0Q7DIS6	Phenylobacterium sp. Root1277	1736442	UP000051150: Unassembled WGS sequence	Proteobacteria	Alphaproteobacteria	Caulobacterales	Caulobacteraceae	SP(Sec/SPI)	CS pos: 22-23. VAA-EP. Pr: 0.3442	ASC73_07415	yes		1196 <unknown< <AAA< <unknown< >unknown> >unknown> <HD_2< <unknown< <unknown< <p450< >unknown> <CutF< <TonB_dep_Rec;Plug< <PepSY;PepSY_TM< >TetR_N;TetR_C_33> >p450> >unknown> >RibD_C> <Sulfatase< >LssY_C> <Aminotran_1_2< >unknown>
A0A0Q7D1J6	Phenylobacterium sp. Root1277	1736442	UP000051150: Unassembled WGS sequence	Proteobacteria	Alphaproteobacteria	Caulobacterales	Caulobacteraceae	SP(Sec/SPI)	CS pos: 28-29. SHA-EP. Pr: 0.8833	ASC73_13735	yes	Ferritin, HlyD_D23	1195 <DUF2061< <Ferritin< >Lipase_GDSL_2> >TonB_dep_Rec;Plug> >TetR_N;TetR_C_33> >tRNA_edit> <PALP;CBS< <Cys_Met_Meta_PP< >unknown> >M20_dimer> <CutF< <OEP< <HlyD_D23< <ACR_tran< >Beta-lactamase> >unknown> >PTH2> <unknown< >DUF202> <GST_C;GST_N< >4HBT>
B4RC60	Phenylobacterium zucineum (strain HLK1)	450851	UP000001868: Chromosome	Proteobacteria	Alphaproteobacteria	Caulobacterales	Caulobacteraceae	SP(Sec/SPI)	CS pos: 41-42. AEA-AP. Pr: 0.2303	PHZ_c3444	yes		1193 >TruB_N;TruB_C_2> >RBFA> >DLH> >DUF2939> <Acetyltransf_3< >GTP_EFTU;GTP_EFTU_D2;IF2_N;IF2_assoc;IF-2> >YlxR> >S1;NusA_N;KH_5;HHH_5> >DUF150;DUF150_C> >TonB_dep_Rec> >CutF> >GFA> <Pyrophosphatase< >Methyltransf_4> >S-AdoMet_synt_N;S-AdoMet_synt_M;S-AdoMet_synt_C> >HTH_3> >CN_hydrolase> >CBS;CorC_HlyC> >UPF0054> >PhoH> >UPF0004;TRAM;Radical_SAM>
B4RIK5	Phenylobacterium zucineum (strain HLK1)	450851	UP000001868: Plasmid pHLK1	Proteobacteria	Alphaproteobacteria	Caulobacterales	Caulobacteraceae	OTHER	0	PHZ_p0237	yes	MerR/MerR-DNA-bind, E1-E2_ATPase/Hydrolase, HlyD_D23	1194 <rve< <IstB_IS21< <DDE_Tnp_1_6< >unknown> >HTH_31> <HTH_3< >unknown> >unknown> >MerR;MerR-DNA-bind> <unknown< <CutF< <OEP< <HlyD_D23< <ACR_tran< <DUF411< <DUF190< >unknown> <E1-E2_ATPase;Hydrolase< <Peptidase_M23< <unknown< <unknown<
B4R9S9	Phenylobacterium zucineum (strain HLK1)	450851	UP000001868: Chromosome	Proteobacteria	Alphaproteobacteria	Caulobacterales	Caulobacteraceae	OTHER	0	PHZ_c1430	yes	MerR/MerR-DNA-bind, HlyD_D23	1192 <KAP_NTPase< <unknown< <unknown< <unknown< <TatD_DNase< <Mrr_cat< <unknown< >Peptidase_M78;HTH_31> >MerR;MerR-DNA-bind> <unknown< <CutF< <OEP< <HlyD_D23< <ACR_tran< <Cation_efflux< <DUF411< >ArsC> >SBF> >LMWPc> >HTH_20> <FMN_red<
A0A2G4YTW0	Emcibacter congregatus	2043170	UP000229730: Unassembled WGS sequence	Proteobacteria	Alphaproteobacteria	Emcibacterales	Emcibacteraceae	SP(Sec/SPI)	CS pos: 27-28. ASA-LS. Pr: 0.4887	CRD36_03585	yes	HlyD_D23	2232 >TetR_N> <Asparaginase_2< >DHH;DHHA1;RecJ_OB> >FBPase_glpX> >Homoserine_dh;ACT;NAD_binding_3> >Aminotran_1_2> <PhaC_N< >ACR_tran> >HlyD_D23> >OEP> >CutF> <ADH_N< <Response_reg;HisKA;PAS;CheB_methylest< <Glycos_transf_1;Glyco_transf_4< <Glyco_hydro_130< <PEP-utilizers;PPDK_N;PEP-utilizers_C< <Usp< <HSP20< <MannoseP_isomer< <CBS< <HisKA;PAS_9<
A0A2G4YRJ7	Emcibacter congregatus	2043170	UP000229730: Unassembled WGS sequence	Proteobacteria	Alphaproteobacteria	Emcibacterales	Emcibacteraceae	OTHER	0	CRD36_09560	yes	PDZ_2/Trypsin_2	2231 >PDZ_2;Trypsin_2> >DUF2065> >Band_7> >Band_7;HflK_N> <FeS_assembly_P;ParA< >HisKA;HATPase_c> <CoA_binding_2< >DHFR_1> >Thymidylat_synt> >unknown> <CutF< <TonB_dep_Rec;Plug< <SspB< <Fumerase;Fumerase_C< <RHH_4< >AsmA;AsmA_2> <4HBT_2< <CBS;Voltage_CLC< <UvrD-helicase;UvrD_C< >DUF2807> >DUF2807>
A0A0M2RDA4	Kiloniella litopenaei	1549748	UP000034491: Unassembled WGS sequence	Proteobacteria	Alphaproteobacteria	Kiloniellales	Kiloniellaceae	SP(Sec/SPI)	CS pos: 47-48. SWA-NP. Pr: 0.8227	WH95_06140	yes		1937 >QueF> >Radical_SAM;Fer4_14> >PTPS> >QueC> <Aldedh< >unknown> >DUF676> >TetR_N;TetR_C_33> >Indigoidine_A> >PfkB> <CutF< >Acetyltransf_7;Acetyltransf_18> >ADH_zinc_N;ADH_N> >GCV_T;GCV_T_C> <HTH_1;LysR_substrate< <dCache_1< <MCPsignal;HAMP;dCache_1< <Ion_trans< >MS_channel;TM_helix> <PAS_5< <Radical_SAM<
A0A0M2R3G9	Kiloniella litopenaei	1549748	UP000034491: Unassembled WGS sequence	Proteobacteria	Alphaproteobacteria	Kiloniellales	Kiloniellaceae	SP(Sec/SPI)	CS pos: 34-35. MTS-YE. Pr: 0.1302	WH95_13145	yes	MoCF_biosynth	1936 <NLPC_P60;SH3_16< <Radical_SAM;Mob_synth_C;Fer4_12< >MFS_1> >unknown> <NAD_kinase< >unknown> <unknown< >PilZ> >MoCF_biosynth> >Nuc_deoxyri_tr3> <CutF< <PepSY_TM< >unknown> <SfsA;SfsA_N< <Peptidase_M24< <RadC< <Isochorismatase< >unknown> <Lyase_1;ADSL_C< >DUF1476> >DUF1476>
A0A3M0CCR4	Eilatimonas milleporae	911205	UP000271227: Unassembled WGS sequence	Proteobacteria	Alphaproteobacteria	Kordiimonadales	Kordiimonadaceae	SP(Sec/SPI)	CS pos: 32-33. IPA-GW. Pr: 0.2364	BXY39_2363	yes		2233 >unknown> <DEAD;Helicase_C;HRDC;RQC;RecQ_Zn_bind< >DUF2309> >Proton_antipo_M;Proton_antipo_N> <HTH_1;LysR_substrate< <DNA_photolyase;FAD_binding_7< >DUF4440> <DUF2256< <Amidohydro_1< >DPRP> <CutF< <TonB_dep_Rec;Plug< <unknown< <Na_H_Exchanger;TrkA_N< <unknown< <EamA< <TraB< <Response_reg< <Response_reg;HisKA;Hpt;HATPase_c<
A0A3M0CML5	Eilatimonas milleporae	911205	UP000271227: Unassembled WGS sequence	Proteobacteria	Alphaproteobacteria	Kordiimonadales	Kordiimonadaceae	OTHER	0	BXY39_2292	yes		2234 <HTH_3< <Peptidase_M78< >adh_short> >NAD_binding_8> >unknown> <unknown< <AAA_21< <DUF4276< >BrnA_antitoxin> >BrnT_toxin> <CutF< <TonB_dep_Rec;Plug< <unknown< <Peptidase_S9;PD40< >TetR_N;TetR_C_30> <TonB_dep_Rec;Plug< <GST_C;GST_N_3< <SBF< <FAA_hydrolase< <Lactamase_B< <cNMP_binding;CBS;DUF294;DUF294_C<
A0A1G6WLB1	Kordiimonas lacus	637679	UP000183685: Unassembled WGS sequence	Proteobacteria	Alphaproteobacteria	Kordiimonadales	Kordiimonadaceae	SP(Sec/SPI)	CS pos: 26-27. LDA-QE. Pr: 0.3090	SAMN04488071_1126	yes	MerR/MerR-DNA-bind, HMA, Cytochrome_CBB3, FTR1/Cytochrome_CBB3, HlyD_D23	1929 <ABC_tran;ABC_tran_Xtn< >ABC_tran;ABC_membrane> >gag-asp_proteas> >DDE_Tnp_Tn3;DUF4158> >FTR1;Cytochrome_CBB3> >Cytochrome_CBB3> >P-II> >ACR_tran> >HlyD_D23> >OEP> >CutF> >Cation_efflux> <MerR;MerR-DNA-bind< <TonB_dep_Rec;Plug< <Phenol_MetA_deg< <HMA< <unknown< <HMA< <unknown< <Thioredoxin_3< <DsbD<
A0A1G6ULH9	Kordiimonas lacus	637679	UP000183685: Unassembled WGS sequence	Proteobacteria	Alphaproteobacteria	Kordiimonadales	Kordiimonadaceae	OTHER	0	SAMN04488071_0609	yes	Trans_reg_C, HlyD/CusF_Ec/HlyD_D23	1928 <GSH-S_N;GSH-S_ATP< >unknown> <AsnC_trans_reg;HTH_24< >DUF1080> <Trans_reg_C< >PepSY_TM> >SnoaL_3> >ACR_tran> >HlyD;CusF_Ec;HlyD_D23> >OEP> >CutF> <DAGK_cat< >unknown> <Nramp< >Ank_2> <PD40< >DUF2794> <DUF2807< <DUF2807< >unknown> >unknown>
A0A239PIB3	Amphiplicatus metriothermophilus	1519374	UP000198346: Unassembled WGS sequence	Proteobacteria	Alphaproteobacteria	Parvularculales	Parvularculaceae	SP(Sec/SPI)	CS pos: 27-28. AVA-AN. Pr: 0.6248	SAMN06297382_0042	yes		2729 >Putative_PNPOx;PNP_phzG_C> <Chorismate_synt< >NnrU> >Response_reg;HATPase_c> >Methyltransf_25> >tRNA_U5-meth_tr> >S4;FtsJ> >DUF3179> >Transket_pyr;Transketolase_C;DXP_synthase_N> >unknown> >CutF> >Exonuc_VII_S> >unknown> >Hist_deacetyl> <Peptidase_M20;M20_dimer< >MOSC;MOSC_N> >adh_short> >unknown> >Fic> >unknown> >Acyl-CoA_dh_1;Acyl-CoA_dh_M;Acyl-CoA_dh_N;AcylCoA_DH_N;Acyl-CoA_dh_C>
A0A2S7K0F9	Marinicaulis flavus	2058213	UP000239504: Unassembled WGS sequence	Proteobacteria	Alphaproteobacteria	Parvularculales	Parvularculaceae	SP(Sec/SPI)	CS pos: 36-37. LRA-VV. Pr: 0.2074	CW354_16350	yes		1809 <GFA< <DUF2314< >GFA> >Amidohydro_1> >Nucleos_tra2_N;Nucleos_tra2_C> <PGM_PMM_IV;PGM_PMM_I;PGM_PMM_II;PGM_PMM_III< >SlyX> >unknown> >PepSY_TM> >TonB_dep_Rec> >CutF> >cNMP_binding;HTH_Crp_2> <FA_hydroxylase< >ACP_syn_III_C;ACP_syn_III> >TauE> >Dus> >unknown> >ABC_tran> >FtsX;MacB_PCD> >FtsX;MacB_PCD> >LolA_like>
A0A2S7K1N2	Marinicaulis flavus	2058213	UP000239504: Unassembled WGS sequence	Proteobacteria	Alphaproteobacteria	Parvularculales	Parvularculaceae	LIPO(Sec/SPII)	CS pos: 23-24. LAS-CA. Pr: 0.5615	CW354_18530	yes	Cu-oxidase/Cu-oxidase_2/Cu-oxidase_3, Trns_repr_metal, MerR/MerR-DNA-bind, E1-E2_ATPase/Hydrolase, CopB, CusF_Ec, CusF_Ec/HlyD_D23, HlyD_D23	1810 >ACR_tran> >HlyD_D23> >OEP> >PEMT> >Cation_efflux> <MerR;MerR-DNA-bind< >CusF_Ec> >ACR_tran> >CusF_Ec;HlyD_D23> >OEP> >CutF> >Trns_repr_metal> <unknown< <CusF_Ec< <Cu-oxidase;Cu-oxidase_2;Cu-oxidase_3< <CopB< <DUF2231;SnoaL_3< <AA_permease_2< <DUF5676< <E1-E2_ATPase;Hydrolase< <Methyltransf_31<
E0TF25	Parvularcula bermudensis (strain ATCC BAA-594 / HTCC2503 / KCTC 12087)	314260	UP000001302: Chromosome	Proteobacteria	Alphaproteobacteria	Parvularculales	Parvularculaceae	SP(Sec/SPI)	CS pos: 24-25. VMA-CP. Pr: 0.9214	PB2503_12349	yes	Trns_repr_metal, E1-E2_ATPase/Hydrolase, Pyr_redox_dim/Pyr_redox_2, CopB, CusF_Ec, HlyD_D23	1250 <CopB< <DUF2231< <unknown< <E1-E2_ATPase;Hydrolase< <DUF411< <AA_permease_2< <Ion_trans_2< <DUF305< <Rhodanese;Lactamase_B< <Trns_repr_metal< <CutF< <OEP< <HlyD_D23< <ACR_tran< <unknown< <CusF_Ec< <CusF_Ec< >UPF0060> >Pyr_redox_dim;Pyr_redox_2> >Pyr_redox_dim;Pyr_redox_2> >Transport_MerF>
E0TI18	Parvularcula bermudensis (strain ATCC BAA-594 / HTCC2503 / KCTC 12087)	314260	UP000001302: Chromosome	Proteobacteria	Alphaproteobacteria	Parvularculales	Parvularculaceae	SP(Sec/SPI)	CS pos: 28-29. GHA-AE. Pr: 0.8629	PB2503_00310	yes	Trns_repr_metal, Response_reg/Trans_reg_C	1251 <Trns_repr_metal< <Cation_efflux< <Mntp< <unknown< >MFS_1> >unknown> >HupE_UreJ_2> >ACR_tran> >Biotin_lipoyl;HlyD_3> >OEP> >CutF> >RES> >DUF2384> <unknown< <ExoD< <PepSY< <OEP< <unknown< <ACR_tran< <Response_reg;Trans_reg_C< <HATPase_c<
A0A371RKA5	Parvularcula sp. SM1705	2292771	UP000264589: Unassembled WGS sequence	Proteobacteria	Alphaproteobacteria	Parvularculales	Parvularculaceae	OTHER	0	DX908_11795	yes	HMA, Glyoxalase_6, Peptidase_M14/Pepdidase_M14_N	1249 <unknown< >Glyoxalase_6> >DUF1304> >DUF3299> >DUF2796> <unknown< <unknown< >Peptidase_M14;Pepdidase_M14_N> <SDH_sah< <unknown< <CutF< <unknown< <HMA< <unknown< <Glutaredoxin< <DsbD;DsbC;Thioredoxin_7< <AhpC-TSA< <PGI< >GGDEF> <AIRC< <ATP-grasp;PurK_C<
A0A2W2BLV5	Aestuariivirga litoralis	2650924	UP000248795: Unassembled WGS sequence	Proteobacteria	Alphaproteobacteria	Rhizobiales	Aestuariivirgaceae	SP(Sec/SPI)	CS pos: 39-40. ALS-AA. Pr: 0.3086	DK847_07680	yes	PCuAC, SCO1-SenC	2843 >unknown> <TPR_1;TPR_11;TPR_12;TPR_16;Sulfotransfer_3< <FA_hydroxylase< <EamA< <MdoG< >unknown> >DnaJ> >SCO1-SenC> >PCuAC> >PepSY_TM> >CutF> >unknown> >Peptidase_C93> >unknown> >Lipase_3> >unknown> <unknown< <SelA< <ROK;HTH_24< <ABC_tran< <Peripla_BP_4<
Q1YL96	Aurantimonas manganoxydans (strain ATCC BAA-1229 / DSM 21871 / SI85-9A1)	287752	UP000000321: Unassembled WGS sequence	Proteobacteria	Alphaproteobacteria	Rhizobiales	Aurantimonadaceae	TAT(Tat/SPI)	CS pos: 31-32. AAA-SG. Pr: 0.5394	SI859A1_02651	yes	PCuAC	2664 <Response_reg;GGDEF< <TctC< >NNMT_PNMT_TEMT> >EAL;GGDEF> >unknown> <ZnuA< <ABC_tran< <ABC-3< <ABC-3< >PCuAC> >CutF> >SIP;FAD_binding_9> <Peripla_BP_2< <FecCD< <FecCD< <ABC_tran< <TetR_N< <DSBA< >GST_C;GST_N> >TonB_dep_Rec;Plug> <IucA_IucC;FhuF<
Q1YJ32	Aurantimonas manganoxydans (strain ATCC BAA-1229 / DSM 21871 / SI85-9A1)	287752	UP000000321: Unassembled WGS sequence	Proteobacteria	Alphaproteobacteria	Rhizobiales	Aurantimonadaceae	SP(Sec/SPI)	CS pos: 24-25. AHA-AG. Pr: 0.9519	SI859A1_01288	yes	PCuAC, MerR/MerR-DNA-bind, E1-E2_ATPase/HMA/Hydrolase, SCO1-SenC, Cytochrome_CBB3	2663 >YkuD> >unknown> >EipB_like> >YkuD> <unknown< >SCO1-SenC> >PCuAC> >DUF411> >E1-E2_ATPase;HMA;Hydrolase> <unknown< <CutF< <unknown< <Cytochrome_CBB3< >unknown> >unknown> >Cation_efflux> >UPF0060> >MerR;MerR-DNA-bind> <DsbB< <Thioredoxin_4< <Zip<
A0A1X0T5C6	Aurantimonas sp. 22II-16-19i	1317114	UP000192322: Unassembled WGS sequence	Proteobacteria	Alphaproteobacteria	Rhizobiales	Aurantimonadaceae	OTHER	0	ATO4_08290	yes		2661 >unknown> >Oxidored_q4> <unknown< <Rhodanese< >Transposase_mut> <Methyltransf_21< <HTH_Tnp_1< <rve_3< >unknown> <DUF1007< <CutF< <PepSY_TM< >FAD_binding_4;FAD-oxidase_C> >Amidohydro_1> >Aminotran_5> >ABC_tran> >BPD_transp_1> >SBP_bac_3> >GntR;FCD> >Ribosomal_L32p> >Transgly>
A0A1X0T3I9	Aurantimonas sp. 22II-16-19i	1317114	UP000192322: Unassembled WGS sequence	Proteobacteria	Alphaproteobacteria	Rhizobiales	Aurantimonadaceae	SP(Sec/SPI)	CS pos: 28-29. TMA-MG. Pr: 0.7071	ATO4_11374	yes	HlyD_D23, YtkA	2660 >unknown> <unknown< >unknown> >HTH_36> <AAA_31< <ParBc;RepB< <DDE_3< >ACR_tran> >HlyD_D23> >YtkA> >CutF> >HipA_C;Couple_hipA> >HTH_31> <ATPase< <HWE_HK< <Response_reg< >unknown> >DEDD_Tnp_IS110;Transposase_20> <DDE_Tnp_ISL3;zf-ISL3<
A0A1X0T3C7	Aurantimonas sp. 22II-16-19i	1317114	UP000192322: Unassembled WGS sequence	Proteobacteria	Alphaproteobacteria	Rhizobiales	Aurantimonadaceae	SP(Sec/SPI)	CS pos: 38-39. AYA-VQ. Pr: 0.9375	ATO4_10969	yes	MerR_1, MerR/MerR-DNA-bind, E1-E2_ATPase/HMA/Hydrolase, HMA, SCO1-SenC, Cytochrom_C, Pyr_redox_dim/Pyr_redox_2, Redoxin, MerB	2659 >DUF411> >Cytochrom_C> >Sortilin-Vps10> >SCO1-SenC> >unknown> >unknown> >DUF1573> >unknown> >Redoxin> >Redoxin> >CutF> >MerR_1> <MerB< <MerT< <HMA< <unknown< <Pyr_redox_dim;Pyr_redox_2< <YkuD< <unknown< <E1-E2_ATPase;HMA;Hydrolase< <MerR;MerR-DNA-bind<
A0A1X0T6G5	Aurantimonas sp. 22II-16-19i	1317114	UP000192322: Unassembled WGS sequence	Proteobacteria	Alphaproteobacteria	Rhizobiales	Aurantimonadaceae	TAT(Tat/SPI)	CS pos: 33-34. VGA-QG. Pr: 0.2951	ATO4_05349	yes	PCuAC, HlyD_D23	2662 <Bac_export_1< <unknown< <Rod-binding< <unknown< <unknown< >unknown> <unknown< >PHA_gran_rgn> >DEAD;Helicase_C> >Peptidase_S11;PBP5_C> <CutF< <PCuAC< >unknown> >ABC_tran;ABC_tran_CTD> >unknown> >DUF1778> >ACR_tran> >HlyD_D23> >PRC> >DUF1328> <DAGK_cat<
A0A0Q6EP79	Aurantimonas sp. Leaf443	1736378	UP000051458: Unassembled WGS sequence	Proteobacteria	Alphaproteobacteria	Rhizobiales	Aurantimonadaceae	SP(Sec/SPI)	CS pos: 30-31. AQA-HG. Pr: 0.5780	ASG48_12335	yes	HlyD_D23	2658 >ANTAR> >Peripla_BP_5> <adh_short_C2< >NTP_transferase;MannoseP_isomer> >RibD_C> >MCPsignal> <baeRF_family12< >unknown> >ACR_tran> >HlyD_D23> >CutF> >ABC_tran> >ABC_tran;BCA_ABC_TP_C> >BPD_transp_2> >BPD_transp_2> >Peripla_BP_6> >Amidohydro_1> >TetR_N> >DUF1428> >Ribonuc_L-PSP> <HTH_11;WYL<
A0A0Q6EJB5	Aurantimonas sp. Leaf443	1736378	UP000051458: Unassembled WGS sequence	Proteobacteria	Alphaproteobacteria	Rhizobiales	Aurantimonadaceae	SP(Sec/SPI)	CS pos: 47-48. AMA-AA. Pr: 0.4671	ASG48_16465	yes	Redoxin	2657 >tRNA_m1G_MT> >ABM> >RimM;PRC> >GGDEF;PAS_8> >Ribosomal_S16> >CM_2> >SRP54;SRP54_N;SRP_SPB> <Exo_endo_phos< >CutF> >MFS_1> <DAP_epimerase< <UPF0004;Radical_SAM< <SRP54;SRP54_N< <FMN_dh< <IspA< <DUF533< >NUDIX;Nudix_N_2> >Redoxin> >CcmD>
A0A0B1Q589	Aureimonas altamirensis	370622	UP000030826: Unassembled WGS sequence	Proteobacteria	Alphaproteobacteria	Rhizobiales	Aurantimonadaceae	SP(Sec/SPI)	CS pos: 39-40. AHA-SP. Pr: 0.7527	LA66_15640	yes	Cu-oxidase/Cu-oxidase_2/Cu-oxidase_3, E1-E2_ATPase/HMA/Hydrolase, HMA, Cytochrom_C, E1-E2_ATPase/Hydrolase/YHS	2655 <unknown< <TrbL< <VirB8< <CagX< <TrbI< >HTH_5> >Cation_efflux> >MFS_1> <HMA< >Cytochrom_D1;DUF305> >CutF> >DUF411> >E1-E2_ATPase;Hydrolase;YHS> >Cu-oxidase;Cu-oxidase_2;Cu-oxidase_3> <Cytochrom_C< >Fer2;NAD_binding_1;FAD_binding_6> >Glutaredoxin> >E1-E2_ATPase;HMA;Hydrolase> <HMA< <DUF305< >unknown>
A0A0B1QA07	Aureimonas altamirensis	370622	UP000030826: Unassembled WGS sequence	Proteobacteria	Alphaproteobacteria	Rhizobiales	Aurantimonadaceae	LIPO(Sec/SPII)	CS pos: 20-21. GFA-CG. Pr: 0.9470	LA66_03830	yes	PCuAC, Response_reg/Trans_reg_C	2656 <BPD_transp_1< <BPD_transp_1< <ABC_tran;TOBE_3< <ABC_tran;ABC_membrane;Peptidase_C39< <HlyD_3;Biotin_lipoyl_2< >Ribonuc_L-PSP> >Ser_hydrolase> <Alpha-amylase;CBM_48< <YjdM< <LysE< <CutF< <PCuAC< >Glutaminase> <Lysine_decarbox< <Aldo_ket_red< >TctA> >TctB> >HisKA;HATPase_c;2CSK_N;SBP_bac_6> >Response_reg;Trans_reg_C> <ZnuA< <ABC_tran<
A0A1H0KLC1	Aureimonas jatrophae	1166073	UP000198793: Unassembled WGS sequence	Proteobacteria	Alphaproteobacteria	Rhizobiales	Aurantimonadaceae	SP(Sec/SPI)	CS pos: 17-18. VAA-VP. Pr: 0.7653	SAMN05192530_10831	yes	Hydrolase_2	2654 <Exo_endo_phos< >BPD_transp_1> >BPD_transp_1> >SBP_bac_5> >Voltage_CLC> <Ldh_1_N;Ldh_1_C< <Hydrolase_2< >adh_short> <Peptidase_S11< >Oxidored_molyb> <CutF< <DUF305< <PAP2< >ADH_zinc_N;ADH_N> <unknown< >unknown> <AMP-binding;AMP-binding_C< >Response_reg> >ADH_zinc_N;ADH_N> >BPD_transp_2> >ABC_tran>
A0A1H0HE06	Aureimonas jatrophae	1166073	UP000198793: Unassembled WGS sequence	Proteobacteria	Alphaproteobacteria	Rhizobiales	Aurantimonadaceae	SP(Sec/SPI)	CS pos: 30-31. AQA-HA. Pr: 0.3662	SAMN05192530_10455	yes	PCuAC, MerR/MerR-DNA-bind, E1-E2_ATPase/HMA/Hydrolase, HMA, SCO1-SenC, HlyD_D23	2652 <E1-E2_ATPase;HMA;Hydrolase< <PEMT< <DUF411< <PCuAC< <SCO1-SenC< <unknown< >unknown> <E1-E2_ATPase;HMA;Hydrolase< <MerR;MerR-DNA-bind< <HMA< <CutF< <HlyD_D23< <ACR_tran< <unknown< <DUF305< >unknown> >MFS_1> >ArsB> >FMN_red> >Acetyltransf_1> >ArsC>
A0A1H0HDX5	Aureimonas jatrophae	1166073	UP000198793: Unassembled WGS sequence	Proteobacteria	Alphaproteobacteria	Rhizobiales	Aurantimonadaceae	SP(Sec/SPI)	CS pos: 21-22. AHG-AA. Pr: 0.8280	SAMN05192530_10440	yes	PCuAC, MerR/MerR-DNA-bind, E1-E2_ATPase/HMA/Hydrolase, SCO1-SenC	2651 <PLDc;PLDc_2< >AP_endonuc_2> <IMS< <Phage_integrase< <unknown< <unknown< <unknown< <unknown< <UvrD_C_2;AAA_30;HHH_4< >Thioredoxin_4> >CutF> >Nramp> <Fe_dep_repress;Fe_dep_repr_C< >unknown> >MerR;MerR-DNA-bind> <E1-E2_ATPase;HMA;Hydrolase< <PEMT< <DUF411< <PCuAC< <SCO1-SenC< <unknown<
A0A1H0CMN6	Aureimonas jatrophae	1166073	UP000198793: Unassembled WGS sequence	Proteobacteria	Alphaproteobacteria	Rhizobiales	Aurantimonadaceae	SP(Sec/SPI)	CS pos: 45-46. AMA-AE. Pr: 0.6351	SAMN05192530_101375	yes	PCuAC/DUF1775, SBP_bac_11, ParE_toxin, Biotin_lipoyl_2/HlyD_D23	2649 >unknown> <DUF2793< <AnmK< <Fer2;Fer2_2< <FAD_binding_5;CO_deh_flav_C< <Ald_Xan_dh_C;Ald_Xan_dh_C2< >PfkB> >PfkB> <ADH_zinc_N;ADH_N< <RibD_C< <CutF< <PCuAC;DUF1775< <HTH_1< <SBP_bac_11< <BPD_transp_1< <ABC_tran;TOBE< <ParE_toxin< <HTH_31< >ACR_tran> >Biotin_lipoyl_2;HlyD_D23> <TetR_N;TetR_C_2<
A0A1H0HBD5	Aureimonas jatrophae	1166073	UP000198793: Unassembled WGS sequence	Proteobacteria	Alphaproteobacteria	Rhizobiales	Aurantimonadaceae	SP(Sec/SPI)	CS pos: 37-38. AAA-AV. Pr: 0.3376	SAMN05192530_10412	yes	RHH_1/NikR_C	2650 >unknown> >unknown> >unknown> <unknown< <unknown< >unknown> <Flagellin_N;Flagellin_C< <DUF2161< <Cellulase< >PepSY;PepSY_TM> >CutF> >RHH_1;NikR_C> <SBP_bac_5< <BPD_transp_1< <BPD_transp_1< <ABC_tran< <ABC_tran< <ZnuA< <ZinT< >ABC_tran> >FecCD>
A0A1H0JBS8	Aureimonas jatrophae	1166073	UP000198793: Unassembled WGS sequence	Proteobacteria	Alphaproteobacteria	Rhizobiales	Aurantimonadaceae	SP(Sec/SPI)	CS pos: 29-30. AMA-MP. Pr: 0.5732	SAMN05192530_106103	yes	SBP_bac_11	2653 <GMC_oxred_N;GMC_oxred_C;NAD_binding_8< >unknown> >AGS_C;SMODS> <SAVED< <unknown< <rve_3< >LssY_C> >unknown> >DUF305> >DUF305> >CutF> >unknown> >CRCB> >SBP_bac_11> <unknown< <Sigma70_r2;Sigma70_r4_2< <unknown< <HTH_1;LysR_substrate< <unknown< >Thioredoxin_4> >SLAC1>
A0A0Q5HS44	Aureimonas sp. Leaf324	1736336	UP000050862: Unassembled WGS sequence	Proteobacteria	Alphaproteobacteria	Rhizobiales	Aurantimonadaceae	SP(Sec/SPI)	CS pos: 35-36. ATA-DL. Pr: 0.6930	ASF65_00405	yes	CopC/CopD, PCuAC, SCO1-SenC, DUF1775	2647 <DUF1852< <Meth_synt_2< >HupE_UreJ> >SCO1-SenC> >CopC;CopD> >DUF1775> >PCuAC> >PepSY_TM> >DJ-1_PfpI> >SCO1-SenC> >CutF> >Metallophos> >unknown> >AAA> >NMO> <RNase_T;QSregVF_b< <DNA_ligase_A_M;DNA_ligase_A_N;DNA_ligase_A_C< <unknown< >Hist_deacetyl> >DHO_dh> >DUF952>
A0A0Q5HSV0	Aureimonas sp. Leaf324	1736336	UP000050862: Unassembled WGS sequence	Proteobacteria	Alphaproteobacteria	Rhizobiales	Aurantimonadaceae	SP(Sec/SPI)	CS pos: 23-24. ASA-DS. Pr: 0.6743	ASF65_01465	yes	PCuAC	2648 <CLP_protease< <zf-C4_ClpX;AAA_2;ClpB_D2-small< <AAA;LON_substr_bdg;Lon_C< <Bac_DNA_binding< <Peptidase_M20;M20_dimer< >HWE_HK;PAS_9> <BLUF< >Sod_Fe_N;Sod_Fe_C> >PCuAC> >PepSY_TM> >CutF> <unknown< >Peptidase_M24;Creatinase_N> <EamA< <EAL;GGDEF;MHYT;PAS_7< >KduI> >AP_endonuc_2> >PfkB;DUF2090> >SIS;HTH_6> <TPP_enzyme_M;TPP_enzyme_C;TPP_enzyme_N<
A0A0Q6C9S1	Aureimonas sp. Leaf454	1736381	UP000051585: Unassembled WGS sequence	Proteobacteria	Alphaproteobacteria	Rhizobiales	Aurantimonadaceae	SP(Sec/SPI)	CS pos: 37-38. AAA-AM. Pr: 0.3909	ASG43_01315	yes		2646 <BPD_transp_1< <BPD_transp_1< <ABC_tran;TOBE_2< <Oxidored_FMN< >ABC_tran> >ABC_tran;BPD_transp_2;BCA_ABC_TP_C> >BPD_transp_2> >Peripla_BP_6> <G_glu_transpept< <CutF< <PepSY;PepSY_TM< <SBP_bac_5< >PhzC-PhzF> <Aminotran_5< <GntR;FCD< >Aminotran_3> <APH< >Histidinol_dh> <Cupin_2;HTH_31< <SBP_bac_8<
A0A0Q6C9J5	Aureimonas sp. Leaf454	1736381	UP000051585: Unassembled WGS sequence	Proteobacteria	Alphaproteobacteria	Rhizobiales	Aurantimonadaceae	SP(Sec/SPI)	CS pos: 44-45. AHA-SV. Pr: 0.9176	ASG43_21265	yes	Copper-bind, MerR/MerR-DNA-bind, E1-E2_ATPase/HMA/Hydrolase, HMA, CusF_Ec, HlyD_D23, YtkA	2645 >HTH_3> >unknown> >DUF305> >unknown> >CutF> >DUF411> <E1-E2_ATPase;HMA;Hydrolase< <MerR;MerR-DNA-bind< <HMA< <SNARE_assoc< <CutF< <unknown< <OEP< <Copper-bind< <CusF_Ec< <Guanylate_cyc< <Ni_hydr_CYTB< >unknown> <YtkA< <HlyD_D23<
A0A0Q6BZN4	Aureimonas sp. Leaf454	1736381	UP000051585: Unassembled WGS sequence	Proteobacteria	Alphaproteobacteria	Rhizobiales	Aurantimonadaceae	SP(Sec/SPI)	CS pos: 18-19. AMA-AS. Pr: 0.8045	ASG43_21235	yes	Copper-bind, PCuAC, MerR/MerR-DNA-bind, E1-E2_ATPase/HMA/Hydrolase, HMA, SCO1-SenC	2644 <PEMT< <DUF411< <PCuAC< <SCO1-SenC< >HTH_3> >unknown> >DUF305> >unknown> >CutF> >DUF411> <E1-E2_ATPase;HMA;Hydrolase< <MerR;MerR-DNA-bind< <HMA< <SNARE_assoc< <CutF< <unknown< <OEP< <Copper-bind<
A0A0Q6E5H0	Aureimonas sp. Leaf460	1736384	UP000051159: Unassembled WGS sequence	Proteobacteria	Alphaproteobacteria	Rhizobiales	Aurantimonadaceae	OTHER	0	ASG54_18780	yes	PCuAC/DUF1775, Ferritin	2643 >MTS;PrmC_N> >RF-1;PCRF> >PEP-utilizers;PEP-utilizers_C;PEP-utilisers_N;GAF_2> >AA_kinase;ACT;ACT_7> <BrnT_toxin< <CopG_antitoxin< <Methyltransf_11< <unknown< <Ferritin< >PCuAC;DUF1775> >CutF> >SecA_PP_bind;SEC-C;SecA_SW;SecA_DEAD> <Rotamase_3< <ArgJ< <Acetyltransf_1< <NUDIX< <unknown< <unknown< >Methyltransf_11> <Pribosyltran;DZR_2< <Glutaredoxin<
A0A175RJU2	Aureimonas ureilytica	401562	UP000078529: Unassembled WGS sequence	Proteobacteria	Alphaproteobacteria	Rhizobiales	Aurantimonadaceae	SP(Sec/SPI)	CS pos: 24-25. AAA-EL. Pr: 0.8483	NS365_16615	yes	CopC/CopD, PCuAC, SCO1-SenC	2641 >Curlin_rpt> >Glycos_transf_1> >Poly_export;SLBB> >IMS;IMS_HHH;IMS_C> >EamA> <Aminotran_1_2;GntR< >SCO1-SenC> >CopC;CopD> >PCuAC> >PepSY;PepSY_TM> >CutF> >GMC_oxred_N;GMC_oxred_C> <DoxX< <unknown< <SGL< <unknown< >Aldo_ket_red> >DDE_Tnp_1_2>
A0A175RWY5	Aureimonas ureilytica	401562	UP000078529: Unassembled WGS sequence	Proteobacteria	Alphaproteobacteria	Rhizobiales	Aurantimonadaceae	SP(Sec/SPI)	CS pos: 30-31. AQA-HA. Pr: 0.3974	NS365_01345	yes	HlyD_D23	2642 <ArsB< <MFS_1< >Chromate_transp> <Rhodanese< <DUF1289< >DUF305> >unknown> >ACR_tran> >HlyD_D23> >CutF> <unknown< >FAD_binding_3>
A0A1T4S172	Consotaella salsifontis	1365950	UP000190135: Unassembled WGS sequence	Proteobacteria	Alphaproteobacteria	Rhizobiales	Aurantimonadaceae	LIPO(Sec/SPII)	CS pos: 35-36. GLA-CA. Pr: 0.2963	SAMN05428963_108167	yes	Glyoxalase	2340 >SAF;RcpC> >Peptidase_A24> <T2SS-T3SS_pil_N< <TadE< <TadE< <Metalloenzyme< <A_deaminase< <UPRTase< <gag-asp_proteas< >PepSY_TM> >CutF> <unknown< >SAICAR_synt> >unknown> >Glycos_transf_3;Glycos_trans_3N;PYNP_C> >PNP_UDP_1> >dCMP_cyt_deam_1> >BPD_transp_2> >BPD_transp_2> >Glyoxalase> >ABC_tran>
A0A1T4SXQ5	Consotaella salsifontis	1365950	UP000190135: Unassembled WGS sequence	Proteobacteria	Alphaproteobacteria	Rhizobiales	Aurantimonadaceae	OTHER	0	SAMN05428963_11537	yes	PCuAC, Hydrolase_2	2341 >Abhydrolase_3> >Rrf2> >ABC_tran;TOBE_2> >BPD_transp_1> >BPD_transp_1> >SBP_bac_6> >Hydrolase_2> >MinE> >CbiA> >MinC_C> <CutF< <PCuAC< <HSP20< <HSP20< >unknown> >Flavodoxin_2> >unknown> <Usp< >unknown> <SBP_bac_5< <BPD_transp_1<
A0A371X387	Fulvimarina endophytica	2293836	UP000264310: Unassembled WGS sequence	Proteobacteria	Alphaproteobacteria	Rhizobiales	Aurantimonadaceae	SP(Sec/SPI)	CS pos: 31-32. AFA-IE. Pr: 0.8878	DYI37_11830	yes	CAP	2173 >GATase_6> <Formyl_trans_N< <ThiF;Shikimate_dh_N< <EutB< <EutC< <AA_permease_2< <CAP< >MaoC_dehydratas> <ADH_zinc_N;ADH_N< >GGDEF;GAF> <CutF< <DUF305< >GGDEF;MASE1;PAS_3> <Asn_synthase;GATase_7< <Acetyltransf_1;GSH-S_ATP;RimK< <Peptidase_M42< <unknown< >Polysacc_deac_1> >DUF21;CorC_HlyC> >CBS;DUF21;CorC_HlyC> >FdsD>
A0A371X2H4	Fulvimarina endophytica	2293836	UP000264310: Unassembled WGS sequence	Proteobacteria	Alphaproteobacteria	Rhizobiales	Aurantimonadaceae	LIPO(Sec/SPII)	CS pos: 23-24. TAA-CV. Pr: 0.6353	DYI37_10305	yes	DUF3861	2172 <DUF3861< <unknown< <Transpeptidase;PBP_dimer< <Ni_hydr_CYTB< <Methyltransf_31< <SBP_bac_6< <BPD_transp_1< <BPD_transp_1< <ABC_tran;TOBE_2< >DUF1338> <CutF< <PepSY_TM< >ABC_tran> >unknown> >SBP_bac_8> >Response_reg> >HisKA_2;PAS_3;PAS_4;HATPase_c_2> <ADH_zinc_N;ADH_N< <unknown< <AraC_binding;HTH_18< <Peripla_BP_4<
A0A371X7P4	Fulvimarina endophytica	2293836	UP000264310: Unassembled WGS sequence	Proteobacteria	Alphaproteobacteria	Rhizobiales	Aurantimonadaceae	SP(Sec/SPI)	CS pos: 35-36. AYA-GA. Pr: 0.4803	DYI37_05365	yes	PCuAC, SCO1-SenC, SBP_bac_11, CtaG_Cox11	2174 >IMS;IMS_C> >unknown> >DUF3572> <Response_reg< <Response_reg;GGDEF< >Ribosomal_L33> >Sigma70_r1_2;Sigma70_r2;Sigma70_r4> >PseudoU_synth_2> <unknown< >PCuAC> >CutF> >CtaG_Cox11> >SCO1-SenC> <SBP_bac_11< <BPD_transp_1< <BPD_transp_1< <ABC_tran< >EAL;GGDEF> >PEMT> >unknown> <unknown<
A0A1W2B093	Fulvimarina manganoxydans	937218	UP000192656: Unassembled WGS sequence	Proteobacteria	Alphaproteobacteria	Rhizobiales	Aurantimonadaceae	OTHER	0	SAMN06297251_105223	yes	Hydrolase_4	2171 >Exo_endo_phos> <PLDc_2< <Ser_hydrolase< <POR< >Hydrolase_4> <BrnA_antitoxin< >LysE> >LUD_dom> >LUD_dom;DUF3390;Fer4_8> >PepSY_TM> >CutF> <CbtB< <CbtA< <DUF1636< <DUF3623<
Q0FZ65	Fulvimarina pelagi HTCC2506	314231	UP000004310: Unassembled WGS sequence	Proteobacteria	Alphaproteobacteria	Rhizobiales	Aurantimonadaceae	SP(Sec/SPI)	CS pos: 33-34. AVA-GE. Pr: 0.8261	FP2506_04265	yes	Copper-bind, Cu-oxidase_2/Cu-oxidase_3, CusF_Ec	2169 >unknown> >DUF3572> <Response_reg< <Response_reg;GGDEF< >unknown> >Ribosomal_L33> >Sigma70_r1_2;Sigma70_r2;Sigma70_r4> >PseudoU_synth_2> <unknown< >unknown> <CutF< <unknown< <OEP< <Cu-oxidase_2;Cu-oxidase_3< <Copper-bind< <CusF_Ec< <unknown<
Q0G726	Fulvimarina pelagi HTCC2506	314231	UP000004310: Unassembled WGS sequence	Proteobacteria	Alphaproteobacteria	Rhizobiales	Aurantimonadaceae	OTHER	0	FP2506_06851	yes	PCuAC, Lactamase_B_2	2170 <Lactamase_B_2< <MazG< >unknown> <TetR_N;TetR_C_7< <IlvC;IlvN< <PilZ< <BPD_transp_1< >SBP_bac_6> >Ferric_reduct> >unknown> <CutF< <PCuAC< >PCuAC> >unknown> >Inositol_P> >ATP_bind_3> >Ribosomal_S4;S4> >unknown> <unknown< <FTHFS< <unknown<
A0A0D5LRQ4	Martelella endophytica	1486262	UP000032611: Chromosome	Proteobacteria	Alphaproteobacteria	Rhizobiales	Aurantimonadaceae	SP(Sec/SPI)	CS pos: 27-28. GHA-FE. Pr: 0.7028	TM49_15980	yes	Lactamase_B_2	1776 <Lactamase_B_2< <ABC_tran;TOBE_2< <SBP_bac_8< <BPD_transp_1< <BPD_transp_1< <UPF0029;DUF1949< <unknown< <AbrB< <unknown< <unknown< <CutF< <EF-hand_5< <unknown< <CBAH< >unknown> >GDC-P> >GCV_H> >GCV_T;GCV_T_C> <CRCB< <PseudoU_synth_2< <HAD_2<
A0A0D5LMA8	Martelella endophytica	1486262	UP000032611: Chromosome	Proteobacteria	Alphaproteobacteria	Rhizobiales	Aurantimonadaceae	OTHER	0	TM49_04315	yes	PCuAC/DUF1775, SCO1-SenC, ParE_toxin	1775 <ParE_toxin< <ABC_tran< <ABC-3< <ZnuA< <ZinT< <cobW;CobW_C< <unknown< <unknown< <PCuAC;DUF1775< <SCO1-SenC< <CutF< <PepSY_TM< >ABC_tran> >BPD_transp_1> >BPD_transp_1> >SBP_bac_3> >Cys_Met_Meta_PP> <HTH_1;LysR_substrate< >unknown> >HTH_18> <unknown<
A0A1U9Z7S5	Martelella mediterranea DSM 17316	1122214	UP000191135: Plasmid pmm593	Proteobacteria	Alphaproteobacteria	Rhizobiales	Aurantimonadaceae	OTHER	0	Mame_04481	yes	Cu-oxidase/Cu-oxidase_2/Cu-oxidase_3, E1-E2_ATPase/Hydrolase/YHS	1774 >GST_N> >DUF899> >TetR_N> <EAL;GGDEF;CHASE4< >unknown> <adh_short_C2< <Rrf2< <DUF305< <YrhK< >Cu-oxidase;Cu-oxidase_2;Cu-oxidase_3> >CutF> >E1-E2_ATPase;Hydrolase;YHS> >unknown> >DDE_Tnp_IS240> >rve;HTH_Tnp_Mu_2> >HTH_21;rve_3> >unknown> >Amidohydro_1> <SBP_bac_8< <BPD_transp_1< <BPD_transp_1<
A0A127CRK3	Martelella sp. AD-3	686597	UP000070688: Plasmid unnamed2	Proteobacteria	Alphaproteobacteria	Rhizobiales	Aurantimonadaceae	SP(Sec/SPI)	CS pos: 26-27. GSA-AT. Pr: 0.5396	AZF01_23270	yes	Cu-oxidase/Cu-oxidase_2/Cu-oxidase_3, E1-E2_ATPase/Hydrolase/YHS	1773 >TrwB_AAD_bind> >TraD> <unknown< >unknown> <MobA_MobL;AAA_30;Bep_C_terminal< <DotD< <T4SS_TraI< <T2SSE< <unknown< <E1-E2_ATPase;Hydrolase;YHS< <CutF< <Cu-oxidase;Cu-oxidase_2;Cu-oxidase_3< <SNARE_assoc< >unknown> >unknown> >unknown> >unknown> >unknown> >unknown> >unknown>
A0A127CRG3	Martelella sp. AD-3	686597	UP000070688: Plasmid unnamed2	Proteobacteria	Alphaproteobacteria	Rhizobiales	Aurantimonadaceae	SP(Sec/SPI)	CS pos: 27-28. ANA-AS. Pr: 0.8358	AZF01_22895	yes	PCuAC, SCO1-SenC, Redoxin, Cytochrome_CBB3	1772 <Phosphonate-bd< <ABC_tran< <BPD_transp_1< <SCO1-SenC< <PCuAC< <SCO1-SenC< <SBF< <Peptidase_C93< <unknown< >Peptidase_C93> <CutF< <unknown< <DUF411< <Cytochrome_CBB3< <Redoxin< <Redoxin< <unknown< <SCO1-SenC< <PCuAC< <unknown<
B2IDB0	Beijerinckia indica subsp. indica (strain ATCC 9039 / DSM 1715 / NCIB 8712)	395963	UP000001695: Chromosome	Proteobacteria	Alphaproteobacteria	Rhizobiales	Beijerinckiaceae	SP(Sec/SPI)	CS pos: 24-25. AQA-MG. Pr: 0.9515	Bind_0313	yes	Cu-oxidase_2/Cu-oxidase_3, Pyr_redox_2, Glyoxalase, CusF_Ec	2611 >Acetyltransf_1> <Response_reg;GerE< <TonB_dep_Rec;Plug< <CM_2< <Aminotran_1_2< <PDH< >HTH_1;LysR_substrate> <Abhydrolase_6< >Ion_trans_2;IRK_C> <unknown< <CutF< <OEP< <Cu-oxidase_2;Cu-oxidase_3< <CusF_Ec< <unknown< <Ribosomal_S21< <TPR_11< <Rrf2< <Pyr_redox_2< <Glyoxalase< >unknown>
A0A1H4URW5	Beijerinckia sp. 28-YEA-48	1882748	UP000199261: Unassembled WGS sequence	Proteobacteria	Alphaproteobacteria	Rhizobiales	Beijerinckiaceae	SP(Sec/SPI)	CS pos: 32-33. VHA-VD. Pr: 0.8275	SAMN05443249_3369	yes		2608 <HTH_1;LysR_substrate< >Big_13> >Acetyltransf_4> >OKR_DC_1;OKR_DC_1_N;OKR_DC_1_C> >Aminotran_5> <AsnC_trans_reg;HTH_24< >TonB_C> >ExbD> >MotA_ExbB> >TonB_dep_Rec> >CutF> >MarR> <HMGL-like< <ECH_1< <CoA_transf_3< <ECH_1< <AMP-binding;AMP-binding_C< <NMO< <TctC< <Abhydrolase_6< >GntR;FCD>
A0A1H4KYK6	Beijerinckia sp. 28-YEA-48	1882748	UP000199261: Unassembled WGS sequence	Proteobacteria	Alphaproteobacteria	Rhizobiales	Beijerinckiaceae	SP(Sec/SPI)	CS pos: 28-29. ANA-HP. Pr: 0.6341	SAMN05443249_0747	yes	Copper-bind, Cu-oxidase_2/Cu-oxidase_3, CusF_Ec	2606 <AIG2_2< >TctC> >PrpF> >PrpF> >PEP_mutase> <HTH_1;LysR_substrate< >BPL_LplA_LipB> <unknown< >unknown> >unknown> <CutF< <unknown< <OEP< <Cu-oxidase_2;Cu-oxidase_3< <Copper-bind< <CusF_Ec< <Glyco_hydro_25< >unknown> >PEMT> <Acyl-CoA_dh_1;Acyl-CoA_dh_M;Acyl-CoA_dh_N< <GST_C_2;GST_N_3<
A0A1H4V4L5	Beijerinckia sp. 28-YEA-48	1882748	UP000199261: Unassembled WGS sequence	Proteobacteria	Alphaproteobacteria	Rhizobiales	Beijerinckiaceae	OTHER	0	SAMN05443249_3487	yes	Cytochrom_C/Cytochrome_CBB3, RHH_1/NikR_C	2609 >RHH_1;NikR_C> >unknown> >HTH_1;LysR_substrate> <Abhydrolase_6< >Lyase_1;ASL_C2> >TctC> <HTH_1;LysR_substrate< >OEP> >DJ-1_PfpI> >TonB_dep_Rec;Plug> >CutF> <SIMPL< <unknown< >BPD_transp_1> >ABC_tran> >NMT1> <BA14K< <DoxX< <TctC< >Cytochrom_C;Cytochrome_CBB3> >GMC_oxred_N;GMC_oxred_C>
A0A1H4ZP71	Beijerinckia sp. 28-YEA-48	1882748	UP000199261: Unassembled WGS sequence	Proteobacteria	Alphaproteobacteria	Rhizobiales	Beijerinckiaceae	SP(Sec/SPI)	CS pos: 16-17. AQP-LN. Pr: 0.3340	SAMN05443249_5036	yes	Glyoxalase, HlyD_D23	2610 <Acyl-CoA_dh_N;Acyl-CoA_dh_2< <Bac_luciferase< <Amidohydro_2< <unknown< <FAD_binding_3< <Aldedh< >adh_short_C2> <Acyl-CoA_dh_1;Acyl-CoA_dh_M;Acyl-CoA_dh_N< >ACR_tran> >HlyD_D23> >CutF> >unknown> >Acyl_transf_3> >Abhydrolase_6> >Glyoxalase> >ABC_tran> >ABC_tran;BCA_ABC_TP_C> >BPD_transp_2> >BPD_transp_2> >Peripla_BP_6> <Glyoxalase<
A0A1H4MGD3	Beijerinckia sp. 28-YEA-48	1882748	UP000199261: Unassembled WGS sequence	Proteobacteria	Alphaproteobacteria	Rhizobiales	Beijerinckiaceae	SP(Sec/SPI)	CS pos: 30-31. AKA-GY. Pr: 0.5074	SAMN05443249_1230	yes	Response_reg/Trans_reg_C, Glyoxalase, YtkA/HlyD_D23	2607 >Peripla_BP_6> >Hydantoinase_B> >Hydantoinase_A;Hydant_A_N> >IclR;HTH_IclR> <unknown< >Pro_CA> >HTH_18;AraC_binding_2> >HTH_18;AraC_binding_2> <unknown< <Amidohydro_3< <CutF< <YtkA;HlyD_D23< <ACR_tran< >CMAS> >SLAC1> >HTH_1;LysR_substrate> <Glyoxalase< >MarR> <unknown< <Response_reg;Trans_reg_C< <HisKA;HATPase_c;2CSK_N<
A0A1I3WXR6	Methylocapsa palsarum	1612308	UP000198755: Unassembled WGS sequence	Proteobacteria	Alphaproteobacteria	Rhizobiales	Beijerinckiaceae	SP(Sec/SPI)	CS pos: 37-38. TQA-FD. Pr: 0.4520	SAMN05444581_102226	yes		1659 >DUF3422> >HTH_Tnp_1> >CutF> >HTH_1;LysR_substrate> >Glyco_hydro_15> >unknown> >Glycoamylase> >ABC_tran;ABC_membrane_2> <Glyco_hydro_3;Glyco_hydro_3_C;Fn3-like< >Sigma70_r2;Sigma70_r4_2> >CutF> >adh_short> >Pribosyltran;GATase_7> >Colicin_V> >AAA_25;Rubredoxin_2> >DnaB;DnaB_C> >GerE> >unknown> >unknown> >DUF2778> >ALAD>
A0A1I3WXB9	Methylocapsa palsarum	1612308	UP000198755: Unassembled WGS sequence	Proteobacteria	Alphaproteobacteria	Rhizobiales	Beijerinckiaceae	SP(Sec/SPI)	CS pos: 37-38. TQA-MG. Pr: 0.2639	SAMN05444581_102218	yes	Cu-oxidase_2, Cupredoxin_1	1658 <SpoU_methylase< <Asp_Glu_race< >Exonuc_VII_L;tRNA_anti_2> >Cu-oxidase_2> >FTR1> >Cupredoxin_1> >unknown> <Na_H_Exchanger;TrkA_N< >DUF3422> >HTH_Tnp_1> >CutF> >HTH_1;LysR_substrate> >Glyco_hydro_15> >unknown> >Glycoamylase> >ABC_tran;ABC_membrane_2> <Glyco_hydro_3;Glyco_hydro_3_C;Fn3-like< >Sigma70_r2;Sigma70_r4_2> >CutF> >adh_short> >Pribosyltran;GATase_7>
A0A4V6IMZ2	Methylocella tundrae	227605	UP000294360: Chromosome 1	Proteobacteria	Alphaproteobacteria	Rhizobiales	Beijerinckiaceae	SP(Sec/SPI)	CS pos: 34-35. ALA-AS. Pr: 0.8078	MTUNDRAET4_3425	yes		1654 >Cys_Met_Meta_PP> >unknown> <SBP_bac_3< <BPD_transp_1< <unknown< <BPD_transp_1< <ABC_tran< <unknown< >Cupin_8> <PHP;DNA_pol3_alpha;HHH_6;DNA_pol3_finger< <CutF< <Plug< <unknown< <unknown< >Pur_DNA_glyco> >unknown> >unknown> >FAD_binding_4;FAD-oxidase_C> <Ribosomal_S2< <EF_TS< <unknown<
A0A4U8Z0V8	Methylocella tundrae	227605	UP000294360: Chromosome 1	Proteobacteria	Alphaproteobacteria	Rhizobiales	Beijerinckiaceae	SP(Sec/SPI)	CS pos: 30-31. AQA-LA. Pr: 0.3517	MTUNDRAET4_2015	yes	PCuAC	1653 <unknown< <Peripla_BP_6< >DsbD> <Polysacc_synt_3< >PrmA> >unknown> <unknown< <Catalase< <HAD_2< <ATP12< <CutF< <PCuAC< >TonB_dep_Rec> <unknown< >Lum_binding> >dCMP_cyt_deam_1;RibD_C> >ATP-cone> >SHMT> >PG_binding_1;YkuD> >unknown> >HTH_27>
A0A3D9Z3M3	Methylovirgula ligni	569860	UP000256900: Unassembled WGS sequence	Proteobacteria	Alphaproteobacteria	Rhizobiales	Beijerinckiaceae	SP(Sec/SPI)	CS pos: 26-27. VTA-GF. Pr: 0.2510	DES32_0018	yes	PCuAC, Hydrolase_4, Pyr_redox_dim/Pyr_redox_2, HlyD_D23	1607 >Malate_synthase> >PEPCK_ATP> <Radical_SAM;Fer4_14< <Pyr_redox_dim;Pyr_redox_2< <HATPase_c< >Hydrolase_4> >unknown> <HxlR< <DEAD;Helicase_C< >PCuAC> >CutF> <OEP< <HlyD_D23< <ACR_tran< <ACR_tran< >Epimerase> >GDP_Man_Dehyd> >ADC> <Patatin;DUF3734< >4HBT> >unknown>
A0A212S3J3	Rhodoblastus acidophilus (Rhodopseudomonas acidophila)	1074	UP000198418: Unassembled WGS sequence	Proteobacteria	Alphaproteobacteria	Rhizobiales	Beijerinckiaceae	SP(Sec/SPI)	CS pos: 21-22. VYA-PV. Pr: 0.2347	SAMN06265338_11190	yes	COX2, COX3, COX1, COX4_pro	786 <HlyD_3;Biotin_lipoyl_2< >TonB_C> <DUF763< <Methyltransf_31< <COX2< <COX1< <COX3< <COX3< <COX4_pro< <Radical_SAM< <CutF< <TonB_dep_Rec;Plug< >unknown> >GSHPx> >Wzz> <Poly_export;SLBB< <Bac_transf;CoA_binding_3< <Glycos_transf_1;Glyco_transf_4< <GTP_EFTU<
A0A212PW28	Rhodoblastus acidophilus (Rhodopseudomonas acidophila)	1074	UP000198418: Unassembled WGS sequence	Proteobacteria	Alphaproteobacteria	Rhizobiales	Beijerinckiaceae	OTHER	0	SAMN06265338_10131	yes	Cu-oxidase_3/Cytochrome_CBB3, MerR/MerR-DNA-bind, E1-E2_ATPase/HMA/Hydrolase, SCO1-SenC, NnrS, HlyD_D23	785 >NQR2_RnfD_RnfE> >Complex1_51K;SLBB;Fer4_8;RnfC_N> >POR;POR_N;TPP_enzyme_C;Fer4_13;PFOR_II> <unknown< >NnrS> <cNMP_binding;HTH_Crp_2< >Cytochrom_NNT> >NapB> >MerR;MerR-DNA-bind> <E1-E2_ATPase;HMA;Hydrolase< <CutF< <unknown< <HlyD_D23< <ACR_tran< >SCO1-SenC> >FGE-sulfatase> >Cu-oxidase_3;Cytochrome_CBB3> >UDPG_MGDP_dh;UDPG_MGDP_dh_N> <unknown< <Glycos_transf_1;Glycos_transf_2;Glyco_tran_WbsX< …
A0A2S6NG07	Rhodoblastus sphagnicola	333368	UP000239089: Unassembled WGS sequence	Proteobacteria	Alphaproteobacteria	Rhizobiales	Beijerinckiaceae	SP(Sec/SPI)	CS pos: 25-26. IYA-PV. Pr: 0.1567	CCR94_01510	yes		784 <Methyltransf_11< <Lysine_decarbox< <GSHPx< >MFS_1> <AMP-binding;AMP-binding_C< <Amidohydro_2< >Acyl-CoA_dh_1;Acyl-CoA_dh_M;Acyl-CoA_dh_N;Acyl-CoA_dh_C> <MarR_2< <unknown< >TonB_dep_Rec;Plug> >CutF> >Radical_SAM> >Methyltransf_11> >DUF763> <MotA_ExbB< <ExbD< <TonB_C< >HlyD_3> >ABC_tran;ABC_membrane;Peptidase_C39> >unknown> <HSP70<
A0A2S6MXW1	Rhodoblastus sphagnicola	333368	UP000239089: Unassembled WGS sequence	Proteobacteria	Alphaproteobacteria	Rhizobiales	Beijerinckiaceae	SP(Sec/SPI)	CS pos: 33-34. AVA-RP. Pr: 0.6400	CCR94_20440	yes	CusF_Ec, HlyD_D23	782 >PRA-CH> >tRNA-synt_2;tRNA_anti-codon> >Kinase-PPPase> <Peptidase_M24;Creatinase_N;Peptidase_M24_C;Creatinase_N_2< <GTP_cyclohydroI< >TM2> >tRNA-synt_2b;TGS;HGTP_anticodon;tRNA_SAD> >FUR> <DAO< <ThiS< <CutF< <HlyD_D23< <ACR_tran< <CusF_Ec< <Response_reg;HisKA;HATPase_c;PAS_4;DUF4118< <unknown< <Glyco_trans_4_4;Glyco_trans_1_4< >DUF2161> >UPF0047> <unknown< <Ribosom_S12_S23<
A0A2S6N0Y7	Rhodoblastus sphagnicola	333368	UP000239089: Unassembled WGS sequence	Proteobacteria	Alphaproteobacteria	Rhizobiales	Beijerinckiaceae	SP(Sec/SPI)	CS pos: 29-30. VYG-KS. Pr: 0.2943	CCR94_18380	yes	MerR/MerR-DNA-bind, E1-E2_ATPase/HMA/Hydrolase, HlyD_D23	783 <Polbeta< <HEPN< <DEDD_Tnp_IS110;Transposase_20< <unknown< >Y2_Tnp;Zn_Tnp_IS91> >Phage_integrase;Phage_int_SAM_4> <RVT_1;GIIM< >ACR_tran> >HlyD_D23> >CutF> >MerR;MerR-DNA-bind> <E1-E2_ATPase;HMA;Hydrolase< >Resolvase>
A0A1H0DPN7	Afipia sp. GAS231	1882747	UP000198617: Chromosome i	Proteobacteria	Alphaproteobacteria	Rhizobiales	Bradyrhizobiaceae	SP(Sec/SPI)	CS pos: 53-54. APA-AM. Pr: 0.1075	SAMN05444050_2253	yes	HlyD/HlyD_D23, YtkA	2841 <unknown< <ECH_1< <unknown< <Peptidase_C14;Sel1;TPR_16< >HWE_HK> >Response_reg> >unknown> <unknown< <DUF4864< >MFS_1> <CutF< <YtkA< <HlyD;HlyD_D23< <ACR_tran< <Methyltransf_25< >Autotransporter> >unknown> <FHIPEP< <unknown< >RskA> >Sigma70_r2;Sigma70_r4_2>
W3RQP9	Afipia sp. P52-10	1429916	UP000018975: Unassembled WGS sequence	Proteobacteria	Alphaproteobacteria	Rhizobiales	Bradyrhizobiaceae	SP(Sec/SPI)	CS pos: 28-29. VSA-SG. Pr: 0.2902	X566_00600	yes	Copper-bind, Cu-oxidase_2/Cu-oxidase_3, HlyD_D23, YtkA	2837 >Copper-bind> >Cu-oxidase_2;Cu-oxidase_3> >OEP> <unknown< >ACR_tran> <HTH_29;HTH_33< <DDE_3< >unknown> >HlyD_D23> >YtkA> >CutF> >Relaxase> >unknown> <CbiA< <unknown< >RP-C;RP-C_C> <HTH_3< <unknown< >SSB> >RP-C;RP-C_C> >ParBc;RepB>
W3RGF2	Afipia sp. P52-10	1429916	UP000018975: Unassembled WGS sequence	Proteobacteria	Alphaproteobacteria	Rhizobiales	Bradyrhizobiaceae	SP(Sec/SPI)	CS pos: 40-41. ANA-LA. Pr: 0.3155	X566_16790	yes	Copper-bind, Cu-oxidase_2/Cu-oxidase_3, Pyr_redox_2/Reductase_C, CusF_Ec, HlyD_D23	2836 <HlyD_D23< <ACR_tran< <TctC< <DUF1993< >GST_N_3> >CusF_Ec> >Copper-bind> >Cu-oxidase_2;Cu-oxidase_3> >OEP> >unknown> >CutF> <unknown< <unknown< <Pyr_redox_2;Reductase_C< <Fer2< <p450< >TetR_N> >unknown> >2-Hacid_dh;2-Hacid_dh_C> >Polysacc_synt;Polysacc_synt_C> >Acetyltransf_6>
W3RT08	Afipia sp. P52-10	1429916	UP000018975: Unassembled WGS sequence	Proteobacteria	Alphaproteobacteria	Rhizobiales	Bradyrhizobiaceae	SP(Sec/SPI)	CS pos: 31-32. AAA-MM. Pr: 0.3233	X566_00090	yes	Cu-oxidase/Cu-oxidase_2/Cu-oxidase_3, MerR/MerR-DNA-bind, E1-E2_ATPase/HMA/Hydrolase, HMA, Redoxin, HlyD_D23, YtkA	2839 >unknown> >unknown> >DUF3991;Toprim_2> >unknown> <unknown< <unknown< >DUF305> >HMA> <E1-E2_ATPase;HMA;Hydrolase< <MerR;MerR-DNA-bind< <CutF< <YtkA< <HlyD_D23< <ACR_tran< <unknown< <CutF< >unknown> <Cu-oxidase;Cu-oxidase_2;Cu-oxidase_3< <DUF411< <Redoxin< <Redoxin<
W3RT11	Afipia sp. P52-10	1429916	UP000018975: Unassembled WGS sequence	Proteobacteria	Alphaproteobacteria	Rhizobiales	Bradyrhizobiaceae	OTHER	0	X566_00115	yes	Cu-oxidase/Cu-oxidase_2/Cu-oxidase_3, MerR/MerR-DNA-bind, E1-E2_ATPase/HMA/Hydrolase, HMA, SCO1-SenC, Redoxin, HlyD_D23, YtkA	2840 <unknown< >DUF305> >HMA> <E1-E2_ATPase;HMA;Hydrolase< <MerR;MerR-DNA-bind< <CutF< <YtkA< <HlyD_D23< <ACR_tran< <unknown< <CutF< >unknown> <Cu-oxidase;Cu-oxidase_2;Cu-oxidase_3< <DUF411< <Redoxin< <Redoxin< <SCO1-SenC< <DsbD< <unknown< >unknown> <HTH_Tnp_1<
W3RSV4	Afipia sp. P52-10	1429916	UP000018975: Unassembled WGS sequence	Proteobacteria	Alphaproteobacteria	Rhizobiales	Bradyrhizobiaceae	SP(Sec/SPI)	CS pos: 23-24. AHA-MP. Pr: 0.8912	X566_00295	yes	Cu-oxidase/Cu-oxidase_2/Cu-oxidase_3, MerR/MerR-DNA-bind, E1-E2_ATPase/Hydrolase	2838 >unknown> <MerR;MerR-DNA-bind< >SBF> >unknown> >MerR;MerR-DNA-bind> <E1-E2_ATPase;Hydrolase< <Peptidase_A8< <unknown< <HTH_18< >Cu-oxidase;Cu-oxidase_2;Cu-oxidase_3> >CutF> >MgtC;DUF4010> >Ni_hydr_CYTB> >Glycos_transf_3;Glycos_trans_3N;PYNP_C> >Lactamase_B;RMMBL;Beta-Casp> >XFP;XFP_N> >Pribosyltran;Pribosyltran_N> <AAA;Peptidase_M41;AAA_lid_3< <HlyD_3;Biotin_lipoyl_2< <ABC_tran;ABC2_membrane…
W3RFR5	Afipia sp. P52-10	1429916	UP000018975: Unassembled WGS sequence	Proteobacteria	Alphaproteobacteria	Rhizobiales	Bradyrhizobiaceae	SP(Sec/SPI)	CS pos: 47-48. AQA-SA. Pr: 0.3706	X566_21160	yes	PCuAC/DUF1775	2835 <unknown< <ADH_zinc_N;ADH_N< <Acetyltransf_CG< <Acetyltransf_CG< >DUF3597> <DUF2189< <Patatin< >DAHP_synth_1> <SLT_2< >PCuAC;DUF1775> >CutF> <DUF1127< <GIDA< >unknown> >SQS_PSY> >DUF498> >SecD_SecF;Sec_GG> >SecD_SecF;Sec_GG> >YajC> <DUF815< >LysM;Peptidase_M23>
A0A0Q6ZE33	Afipia sp. Root123D2	1736436	UP000051348: Unassembled WGS sequence	Proteobacteria	Alphaproteobacteria	Rhizobiales	Bradyrhizobiaceae	SP(Sec/SPI)	CS pos: 32-33. VHA-GY. Pr: 0.8332	ASC80_11540	yes		2833 <Coprogen_oxidas< <OMP_b-brl< >PolyA_pol;PolyA_pol_RNAbd> >unknown> >NUDIX> >DUF1285> <AAA_3;AAA_lid_2< <DUF58< <BatA;DUF4159< <unknown< <CutF< <TonB_dep_Rec;Plug< >Acetyltransf_1> >Glycos_transf_2> >NUDIX> <Rubrerythrin< <Metallophos< >unknown> >unknown> >ICL> <HTH_3;Peptidase_M78;ScfRs<
A0A0Q6Z486	Afipia sp. Root123D2	1736436	UP000051348: Unassembled WGS sequence	Proteobacteria	Alphaproteobacteria	Rhizobiales	Bradyrhizobiaceae	SP(Sec/SPI)	CS pos: 33-34. SFA-LP. Pr: 0.7426	ASC80_21510	yes	Cu-oxidase_2/Cu-oxidase_3, Cu-oxidase_2/Cu-oxidase_3/DUF4396, Trns_repr_metal, E1-E2_ATPase/Hydrolase, E1-E2_ATPase/Hydrolase/YHS, Cytochrome_CBB3, CusF_Ec	2832 <E1-E2_ATPase;Hydrolase< <unknown< <unknown< <unknown< <Cation_efflux< >unknown> >E1-E2_ATPase;Hydrolase;YHS> <Trns_repr_metal< <CutF< <unknown< <OEP< <Cu-oxidase_2;Cu-oxidase_3< <Cytochrome_CBB3< <unknown< <Acetyltransf_6< <CusF_Ec< <Methyltransf_21< <OpgC_C< <Cu-oxidase_2;Cu-oxidase_3;DUF4396<
A0A0Q6ZF52	Afipia sp. Root123D2	1736436	UP000051348: Unassembled WGS sequence	Proteobacteria	Alphaproteobacteria	Rhizobiales	Bradyrhizobiaceae	OTHER	0	ASC80_01015	yes	E1-E2_ATPase/Cation_ATPase_C/Cation_ATPase_N/Hydrolase, E1-E2_ATPase/Hydrolase, Response_reg/Trans_reg_C, HlyD_D23, HlyD/HlyD_D23	2834 >HlyD;HlyD_D23> >unknown> >APH;AAA_33> >ADH_N> >CBS;BON> >unknown> <Pribosyltran< >E1-E2_ATPase;Cation_ATPase_C;Cation_ATPase_N;Hydrolase> >ACR_tran> >HlyD_D23> >CutF> <unknown< >unknown> >unknown> <Potass_KdpF< <KdpA< <E1-E2_ATPase;Hydrolase< <KdpC< <HisKA;Usp;HATPase_c;KdpD;GAF_3;DUF4118< <Response_reg;Trans_reg_C< <LacI;Peripla_BP_3<
A0A0Q6Z268	Afipia sp. Root123D2	1736436	UP000051348: Unassembled WGS sequence	Proteobacteria	Alphaproteobacteria	Rhizobiales	Bradyrhizobiaceae	SP(Sec/SPI)	CS pos: 40-41. AMA-AD. Pr: 0.8138	ASC80_22595	yes	HlyD/HlyD_D23, YtkA	2831 >Abhydrolase_1> >MobB> >FdsD> >FdhD-NarQ> >Molybdopterin;Molydop_binding;Molybdop_Fe4S4;Fer4_9;Fer2_4> >Complex1_51K;NADH_4Fe-4S> >2Fe-2S_thioredx> >ACR_tran> >HlyD;HlyD_D23> >YtkA> >CutF> >unknown> >Sel1> <FGE-sulfatase< <Sulfatase< >unknown> >unknown> >unknown> <unknown< >Phage_integrase> >unknown>
A0A0N1LD43	Bosea sp. AAP35	1523417	UP000037890: Unassembled WGS sequence	Proteobacteria	Alphaproteobacteria	Rhizobiales	Bradyrhizobiaceae	SP(Sec/SPI)	CS pos: 37-38. SQA-GT. Pr: 0.2359	IP69_06035	yes	PCuAC, E1-E2_ATPase/HMA/Hydrolase	2586 <PTA_PTB;MaoC_dehydratas< <Acetate_kinase< <unknown< <YkuD< <SBP_bac_3< <NAD_binding_2;PGDH_C< <E1-E2_ATPase;HMA;Hydrolase< >FecCD> >Peripla_BP_2> >PCuAC> >CutF> >DAO;DAO_C> >UDPG_MGDP_dh;UDPG_MGDP_dh_C;UDPG_MGDP_dh_N> <NAPRTase;NAPRTase_N< <DctP< <DctQ< <DctM<
A0A4R6H2A3	Bosea sp. BK498	2512178	UP000295232: Unassembled WGS sequence	Proteobacteria	Alphaproteobacteria	Rhizobiales	Bradyrhizobiaceae	OTHER	0	EV277_1281	yes	CopC/CopD, DUF1775	2585 >SBP_bac_5> >adh_short_C2> >Hydantoinase_B> >Hydantoinase_A;Hydant_A_N> >Polysacc_deac_1> >adh_short_C2> <IclR;HTH_IclR< <YCII< >CopC;CopD> >DUF1775> >CutF> >Acetyltransf_1;Acetyltransf_18> <Peptidase_M20;M20_dimer< <2-Hacid_dh_C< <Cupin_3< <Aldedh< <Iso_dh< <Aldedh< <SBP_bac_3< >DAO> >HAD_2>
A0A4R6GXR7	Bosea sp. BK498	2512178	UP000295232: Unassembled WGS sequence	Proteobacteria	Alphaproteobacteria	Rhizobiales	Bradyrhizobiaceae	OTHER	0	EV277_2053	yes	Response_reg/Trans_reg_C	2584 <FliH< <FliMN_C< <Sigma54_activat;HTH_8< >unknown> >Sugar_tr> >unknown> <FHIPEP< <EamA< >unknown> >DUF305> >CutF> <Acetyltransf_1< >FliJ> <MFS_1< >DUF1304> >unknown> >ATP-synt_ab;ATP-synt_ab_N;T3SS_ATPase_C> <Response_reg;Trans_reg_C< >CheR;CheR_N> >Response_reg;CheB_methylest> >Response_reg>
A0A085FN14	Bosea sp. LC85	1502851	UP000028622: Unassembled WGS sequence	Proteobacteria	Alphaproteobacteria	Rhizobiales	Bradyrhizobiaceae	SP(Sec/SPI)	CS pos: 40-41. AFA-AH. Pr: 0.5244	FG93_02042	yes	PCuAC	2583 >CsbD> >HTH_3;MLTR_LBD> <unknown< <Phytase-like< >Cupin_2> >Lipoprotein_9> >BPD_transp_1> >ABC_tran;NIL> >unknown> >unknown> <CutF< <PCuAC< >DHDPS> >FAA_hydrolase> >TMP-TENI> >HK> >ThiC_Rad_SAM;ThiC-associated> >unknown> >OmpA> >Polysacc_deac_1> >ABC_tran;oligo_HPY>
A0A0Q6KKF1	Bosea sp. Leaf344	1736346	UP000050986: Unassembled WGS sequence	Proteobacteria	Alphaproteobacteria	Rhizobiales	Bradyrhizobiaceae	SP(Sec/SPI)	CS pos: 47-48. LSA-MP. Pr: 0.1553	ASG72_08975	yes	Response_reg/Trans_reg_C	2582 <Sigma54_activat;HTH_8< >unknown> >Sugar_tr> >unknown> <FHIPEP< >HTH_3> <Acetyltransf_4< <EamA< >unknown> >DUF305> >CutF> <Acetyltransf_1< >FliJ> <MFS_1< >ATP-synt_ab;ATP-synt_ab_N;T3SS_ATPase_C> <Response_reg;Trans_reg_C< >CheR;CheR_N> >Response_reg;CheB_methylest> >Response_reg> >CheW> >CheW;Hpt;HATPase_c;H-kinase_dim>
A0A1I3EEH6	Bosea sp. OK403	1855286	UP000199667: Unassembled WGS sequence	Proteobacteria	Alphaproteobacteria	Rhizobiales	Bradyrhizobiaceae	OTHER	0	SAMN05216304_101195	yes		2580 >PdxJ> <DUF87< <RNA_pol_Rpb6< <TGS;RelA_SpoT;ACT_4;HD_4< >adh_short_C2> <RecO_C;RecO_N< <DNA_topoisoIV;DNA_gyraseA_C< >unknown> >DUF2336> >PepSY_TM> >CutF> >DUF2336> >GD_AH_C> >SAF> >RraA-like> >ATE_N;ATE_C> >DctM> >DctQ> <LCM< >RDD> >PALP>
A0A1I3S3F0	Bosea sp. OK403	1855286	UP000199667: Unassembled WGS sequence	Proteobacteria	Alphaproteobacteria	Rhizobiales	Bradyrhizobiaceae	SP(Sec/SPI)	CS pos: 30-31. AKA-GY. Pr: 0.6220	SAMN05216304_10951	yes	Esterase_PHB, HlyD_D23, YtkA	2581 >HTH_3;Cupin_2> <SBP_bac_3< <unknown< <BPD_transp_1< <BPD_transp_1< >HTH_1;LysR_substrate> <MFS_1< >ACR_tran> >HlyD_D23> >YtkA> >CutF> >Cupin_2> <Ald_Xan_dh_C;Ald_Xan_dh_C2< >DNA_ligase_A_M;DNA_ligase_A_C;LigD_N> >Ku> >unknown> <unknown< <YkuD< <Extensin-like_C< >Esterase_PHB> >RHH_8>
A0A126P045	Bosea sp. PAMC 26642	1792307	UP000061184: Chromosome	Proteobacteria	Alphaproteobacteria	Rhizobiales	Bradyrhizobiaceae	OTHER	0	AXW83_19750	yes	PCuAC	2579 >Epimerase> >Glycos_transf_4> <MmcB-like< >unknown> <GST_N< <MFS_1< >CSD> <FAA_hydrolase< <DHDPS< >PCuAC> >CutF> <unknown< <unknown< <ABC_tran;NIL< <BPD_transp_1< <Lipoprotein_9< >Phytase-like> >unknown> <HTH_3;MLTR_LBD< <CsbD< >DnaJ;DnaJ_CXXCXGXG;DnaJ_C>
A0A126NV99	Bosea sp. PAMC 26642	1792307	UP000061184: Chromosome	Proteobacteria	Alphaproteobacteria	Rhizobiales	Bradyrhizobiaceae	SP(Sec/SPI)	CS pos: 18-19. ASA-IH. Pr: 0.2116	AXW83_11935	yes	Response_reg/Trans_reg_C	2578 <CheW;Hpt;HATPase_c;H-kinase_dim< <CheW< <Response_reg< <Response_reg;CheB_methylest< <CheR;CheR_N< >Response_reg;Trans_reg_C> <ATP-synt_ab;ATP-synt_ab_N;T3SS_ATPase_C< >MFS_1> <FliJ< >Acetyltransf_1> <CutF< <DUF305< <unknown< >EamA> <HigB_toxin< <HTH_3< >FHIPEP> <unknown< <Sugar_tr< <unknown< >Sigma54_activat;HTH_8>
A0A1B3NMI2	Bosea sp. RAC05	1842539	UP000094689: Chromosome	Proteobacteria	Alphaproteobacteria	Rhizobiales	Bradyrhizobiaceae	SP(Sec/SPI)	CS pos: 37-38. AHA-AS. Pr: 0.5679	BSY19_954	yes	CopC/CopD, PCuAC, DUF1775	2575 >unknown> >ABC_tran> >FecCD> >Peripla_BP_2> <unknown< >Peripla_BP_2> >PCuAC> >CopC;CopD> >DUF1775> >unknown> >CutF> <cobW;CobW_C< <Methyltransf_11< <SBP_bac_5< <BPD_transp_1< <BPD_transp_1< <ABC_tran< >unknown> >MFS_1> <unknown< >ADH_zinc_N;ADH_N>
A0A1B3NR61	Bosea sp. RAC05	1842539	UP000094689: Chromosome	Proteobacteria	Alphaproteobacteria	Rhizobiales	Bradyrhizobiaceae	SP(Sec/SPI)	CS pos: 22-23. VLA-AY. Pr: 0.7283	BSY19_1165	yes	Copper-bind, Cu-oxidase_2/Cu-oxidase_3, MerR/MerR-DNA-bind, E1-E2_ATPase/HMA/Hydrolase, HMA, E1-E2_ATPase/Hydrolase, Response_reg/Trans_reg_C, CusF_Ec, HlyD/HlyD_D23, YtkA	2577 <DUF305< <unknown< <E1-E2_ATPase;Hydrolase< >HMA> <E1-E2_ATPase;HMA;Hydrolase< <MerR;MerR-DNA-bind< >DUF1232> >ACR_tran> >HlyD;HlyD_D23> >YtkA> >CutF> >CusF_Ec> >Copper-bind> >Cu-oxidase_2;Cu-oxidase_3> >OEP> >unknown> <Response_reg;Trans_reg_C< <HisKA;HAMP;HATPase_c< <DUF411< <AAA< <Peptidase_S8<
A0A1B3NLL4	Bosea sp. RAC05	1842539	UP000094689: Chromosome	Proteobacteria	Alphaproteobacteria	Rhizobiales	Bradyrhizobiaceae	SP(Sec/SPI)	CS pos: 38-39. TLA-AG. Pr: 0.5095	BSY19_3866	yes	Response_reg/Trans_reg_C	2574 <CheW< <Response_reg< <Response_reg;CheB_methylest< <CheR;CheR_N< >Response_reg;Trans_reg_C> >unknown> <ATP-synt_ab;ATP-synt_ab_N;T3SS_ATPase_C< >MFS_1> <FliJ< >Acetyltransf_1> <CutF< <DUF305< <unknown< >EamA> >FHIPEP> <unknown< <unknown< >Sigma54_activat;HTH_8> >FliMN_C> >FliH> >FliG_C;FliG_M;FliG_N>
A0A1B3NMX0	Bosea sp. RAC05	1842539	UP000094689: Chromosome	Proteobacteria	Alphaproteobacteria	Rhizobiales	Bradyrhizobiaceae	SP(Sec/SPI)	CS pos: 31-32. VSA-GH. Pr: 0.2590	BSY19_1082	yes	Trns_repr_metal, MoCF_biosynth/MoeA_N/MoeA_C	2576 >AraC_binding;HTH_18> <FA_hydroxylase< >unknown> >unknown> >unknown> >Chromate_transp> >Rhodanese;Chrome_Resist> >unknown> >MFS_1> >Trns_repr_metal> <CutF< <HupE_UreJ_2< <unknown< <MoCF_biosynth;MoeA_N;MoeA_C< <Radical_SAM;Mob_synth_C;Fer4_12< >cNMP_binding;HTH_Crp_2> <MFS_1< <Molybdopterin;Molydop_binding;Nitr_red_alph_N< <Fer4_11;Nitr_red_bet_C< <Nitrate_red_del< <Nitrate_red_gam<
A0A370L664	Bosea sp. RCAM04685	2283844	UP000255207: Unassembled WGS sequence	Proteobacteria	Alphaproteobacteria	Rhizobiales	Bradyrhizobiaceae	SP(Sec/SPI)	CS pos: 33-34. GLA-AA. Pr: 0.3665	DWE98_13230	yes		2572 <Na_H_antiport_1< >PG_binding_1;YkuD> >HTH_27> >unknown> >ECH_2> <ALAD< <BPD_transp_2< <PALP;ACT< <RDD< <ATE_N;ATE_C< <CutF< <PepSY;PepSY_TM< <DUF2336< <unknown< >DNA_topoisoIV;DNA_gyraseA_C> >RecO_C;RecO_N> >Tautomerase_2> <HTH_1;LysR_substrate< >MMR_HSR1;KH_2> >dsrm;Ribonucleas_3_3> >Peptidase_S26>
A0A370KYV6	Bosea sp. RCAM04685	2283844	UP000255207: Unassembled WGS sequence	Proteobacteria	Alphaproteobacteria	Rhizobiales	Bradyrhizobiaceae	SP(Sec/SPI)	CS pos: 40-41. ALA-AH. Pr: 0.6113	DWE98_25585	yes	PCuAC	2571 <DnaJ;DnaJ_CXXCXGXG;DnaJ_C< >CsbD> >HTH_3;MLTR_LBD> <unknown< <Phytase-like< >Lipoprotein_9> >BPD_transp_1> >ABC_tran;NIL> >unknown> >unknown> <CutF< <PCuAC< >DHDPS> >FAA_hydrolase> >AsnC_trans_reg;HTH_24> <NMT1_2< <BPD_transp_1< <ABC_tran< >adh_short> <DsbC;Thioredoxin_7< <AhpC-TSA<
A0A370L6Z7	Bosea sp. RCAM04685	2283844	UP000255207: Unassembled WGS sequence	Proteobacteria	Alphaproteobacteria	Rhizobiales	Bradyrhizobiaceae	SP(Sec/SPI)	CS pos: 39-40. TFA-AS. Pr: 0.4998	DWE98_11610	yes	Response_reg/Trans_reg_C	2573 <CheW;Hpt;HATPase_c;H-kinase_dim< <CheW< <Response_reg< <Response_reg;CheB_methylest< <CheR;CheR_N< >Response_reg;Trans_reg_C> <ATP-synt_ab;ATP-synt_ab_N;T3SS_ATPase_C< >MFS_1> <FliJ< >Acetyltransf_1> <CutF< <DUF305< <unknown< >EamA> <HTH_3< >FHIPEP> <unknown< <Sugar_tr< <unknown< >Sigma54_activat;HTH_8> >FliMN_C>
A0A0Q9ILG0	Bosea sp. Root381	1736524	UP000050937: Unassembled WGS sequence	Proteobacteria	Alphaproteobacteria	Rhizobiales	Bradyrhizobiaceae	SP(Sec/SPI)	CS pos: 28-29. AHA-AD. Pr: 0.8154	ASE63_01995	yes		2570 >tRNA_synt_2f;DALR_1> >tRNA-synt_2e> <unknown< <unknown< >MTS> >DUF2007> <polyprenyl_synt< >ABC_tran> >FecCD> >Peripla_BP_2> >CutF> >GHMP_kinases_N;GHMP_kinases_C> >ETF_QO;NAD_binding_8> <UDG< <Zn_peptidase< >Cupin_2> >unknown> <Radical_SAM< <N6_N4_Mtase;RAMA<
A0A0Q9HAL4	Bosea sp. Root381	1736524	UP000050937: Unassembled WGS sequence	Proteobacteria	Alphaproteobacteria	Rhizobiales	Bradyrhizobiaceae	SP(Sec/SPI)	CS pos: 41-42. TLA-AS. Pr: 0.2900	ASE63_07860	yes	Response_reg/Trans_reg_C	2569 <Response_reg< <Response_reg;CheB_methylest< <CheR;CheR_N< >Response_reg;Trans_reg_C> <ATP-synt_ab;ATP-synt_ab_N;T3SS_ATPase_C< <Lipase_GDSL_2< >MFS_1> <FliJ< >Abhydrolase_3> >Acetyltransf_1> <CutF< <DUF305< <unknown< >EamA> >FHIPEP> <unknown< <Sugar_tr< <unknown< >Sigma54_activat;HTH_8> >FliMN_C> >FliH>
A0A0Q9IZ42	Bosea sp. Root483D1	1736544	UP000051771: Unassembled WGS sequence	Proteobacteria	Alphaproteobacteria	Rhizobiales	Bradyrhizobiaceae	SP(Sec/SPI)	CS pos: 28-29. ANA-AS. Pr: 0.6986	ASE66_27830	yes	PCuAC, MerR_1, SCO1-SenC, SBP_bac_1	2568 >adh_short_C2> >IclR;SGL;HTH_IclR> >Epimerase> >ABC_tran;OB_MalK> >BPD_transp_1> >BPD_transp_1> >SBP_bac_1> >MR_MLE_N;MR_MLE_C> >DHDPS> >PCuAC> >CutF> >MerR_1> <PEMT< <Peptidase_A8< <Cation_efflux< <unknown< >Thioredoxin_4> <unknown< <SCO1-SenC< >Aldedh> >TPP_enzyme_M;TPP_enzyme_C;TPP_enzyme_N>
A0A1N7BU45	Bosea sp. TND4EK4	1907408	UP000186109: Unassembled WGS sequence	Proteobacteria	Alphaproteobacteria	Rhizobiales	Bradyrhizobiaceae	TAT(Tat/SPI)	CS pos: 41-42. GQA-IG. Pr: 0.1569	SAMN05880592_12929	yes	PCuAC	2566 <DnaJ;DnaJ_CXXCXGXG;DnaJ_C< >CsbD> >HTH_3;MLTR_LBD> <unknown< <Phytase-like< >Lipoprotein_9> >BPD_transp_1> >ABC_tran;NIL> >unknown> >unknown> <CutF< <PCuAC< >unknown>
A0A1N6S3Q9	Bosea sp. TND4EK4	1907408	UP000186109: Unassembled WGS sequence	Proteobacteria	Alphaproteobacteria	Rhizobiales	Bradyrhizobiaceae	SP(Sec/SPI)	CS pos: 40-41. TLS-AS. Pr: 0.2864	SAMN05880592_102506	yes	Response_reg/Trans_reg_C	2565 <Response_reg;CheB_methylest< <CheR;CheR_N< >Response_reg;Trans_reg_C> <ATP-synt_ab;ATP-synt_ab_N;T3SS_ATPase_C< <DUF1304< >MFS_1> <FliJ< >unknown> >cNMP_binding;HTH_Crp_2> >Acetyltransf_1> <CutF< <DUF305< <LPG_synthase_TM< >EamA> >FHIPEP> <Sugar_tr< <unknown< >Sigma54_activat;HTH_8> >FliMN_C> >FliH> >FliG_C;FliG_M;FliG_N>
A0A1N7C6Z3	Bosea sp. TND4EK4	1907408	UP000186109: Unassembled WGS sequence	Proteobacteria	Alphaproteobacteria	Rhizobiales	Bradyrhizobiaceae	SP(Sec/SPI)	CS pos: 31-32. VSA-GH. Pr: 0.2492	SAMN05880592_1369	yes	Trns_repr_metal, Response_reg/Trans_reg_C, PDZ_2/Trypsin_2	2567 >HTH_5> >Lactamase_B;DUF442> >YkuD> >Thioredoxin_4> <Response_reg;Trans_reg_C< <HisKA;HATPase_c;2CSK_N< >unknown> >HupE_UreJ_2> >CutF> <Trns_repr_metal< <MFS_1< >unknown> >UPF0016> <unknown< >PDZ_2;Trypsin_2> >PAP2;SNARE_assoc;LssY_C> >HAMP;HATPase_c> <rve<
A0A0Q3IBL7	Bosea thiooxidans	53254	UP000051562: Unassembled WGS sequence, UP000190130: Unassembled WGS sequence	Proteobacteria	Alphaproteobacteria	Rhizobiales	Bradyrhizobiaceae	SP(Sec/SPI)	CS pos: 26-27. ALA-AG. Pr: 0.5559	ARD30_00625 SAMN05660750_03699	yes		2563 <DUF87< <RNA_pol_Rpb6< <TGS;RelA_SpoT;ACT_4;HD_4< >HTH_1;LysR_substrate> <Tautomerase_2< <RecO_C;RecO_N< <DNA_topoisoIV;DNA_gyraseA_C< >unknown> >DUF2336> >PepSY_TM> >CutF> >GD_AH_C> >SAF> >RraA-like> >ATE_N;ATE_C> <LCM< >RDD> >PALP> >BPD_transp_2> >YqeY> >ALAD>
A0A0Q3LYH3	Bosea thiooxidans	53254	UP000051562: Unassembled WGS sequence	Proteobacteria	Alphaproteobacteria	Rhizobiales	Bradyrhizobiaceae	SP(Sec/SPI)	CS pos: 39-40. TLA-AF. Pr: 0.4129	ARD30_21820	yes	Cu-oxidase/Cu-oxidase_2/Cu-oxidase_3, Response_reg/Trans_reg_C, HlyD/HlyD_D23, YtkA	2564 <MgtC;DUF4010< <Cu-oxidase;Cu-oxidase_2;Cu-oxidase_3< <unknown< >AAA_23> >unknown> >SIR2_2> >DUF411> >ACR_tran> >HlyD;HlyD_D23> >YtkA> >CutF> <unknown< <DUF305< <DUF305< >HAMP;HATPase_c> >Response_reg;Trans_reg_C> <unknown< <OEP<
A0A0Q3I2Q2	Bosea thiooxidans	53254	UP000051562: Unassembled WGS sequence, UP000190130: Unassembled WGS sequence	Proteobacteria	Alphaproteobacteria	Rhizobiales	Bradyrhizobiaceae	SP(Sec/SPI)	CS pos: 19-20. TRA-AS. Pr: 0.8807	ARD30_18615 SAMN05660750_00561	yes	Response_reg/Trans_reg_C	2562 <FliG_C;FliG_M;FliG_N< <FliH< <FliMN_C< <Sigma54_activat;HTH_8< >unknown> >Sugar_tr> <FHIPEP< <EamA< >unknown> >DUF305> >CutF> <Acetyltransf_1< >FliJ> <MFS_1< >ATP-synt_ab;ATP-synt_ab_N;T3SS_ATPase_C> <Response_reg;Trans_reg_C< >CheR;CheR_N> >Response_reg;CheB_methylest> >Response_reg> >CheW> >CheW;Hpt;HATPase_c;H-kinase_dim>
A0A4V1ZLN2	Bradyrhizobiaceae bacterium	2072420	UP000291587: Unassembled WGS sequence	Proteobacteria	Alphaproteobacteria	Rhizobiales	Bradyrhizobiaceae	SP(Sec/SPI)	CS pos: 37-38. VHA-AP. Pr: 0.5030	EON84_16555	yes		2556 >Oxidored_FMN> >DUF1993> >PG_binding_1;SLT_2> >HTH_3;Peptidase_M78;ScfRs> <unknown< <unknown< >Metallophos> <NUDIX< <Acetyltransf_1< >TonB_dep_Rec;Plug> >CutF>
F7QJG4	Bradyrhizobiaceae bacterium SG-6C	709797	UP000003148: Chromosome	Proteobacteria	Alphaproteobacteria	Rhizobiales	Bradyrhizobiaceae	SP(Sec/SPI)	CS pos: 32-33. THA-GV. Pr: 0.3692	CSIRO_1707	yes		2553 <unknown< >ICL> <unknown< <Peptidase_M78;ScfRs;HTH_31< <unknown< <unknown< >Metallophos> <NUDIX< <Acetyltransf_9< >TonB_dep_Rec;Plug> >CutF> >unknown> >BatA;DUF4159> >DUF58> >AAA_3;AAA_lid_2> <DUF1285< <NUDIX< <unknown< <PolyA_pol;PolyA_pol_RNAbd< >DUF2158> >OMP_b-brl>
F7QMD7	Bradyrhizobiaceae bacterium SG-6C	709797	UP000003148: Chromosome	Proteobacteria	Alphaproteobacteria	Rhizobiales	Bradyrhizobiaceae	SP(Sec/SPI)	CS pos: 42-43. ANA-VH. Pr: 0.3017	CSIRO_2741	yes	Glyoxalase_4	2554 <Proton_antipo_M;Oxidored_q5_N< <Proton_antipo_M< <BPL_C;BPL_LplA_LipB< <Lactamase_B;RMMBL;RNase_J_C< <Glyoxalase_4< <DUF1467< >unknown> >unknown> >TonB_dep_Rec;Plug> >TonB_dep_Rec;Plug> >CutF> >unknown> <tRNA-synt_2b;HGTP_anticodon< <FtsX;MacB_PCD< <ABC_tran< >DUF3551> <PHP;DNA_pol3_alpha;HHH_6;DNA_pol3_finger< >unknown>
F7QNE9	Bradyrhizobiaceae bacterium SG-6C	709797	UP000003148: Chromosome	Proteobacteria	Alphaproteobacteria	Rhizobiales	Bradyrhizobiaceae	OTHER	0	CSIRO_3096	yes	Glyoxalase, HlyD_D23	2555 <unknown< >unknown> >unknown> <unknown< <unknown< <Glyoxalase< >unknown> <MarC< <Lipase_GDSL_2< <Cation_efflux< <CutF< <HlyD_D23< <ACR_tran< >ABC_tran> >ABC_tran;BCA_ABC_TP_C> >BPD_transp_2> >BPD_transp_2> >unknown> >Peripla_BP_6> <ECH_1< <4HBT<
Q89T37	Bradyrhizobium diazoefficiens (strain JCM 10833 / BCRC 13528 / IAM 13628 / NBRC 14792 / USDA 110)	224911	UP000002526: Chromosome	Proteobacteria	Alphaproteobacteria	Rhizobiales	Bradyrhizobiaceae	OTHER	0	bll2213	yes	Copper-bind, Cu-oxidase_2/Cu-oxidase_3, Pyr_redox_2, CusF_Ec	2552 <Sigma70_r2;Sigma70_r4_2< <HTH_18;AraC_binding_2< <Pyr_redox_2< >unknown> >FHIPEP> >CusF_Ec> >Copper-bind> >Cu-oxidase_2;Cu-oxidase_3> >OEP> >unknown> >CutF> <MFS_1< >DUF4864> >TetR_N;TetR_C_11> <Fer2;Fer2_2< <FAD_binding_5;CO_deh_flav_C< <Ald_Xan_dh_C;Ald_Xan_dh_C2< >HTH_3;Cupin_2> <Aminotran_3< <DAO< >HTH_3;Cupin_2>
Q89KH1	Bradyrhizobium diazoefficiens (strain JCM 10833 / BCRC 13528 / IAM 13628 / NBRC 14792 / USDA 110)	224911	UP000002526: Chromosome	Proteobacteria	Alphaproteobacteria	Rhizobiales	Bradyrhizobiaceae	OTHER	0	blr4934	yes	HlyD_D23, HlyD/HlyD_D23, YtkA	2550 >SEC-C;Methyltransf_21> <Bac_DNA_binding< <Peptidase_M20;M20_dimer< >Cation_efflux> <Sigma70_r2;Sigma70_r4_2< <NrsF< <CutF< <YtkA< <HlyD;HlyD_D23< <ACR_tran< <CutF< <OEP< <HlyD_D23< <ACR_tran< <Cation_efflux< >Methyltransf_25> >Acyl_transf_3;SGNH> >GFA> >AAA;LON_substr_bdg;Lon_C> >zf-C4_ClpX;AAA_2;ClpB_D2-small> >CLP_protease>
Q89KH5	Bradyrhizobium diazoefficiens (strain JCM 10833 / BCRC 13528 / IAM 13628 / NBRC 14792 / USDA 110)	224911	UP000002526: Chromosome	Proteobacteria	Alphaproteobacteria	Rhizobiales	Bradyrhizobiaceae	SP(Sec/SPI)	CS pos: 30-31. AAA-EP. Pr: 0.8139	blr4930	yes	HlyD_D23, HlyD/HlyD_D23, YtkA	2551 >TonB_dep_Rec;Plug> >MarR_2> <Rieske< <MFS_1< >SEC-C;Methyltransf_21> <Bac_DNA_binding< <Peptidase_M20;M20_dimer< >Cation_efflux> <Sigma70_r2;Sigma70_r4_2< <NrsF< <CutF< <YtkA< <HlyD;HlyD_D23< <ACR_tran< <CutF< <OEP< <HlyD_D23< <ACR_tran< <Cation_efflux< >Methyltransf_25> >Acyl_transf_3;SGNH>
A0A0D1NKT5	Bradyrhizobium elkanii	29448	UP000032215: Unassembled WGS sequence	Proteobacteria	Alphaproteobacteria	Rhizobiales	Bradyrhizobiaceae	SP(Sec/SPI)	CS pos: 41-42. AAA-AA. Pr: 0.2943	QU41_33525	yes		2547 >ATP-cone> >SHMT> <TonB_dep_Rec;Plug< >FAD_binding_9> >Methyltransf_24> >AraC_binding;HTH_18> >TctA> >TctB> >TctC> >TonB_dep_Rec;Plug> >CutF> >NicO> >DUF4198> <DAO< >Response_reg> >GAF;HWE_HK;PAS_3> >unknown> >unknown> >HTH_27> >unknown> <ALAD<
A0A0D1PDH0	Bradyrhizobium elkanii	29448	UP000032215: Unassembled WGS sequence	Proteobacteria	Alphaproteobacteria	Rhizobiales	Bradyrhizobiaceae	SP(Sec/SPI)	CS pos: 33-34. SFA-LP. Pr: 0.6961	QU41_02490	yes	Copper-bind, Cu-oxidase_2/Cu-oxidase_3, Trns_repr_metal, E1-E2_ATPase/Hydrolase/YHS, HlyD_D23	2548 >His_Phos_1> >CRCB> >unknown> >ACR_tran> >HlyD_D23> <Trns_repr_metal< <Cation_efflux< >unknown> >E1-E2_ATPase;Hydrolase;YHS> <Trns_repr_metal< <CutF< <unknown< <OEP< <Cu-oxidase_2;Cu-oxidase_3< <Copper-bind<
A0A0D1M716	Bradyrhizobium elkanii	29448	UP000032215: Unassembled WGS sequence	Proteobacteria	Alphaproteobacteria	Rhizobiales	Bradyrhizobiaceae	SP(Sec/SPI)	CS pos: 34-35. AIA-AA. Pr: 0.2901	QU41_28320	yes	PQQ/PQQ_2/Cytochrome_CBB3	2546 <Amidohydro_2< <RraA-like< >EF-hand_5> >PQQ;PQQ_2;Cytochrome_CBB3> >Response_reg;GerE> <TonB_dep_Rec;Plug< >adh_short_C2> >unknown> <GTP_EFTU;GTP_EFTU_D3;GTP_EFTU_D2< >PRC> <CutF< <TonB_dep_Rec< >EamA> >TetR_N;TetR_C_13> >HTH_1;LysR_substrate> <unknown< <unknown< >HTH_1;LysR_substrate> <adh_short_C2< >Ribonuc_red_sm> >Ribonuc_red_lgN;Ribonuc_red_lgC;ATP-cone>
A0A0D1PFI9	Bradyrhizobium elkanii	29448	UP000032215: Unassembled WGS sequence	Proteobacteria	Alphaproteobacteria	Rhizobiales	Bradyrhizobiaceae	OTHER	0	QU41_01205	yes	Pyr_redox_dim/Pyr_redox_2, Biotin_lipoyl_2/HlyD_D23	2549 <Pyr_redox_dim;Pyr_redox_2< >FMN_red> >ArsC> >SBF> >LMWPc> >HTH_20> <CutF< <OEP< <Biotin_lipoyl_2;HlyD_D23<
A0A0D1LAH1	Bradyrhizobium elkanii	29448	UP000032215: Unassembled WGS sequence	Proteobacteria	Alphaproteobacteria	Rhizobiales	Bradyrhizobiaceae	SP(Sec/SPI)	CS pos: 29-30. AFA-RM. Pr: 0.6247	QU41_35555	yes	YtkA	2545 >OMP_b-brl> >unknown> >MarR> <FAD_binding_3< >unknown> <TPR_8< >NAD_binding_2;DUF1932> >MFS_1> >unknown> >YtkA> >CutF> >Peptidase_S10> <NAD_kinase< <Response_reg< <Hpt< >DUF2336> >SLT> >PRA-CH> >GTP_cyclohydroI> <NifU_N< >unknown>
A0A1N6J887	Bradyrhizobium erythrophlei	1437360	UP000185215: Unassembled WGS sequence	Proteobacteria	Alphaproteobacteria	Rhizobiales	Bradyrhizobiaceae	OTHER	0	SAMN05443247_04913	yes	Copper-bind, Cu-oxidase_2/Cu-oxidase_3, CopC, CopD, CusF_Ec, HlyD_D23	2542 >MR_MLE_N;MR_MLE_C> >HAD_2> >SSF> >DUF485> <HTH_1;LysR_substrate< <unknown< >DDE_Tnp_1;DDE_Tnp_1_assoc> <unknown< >DDE_3> <rve_3< <CutF< <HlyD_D23< <ACR_tran< <CutF< <unknown< <OEP< <Cu-oxidase_2;Cu-oxidase_3< <Copper-bind< <CusF_Ec< <CopC< <CopD<
A0A1N6J8I1	Bradyrhizobium erythrophlei	1437360	UP000185215: Unassembled WGS sequence	Proteobacteria	Alphaproteobacteria	Rhizobiales	Bradyrhizobiaceae	SP(Sec/SPI)	CS pos: 35-36. AFA-DG. Pr: 0.6202	SAMN05443247_04917	yes	Copper-bind, Cu-oxidase_2/Cu-oxidase_3, CopC, CopD, CusF_Ec, HlyD_D23	2543 >DUF485> <HTH_1;LysR_substrate< <unknown< >DDE_Tnp_1;DDE_Tnp_1_assoc> <unknown< >DDE_3> <rve_3< <CutF< <HlyD_D23< <ACR_tran< <CutF< <unknown< <OEP< <Cu-oxidase_2;Cu-oxidase_3< <Copper-bind< <CusF_Ec< <CopC< <CopD< >CopC> <unknown< <PAP2<
A0A1N6KMT3	Bradyrhizobium erythrophlei	1437360	UP000185215: Unassembled WGS sequence	Proteobacteria	Alphaproteobacteria	Rhizobiales	Bradyrhizobiaceae	OTHER	0	SAMN05443247_08661	yes	HlyD_D23, Peptidase_M50	2544 <Peptidase_M50< <unknown< <Peripla_BP_6< >unknown> >Guanylate_cyc;TPR_8> >ABC_sub_bind> >unknown> >TonB_2> >ExbD> >MotA_ExbB> >CutF> >2OG-FeII_Oxy_3;PKHD_C> >unknown> >MarR> <HlyD_D23< <ACR_tran< <IalB< <3-dmu-9_3-mt< >unknown> >unknown> <unknown<
A0A1N6HSA4	Bradyrhizobium erythrophlei	1437360	UP000185215: Unassembled WGS sequence	Proteobacteria	Alphaproteobacteria	Rhizobiales	Bradyrhizobiaceae	SP(Sec/SPI)	CS pos: 30-31. AAA-ER. Pr: 0.8234	SAMN05443247_02934	yes	HlyD/HlyD_D23, YtkA	2541 <DUF2852< >Hemerythrin> <unknown< >Sugar_tr> >unknown> <MotA_ExbB< <ExbD< <unknown< <TolB_N;PD40< <EAL;GGDEF;PAS_7< <CutF< <YtkA< <OEP< <HlyD;HlyD_D23< <ACR_tran< <Sigma70_r2;Sigma70_r4_2< <NrsF< <unknown< <unknown< <OmpA< <TPR_6;TPR_16<
A4YVI4	Bradyrhizobium sp. (strain ORS 278)	114615	UP000001994: Chromosome	Proteobacteria	Alphaproteobacteria	Rhizobiales	Bradyrhizobiaceae	SP(Sec/SPI)	CS pos: 48-49. VAA-SA. Pr: 0.2469	BRADO4158	yes	CopC/CopD, PCuAC, Glyoxalase_4, DUF1775	2539 <DUF3551< >OMP_b-brl> >HTH_31;MLTR_LBD> <ADH_zinc_N;ADH_N< >ABC_tran> >FtsX;MacB_PCD> >tRNA-synt_2b;HGTP_anticodon> >CopC;CopD> >DUF1775> >TonB_dep_Rec;Plug> >CutF> >DJ-1_PfpI> >PCuAC> >DUF2946> >Metallophos> <Peripla_BP_4< <ABC_tran< <BPD_transp_2< >APH> >DUF1467> >Glyoxalase_4>
A4YND1	Bradyrhizobium sp. (strain ORS 278)	114615	UP000001994: Chromosome	Proteobacteria	Alphaproteobacteria	Rhizobiales	Bradyrhizobiaceae	SP(Sec/SPI)	CS pos: 33-34. ALA-FT. Pr: 0.4898	BRADO1523	yes	Cu-oxidase_2/Cu-oxidase_3, Hydrolase, CusF_Ec	2538 <Acetyltransf_1< >unknown> <SKI< <unknown< >unknown> <MCPsignal;HAMP< >CusF_Ec> >Cu-oxidase_2;Cu-oxidase_3> >OEP> >unknown> >CutF> <MFS_1< <NMT1_3< >DUF4864> <Aminotran_5< <Trp_dioxygenase< <Abhydrolase_6< <Amidase< >Hydrolase> <HTH_1;LysR_substrate< >G_glu_transpept>
A4YY62	Bradyrhizobium sp. (strain ORS 278)	114615	UP000001994: Chromosome	Proteobacteria	Alphaproteobacteria	Rhizobiales	Bradyrhizobiaceae	SP(Sec/SPI)	CS pos: 41-42. AAA-AN. Pr: 0.2811	BRADO5144	yes	PCuAC/DUF1775, Cytochrom_C, Cytochrom_C_2	2540 >Phos_pyr_kin> <AsnC_trans_reg< <HTH_18;AraC_binding_2< >EAL;GGDEF;CHASE> <Peripla_BP_6< >Cytochrom_C> >Cytochrom_C_2> >Ald_Xan_dh_C;Ald_Xan_dh_C2> >PCuAC;DUF1775> >TonB_dep_Rec;Plug> >CutF> >MurJ> <unknown< >DegT_DnrJ_EryC1> >GFO_IDH_MocA;GFO_IDH_MocA_C> <DUF1223< >TPR_14;TPR_16;Glyco_transf_41> >TPR_1;TPR_9;TPR_16;Glyco_transf_41> >NTP_transferase;MannoseP_isomer> >Epimerase> >UDPG_MGDP_dh…
A0A4V2HUQ1	Bradyrhizobium sp. Leo170	1571199	UP000292824: Unassembled WGS sequence	Proteobacteria	Alphaproteobacteria	Rhizobiales	Bradyrhizobiaceae	SP(Sec/SPI)	CS pos: 30-31. AAA-EH. Pr: 0.7168	CWO89_10230	yes	HlyD/HlyD_D23, YtkA	2537 >TetR_N> <ECH_1< >Ald_Xan_dh_C;Ald_Xan_dh_C2> >FAD_binding_5;CO_deh_flav_C> >Fer2;Fer2_2> <TetR_N;TetR_C_11< >DAO> >Aminotran_3> <HTH_3;Cupin_2< >MFS_1> <CutF< <YtkA< <HlyD;HlyD_D23< <ACR_tran<
A0A1B9YU17	Bradyrhizobium sp. LMTR 3	189873	UP000093220: Unassembled WGS sequence	Proteobacteria	Alphaproteobacteria	Rhizobiales	Bradyrhizobiaceae	SP(Sec/SPI)	CS pos: 33-34. ALA-LG. Pr: 0.4775	LMTR3_06030	yes	Copper-bind, Cu-oxidase_2/Cu-oxidase_3, CusF_Ec	2535 >unknown> <Acetyltransf_1;Acetyltransf_18< >AI-2E_transport> >DUF411> >DUF305> >CusF_Ec> >Copper-bind> >Cu-oxidase_2;Cu-oxidase_3> >OEP> >unknown> >CutF> <MFS_1< >unknown> >unknown> >unknown> >DUF4864> <DUF1488< <DUF4096< <DDE_Tnp_1_2<
A0A1B9YZB5	Bradyrhizobium sp. LMTR 3	189873	UP000093220: Unassembled WGS sequence	Proteobacteria	Alphaproteobacteria	Rhizobiales	Bradyrhizobiaceae	SP(Sec/SPI)	CS pos: 28-29. ARA-NT. Pr: 0.8322	LMTR3_17840	yes	HlyD/HlyD_D23, YtkA	2536 >DctQ> >DctP> >unknown> <MCPsignal;HAMP< >Methyltransf_11> <Cation_efflux< >unknown> >ACR_tran> >HlyD;HlyD_D23> >YtkA> >CutF> <unknown< >Rhodanese;HTH_20> <Lactamase_B< <MFS_1< <Aminotran_5< <HTH_20< <AHSA1< <unknown< <DUF1801< <DUF1801<
H0TE44	Bradyrhizobium sp. STM 3843	551947	UP000002686: Unassembled WGS sequence	Proteobacteria	Alphaproteobacteria	Rhizobiales	Bradyrhizobiaceae	SP(Sec/SPI)	CS pos: 22-23. AMA-LG. Pr: 0.7146	BRAS3843_1110020	yes	Cu-oxidase_2/Cu-oxidase_3, Cupredoxin_1, CusF_Ec	2533 <unknown< >unknown> >NMT1_3> >unknown> <unknown< >CusF_Ec> >Cupredoxin_1> >Cu-oxidase_2;Cu-oxidase_3> >OEP> >unknown> >CutF> >HTH_20> <PALP< <MFS_1< >G_glu_transpept> >Ribonuc_L-PSP> >FmdA_AmdA;HTH_18> >FmdA_AmdA> >ABC_tran;BPD_transp_1> >SBP_bac_3> <BPD_transp_1<
H0TYR2	Bradyrhizobium sp. STM 3843	551947	UP000002686: Unassembled WGS sequence	Proteobacteria	Alphaproteobacteria	Rhizobiales	Bradyrhizobiaceae	SP(Sec/SPI)	CS pos: 27-28. ATA-AA. Pr: 0.3905	BRAS3843_740010	yes	Cu-oxidase/Cu-oxidase_2/Cu-oxidase_3, HlyD/HlyD_D23, YtkA	2534 <AAA_21< <DUF4175< <unknown< <ACR_tran< >Chromate_transp> <Cu-oxidase;Cu-oxidase_2;Cu-oxidase_3< >ACR_tran> >HlyD;HlyD_D23> >YtkA> >CutF> >NAD_binding_10> >DUF1857> >NmrA> <HTH_1;LysR_substrate< <G3P_acyltransf< >IspA> >Abhydrolase_1> <FolB< <Acetyltransf_1< >CheZ>
Q1QF07	Nitrobacter hamburgensis (strain DSM 10229 / NCIMB 13809 / X14)	323097	UP000001953: Plasmid pNITHX3	Proteobacteria	Alphaproteobacteria	Rhizobiales	Bradyrhizobiaceae	SP(Sec/SPI)	CS pos: 15-16. SQA-TP. Pr: 0.4916	Nham_4631	yes	Cu-oxidase_2/Cu-oxidase_3, E1-E2_ATPase/Hydrolase/YHS, Cytochrome_CBB3, CusF_Ec	1538 >HWE_HK;PAS_4;PAS_10> >Rhodanese> >Lactamase_B> >TauE> >unknown> >Sulf_transp> <unknown< >DEDD_Tnp_IS110> <Methyltransf_25< >E1-E2_ATPase;Hydrolase;YHS> <CutF< <unknown< <OEP< <Cu-oxidase_2;Cu-oxidase_3< <CusF_Ec< <DUF4396< <Cytochrome_CBB3< <HTH_28< >Toxin_YhaV> >PrlF_antitoxin> >Methyltransf_31>
Q1QFM4	Nitrobacter hamburgensis (strain DSM 10229 / NCIMB 13809 / X14)	323097	UP000001953: Plasmid pNITHX2	Proteobacteria	Alphaproteobacteria	Rhizobiales	Bradyrhizobiaceae	SP(Sec/SPI)	CS pos: 33-34. SFA-LP. Pr: 0.4526	Nham_4382	yes	Cu-oxidase_2/Cu-oxidase_3, Trns_repr_metal, E1-E2_ATPase/Cation_ATPase_C/Cation_ATPase_N/Hydrolase, E1-E2_ATPase/Hydrolase/YHS, Cytochrome_CBB3, CopD	1540 >Acetate_kinase> >CBS> <unknown< <cNMP_binding;HTH_Crp_2< <VIT1< <E1-E2_ATPase;Cation_ATPase_C;Cation_ATPase_N;Hydrolase< >PNP_UDP_1> <Methyltransf_25< >E1-E2_ATPase;Hydrolase;YHS> <Trns_repr_metal< <CutF< <unknown< <OEP< <Cu-oxidase_2;Cu-oxidase_3< <Cytochrome_CBB3< <unknown< >DDE_Tnp_1> <IstB_IS21< >Resolvase;Recombinase;HTH_17;Zn_ribbon_recom> >GerE;Autoind_bind> >CopD>
Q1QPH3	Nitrobacter hamburgensis (strain DSM 10229 / NCIMB 13809 / X14)	323097	UP000001953: Chromosome	Proteobacteria	Alphaproteobacteria	Rhizobiales	Bradyrhizobiaceae	SP(Sec/SPI)	CS pos: 33-34. AAA-AD. Pr: 0.4708	Nham_1026	yes	Cu-oxidase_2/Cu-oxidase_3, Tyrosinase, Redoxin, PDZ_2/Trypsin_2, Trypsin_2/PDZ_6	1543 >unknown> <Cu-oxidase_2;Cu-oxidase_3< <Tyrosinase< <LodA_N;LodA_C< <unknown< <Trp_halogenase;NAD_binding_8< >unknown> >Redoxin> >BNR_2> >TonB_dep_Rec;Plug> >CutF> >FemAB_like> >unknown> <CYTH;CHAD< >Trypsin_2;PDZ_6> <PDZ_2;Trypsin_2< <GerE< <unknown< >unknown> >unknown> >HSP70>
Q1QF89	Nitrobacter hamburgensis (strain DSM 10229 / NCIMB 13809 / X14)	323097	UP000001953: Plasmid pNITHX2	Proteobacteria	Alphaproteobacteria	Rhizobiales	Bradyrhizobiaceae	OTHER	0	Nham_4529	yes	E1-E2_ATPase/HMA/Hydrolase, HlyD_D23	1539 <ParBc;RepB< <RP-C;RP-C_C< <SSB< >unknown> >HTH_3> <ABC_tran;RP-C;RP-C_C< >unknown> >CbiA> <unknown< <Relaxase< <CutF< <OEP< <HlyD_D23< <P-II< <ACR_tran< <E1-E2_ATPase;HMA;Hydrolase< <PilZ< <unknown< <unknown< >PNP_UDP_1> <Methyltransf_25<
Q1QFQ0	Nitrobacter hamburgensis (strain DSM 10229 / NCIMB 13809 / X14)	323097	UP000001953: Plasmid pNITHX2	Proteobacteria	Alphaproteobacteria	Rhizobiales	Bradyrhizobiaceae	SP(Sec/SPI)	CS pos: 32-33. ASA-LS. Pr: 0.4809	Nham_4356	yes	E1-E2_ATPase/HMA/Hydrolase, HlyD_D23, HlyD/HlyD_D23, YtkA	1541 <OEP< <HlyD_D23< <P-II< <ACR_tran< <E1-E2_ATPase;HMA;Hydrolase< <PilZ< <unknown< <unknown< >PNP_UDP_1> <Methyltransf_25< <CutF< <YtkA< <HlyD;HlyD_D23< <ACR_tran< <unknown< <Sigma70_r2;Sigma70_r4_2< <unknown< >unknown> <E1-E2_ATPase;HMA;Hydrolase< <MFS_1< >His_Phos_1>
Q1QM82	Nitrobacter hamburgensis (strain DSM 10229 / NCIMB 13809 / X14)	323097	UP000001953: Chromosome	Proteobacteria	Alphaproteobacteria	Rhizobiales	Bradyrhizobiaceae	SP(Sec/SPI)	CS pos: 30-31. VAA-MG. Pr: 0.6229	Nham_1851	yes	HlyD_D23, HlyD/HlyD_D23, YtkA	1542 <Hfq< <MMR_HSR1;GTP-bdg_N;GTP-bdg_M< <unknown< <Aldedh< >MazG> <QueC< <unknown< <OEP< <HlyD_D23< <ACR_tran< <CutF< <YtkA< <HlyD;HlyD_D23< <ACR_tran< <unknown< <unknown< >TniQ> >AAA_22> >unknown> >unknown> >Phage_integrase;Phage_int_SAM_1>
A0A1V4HWB8	Nitrobacter vulgaris	29421	UP000189940: Unassembled WGS sequence	Proteobacteria	Alphaproteobacteria	Rhizobiales	Bradyrhizobiaceae	SP(Sec/SPI)	CS pos: 35-36. AAA-LE. Pr: 0.6101	B2M20_14080	yes		1535 <PTPS< <Coprogen_oxidas< >PolyA_pol;PolyA_pol_RNAbd> >unknown> >NUDIX> >DUF1285> <AAA_3;AAA_lid_2< <DUF58< <BatA;DUF4159< <unknown< <CutF< <TonB_dep_Rec;Plug< >Acetyltransf_9> >NUDIX> <Metallophos< >DMT_6> >DUF3297> >GSHPx> >unknown> <PGI;TAL_FSA< <6PGD;NAD_binding_2<
A0A1V4HY21	Nitrobacter vulgaris	29421	UP000189940: Unassembled WGS sequence	Proteobacteria	Alphaproteobacteria	Rhizobiales	Bradyrhizobiaceae	SP(Sec/SPI)	CS pos: 38-39. VSA-AT. Pr: 0.5668	B2M20_10150	yes	HlyD_D23	1536 >SurE> >tRNA-synt_2b;Seryl_tRNA_N> >TatC> >TatA_B_E> >TatA_B_E> >PCMT> <Phage_integrase;Arm-DNA-bind_3< >unknown> <DUF2934< >unknown> <CutF< <HlyD_D23< <ACR_tran< <unknown< <MFS_1< >unknown> <DUF1529< <GMC_oxred_C;DUF1080< <DUF3616< <unknown<
A0A1V4HZ91	Nitrobacter vulgaris	29421	UP000189940: Unassembled WGS sequence	Proteobacteria	Alphaproteobacteria	Rhizobiales	Bradyrhizobiaceae	SP(Sec/SPI)	CS pos: 25-26. ASA-AV. Pr: 0.9034	B2M20_10220	yes	Trns_repr_metal, E1-E2_ATPase/Hydrolase/YHS, HlyD/HlyD_D23, YtkA	1537 <MFS_1< >unknown> <DUF1529< <GMC_oxred_C;DUF1080< <DUF3616< <unknown< >ACR_tran> >HlyD;HlyD_D23> >YtkA> >CutF> >Trns_repr_metal> <E1-E2_ATPase;Hydrolase;YHS< >unknown> >unknown> >unknown> <unknown< <DUF262;DUF1524< <unknown< >HTH_17> >Resolvase;Recombinase;Zn_ribbon_recom>
B6JI76	Oligotropha carboxidovorans (strain ATCC 49405 / DSM 1227 / KCTC 32145 / OM5)	504832	UP000007730: Chromosome	Proteobacteria	Alphaproteobacteria	Rhizobiales	Bradyrhizobiaceae	SP(Sec/SPI)	CS pos: 34-35. VSA-AP. Pr: 0.4372	OCA5_c10790	yes		1389 >DUF1993> >HTH_3;Peptidase_M78;ScfRs> <ICL< <unknown< <unknown< >Metallophos> <NUDIX< <Acetyltransf_7< >cobW;CobW_C> >TonB_dep_Rec;Plug> >CutF> >unknown> >BatA;DUF4159> >DUF58> >AAA_3;AAA_lid_2> <DUF1285< <NUDIX< <unknown< <PolyA_pol< >OMP_b-brl> >OMP_b-brl>
F8BVV3	Oligotropha carboxidovorans (strain ATCC 49405 / DSM 1227 / KCTC 32145 / OM5)	504832	UP000007730: Chromosome	Proteobacteria	Alphaproteobacteria	Rhizobiales	Bradyrhizobiaceae	SP(Sec/SPI)	CS pos: 33-34. SIA-LP. Pr: 0.3308	OCA5_c05070	yes	Copper-bind, Cu-oxidase_2/Cu-oxidase_3, Cu-oxidase_2/Cu-oxidase_3/DUF4396, Trns_repr_metal, E1-E2_ATPase/Hydrolase/YHS, CusF_Ec	1391 <RPA< <CbiA< <unknown< <DUF2840< <Peptidase_S26< <DUF736< <SLT< <DUF3363< >E1-E2_ATPase;Hydrolase;YHS> <Trns_repr_metal< <CutF< <unknown< <OEP< <Cu-oxidase_2;Cu-oxidase_3< <Copper-bind< <Acetyltransf_6< <CusF_Ec< <Methyltransf_21< <Acetyltransf_1< <OpgC_C< <Cu-oxidase_2;Cu-oxidase_3;DUF4396<
F8C1A0	Oligotropha carboxidovorans (strain ATCC 49405 / DSM 1227 / KCTC 32145 / OM5)	504832	UP000007730: Plasmid pOC167	Proteobacteria	Alphaproteobacteria	Rhizobiales	Bradyrhizobiaceae	SP(Sec/SPI)	CS pos: 33-34. SFA-LP. Pr: 0.6011	OCA5_pOC16700160	yes	Copper-bind, Cu-oxidase_2/Cu-oxidase_3, Cu-oxidase_2/Cu-oxidase_3/DUF4396, Trns_repr_metal, E1-E2_ATPase/Hydrolase/YHS, CusF_Ec	1392 >HTH_3> >HTH_3> <RP-C;RP-C_C< >unknown> >CbiA> <unknown< <Relaxase< >GerE;Autoind_bind> >E1-E2_ATPase;Hydrolase;YHS> <Trns_repr_metal< <CutF< <unknown< <OEP< <Cu-oxidase_2;Cu-oxidase_3< <Copper-bind< <Acetyltransf_6< <CusF_Ec< <Methyltransf_21< <Acetyltransf_1< <OpgC_C< <Cu-oxidase_2;Cu-oxidase_3;DUF4396<
F8BVS7	Oligotropha carboxidovorans (strain ATCC 49405 / DSM 1227 / KCTC 32145 / OM5)	504832	UP000007730: Chromosome	Proteobacteria	Alphaproteobacteria	Rhizobiales	Bradyrhizobiaceae	SP(Sec/SPI)	CS pos: 35-36. VAA-AS. Pr: 0.2602	OCA5_c04810	yes	MerR/MerR-DNA-bind, E1-E2_ATPase/HMA/Hydrolase, HlyD/HlyD_D23, YtkA	1390 >unknown> <unknown< <PIN< <SIR2_2< <DUF87< <HTH_20< <LMWPc< <ArsC< <SBF< <FMN_red< <CutF< <YtkA< <HlyD;HlyD_D23< <ACR_tran< <DUF411< >MerR;MerR-DNA-bind> <E1-E2_ATPase;HMA;Hydrolase< <ParBc< <unknown< <Peptidase_S41;Peptidase_S41_N< <DUF736<
A0A318TH37	Rhodopseudomonas faecalis	99655	UP000248148: Unassembled WGS sequence	Proteobacteria	Alphaproteobacteria	Rhizobiales	Bradyrhizobiaceae	SP(Sec/SPI)	CS pos: 16-17. VHG-LA. Pr: 0.2520	BJ122_10413	yes	Peptidase_M16/Peptidase_M16_C	763 >Peptidase_M16;Peptidase_M16_C> >unknown> >Peptidase_A8> >tRNA-synt_1;Anticodon_1> <DUF2384< >Flavokinase;FAD_syn> >Ribonuclease_T2> >unknown> <unknown< <DUF3617< <CutF< <TonB_dep_Rec;Plug< >Acetyltransf_9> >NUDIX> <unknown< >CSD> >CorA> <YkuD< >Extensin-like_C> <AMP-binding;AMP-binding_C< <DUF1499<
A0A0D7EIN5	Rhodopseudomonas palustris	1076	UP000032515: Unassembled WGS sequence	Proteobacteria	Alphaproteobacteria	Rhizobiales	Bradyrhizobiaceae	SP(Sec/SPI)	CS pos: 48-49. ALA-AS. Pr: 0.4465	OO17_17145	yes		758 >unknown> <Sigma70_r2;Sigma70_r4_2< <NrsF< <CutF< <TonB_dep_Rec;Plug< <TonB_dep_Rec;Plug< >DUF2336> >GGDEF> <unknown< <unknown< >Beta_helix>
A0A0D7F391	Rhodopseudomonas palustris	1076	UP000032515: Unassembled WGS sequence	Proteobacteria	Alphaproteobacteria	Rhizobiales	Bradyrhizobiaceae	OTHER	0	OO17_05320	yes		761 <NUDIX< <Acetyltransf_9< >TonB_dep_Rec;Plug> >CutF> >DUF3617> >unknown> <unknown< <Ribonuclease_T2< <Flavokinase;FAD_syn< <Hexapep;Mac< <tRNA-synt_1<
A0A0D7EZB0	Rhodopseudomonas palustris	1076	UP000032515: Unassembled WGS sequence	Proteobacteria	Alphaproteobacteria	Rhizobiales	Bradyrhizobiaceae	SP(Sec/SPI)	CS pos: 33-34. SFA-LP. Pr: 0.7265	OO17_09220	yes	Cu-oxidase_2/Cu-oxidase_3, Cu-oxidase_2/Cu-oxidase_3/DUF4396, Trns_repr_metal, E1-E2_ATPase/HMA/Hydrolase, E1-E2_ATPase/Hydrolase/YHS, Cytochrome_CBB3, CusF_Ec	760 <P-II< <ACR_tran< <unknown< <E1-E2_ATPase;HMA;Hydrolase< <unknown< <unknown< <unknown< <Cation_efflux< >E1-E2_ATPase;Hydrolase;YHS> <Trns_repr_metal< <CutF< <unknown< <OEP< <Cu-oxidase_2;Cu-oxidase_3< <Cytochrome_CBB3< <unknown< <Acetyltransf_6< <CusF_Ec< <Methyltransf_21< <OpgC_C< <Cu-oxidase_2;Cu-oxidase_3;DUF4396<
A0A0D7EHD4	Rhodopseudomonas palustris	1076	UP000032515: Unassembled WGS sequence	Proteobacteria	Alphaproteobacteria	Rhizobiales	Bradyrhizobiaceae	SP(Sec/SPI)	CS pos: 30-31. AVA-KQ. Pr: 0.5758	OO17_18665	yes	Cu-oxidase/Cu-oxidase_2/Cu-oxidase_3, PCuAC, SCO1-SenC, Cytochrom_C, Redoxin, HlyD_D23, DSBA/ScsC_N, YtkA	757 <Cu-oxidase;Cu-oxidase_2;Cu-oxidase_3< <Cytochrom_C< <DUF411< <Redoxin< <PSII_BNR< <SCO1-SenC< <PCuAC< <DSBA;ScsC_N< <DsbD< <NrsF< <CutF< <YtkA< <HlyD_D23<
A0A0D7F891	Rhodopseudomonas palustris	1076	UP000032515: Unassembled WGS sequence	Proteobacteria	Alphaproteobacteria	Rhizobiales	Bradyrhizobiaceae	SP(Sec/SPI)	CS pos: 28-29. GHA-SD. Pr: 0.3182	OO17_01580	yes	HlyD/HlyD_D23, YtkA	762 >ACR_tran> >HlyD;HlyD_D23> >YtkA> >CutF> >PEP-utilizers;PPDK_N;PEP-utilizers_C> >unknown>
A0A0D7EZA5	Rhodopseudomonas palustris	1076	UP000032515: Unassembled WGS sequence	Proteobacteria	Alphaproteobacteria	Rhizobiales	Bradyrhizobiaceae	OTHER	0	OO17_09150	yes	Trns_repr_metal, E1-E2_ATPase/HMA/Hydrolase, HlyD_D23	759 <HisKA;HATPase_c;2CSK_N< <DUF347< >unknown> >unknown> >OFeT_1> >ACR_tran> >HlyD_D23> >Trns_repr_metal> <Trns_repr_metal< <Cation_efflux< <CutF< <OEP< <HlyD_D23< <P-II< <ACR_tran< <unknown< <E1-E2_ATPase;HMA;Hydrolase< <unknown< <unknown< <unknown< <Cation_efflux<
Q6N1L9	Rhodopseudomonas palustris (strain ATCC BAA-98 / CGA009)	258594	UP000001426: Chromosome	Proteobacteria	Alphaproteobacteria	Rhizobiales	Bradyrhizobiaceae	OTHER	0	RPA4386	yes		754 >Peptidase_A8> >tRNA-synt_1;Anticodon_1> >Mac;Hexapep_2> >Flavokinase;FAD_syn> >Ribonuclease_T2> >unknown> <unknown< <DUF3617< <CutF< <TonB_dep_Rec;Plug< <CutF< <TonB_dep_Rec< >Acetyltransf_1> >MS_channel> >NUDIX> <Metallophos< >unknown> >unknown> >ICL> <HTH_3;Peptidase_M78;ScfRs< <PG_binding_1;SLT_2<
Q6N5P2	Rhodopseudomonas palustris (strain ATCC BAA-98 / CGA009)	258594	UP000001426: Chromosome	Proteobacteria	Alphaproteobacteria	Rhizobiales	Bradyrhizobiaceae	OTHER	0	RPA2932	yes	CopC/CopD, PCuAC, Glyoxalase_4, RMMBL/Lactamase_B_2/RNase_J_C, DUF1775	756 >Ribosomal_S2> >Peptidase_C14> >PHP;DNA_pol3_alpha;HHH_6;DNA_pol3_finger> <DUF3551< >ABC_tran> >FtsX;MacB_PCD> >tRNA-synt_2b;HGTP_anticodon> >CopC;CopD> >DUF1775> >PCuAC> >CutF> >DUF1467> >Glyoxalase_4> >RMMBL;Lactamase_B_2;RNase_J_C> >BPL_C;BPL_LplA_LipB> >Proton_antipo_M> >Proton_antipo_M;Oxidored_q5_N> >Proton_antipo_M;Proton_antipo_N> >Oxidored_q2> >Oxidored_q3> >Fer4_7>
Q6N1M1	Rhodopseudomonas palustris (strain ATCC BAA-98 / CGA009)	258594	UP000001426: Chromosome	Proteobacteria	Alphaproteobacteria	Rhizobiales	Bradyrhizobiaceae	SP(Sec/SPI)	CS pos: 33-34. AAA-FG. Pr: 0.3277	RPA4384	yes	Peptidase_M16/Peptidase_M16_C	755 >Peptidase_M16;Peptidase_M16_C> >unknown> >Peptidase_A8> >tRNA-synt_1;Anticodon_1> >Mac;Hexapep_2> >Flavokinase;FAD_syn> >Ribonuclease_T2> >unknown> <unknown< <DUF3617< <CutF< <TonB_dep_Rec;Plug< <CutF< <TonB_dep_Rec< >Acetyltransf_1> >MS_channel> >NUDIX> <Metallophos< >unknown> >unknown> >ICL>
Q20XX8	Rhodopseudomonas palustris (strain BisB18)	316056	UP000001948: Chromosome	Proteobacteria	Alphaproteobacteria	Rhizobiales	Bradyrhizobiaceae	SP(Sec/SPI)	CS pos: 45-46. ASA-AI. Pr: 0.3828	RPC_4485	yes		752 >Sigma54_activat;GAF;HTH_8> >adh_short_C2> <unknown< <B12-binding;Radical_SAM< <ECH_1< <Guanylate_cyc;AAA_16< <Aldedh;Fe-ADH< >DUF87> <Methyltransf_11< >TonB_dep_Rec;Plug> >CutF> >ST7> >CRISPR_Cas2> >Cas_Cas1> >HNH_4;Cas9_a;RuvC_III> <rve< <IstB_IS21< >unknown> >cobW> >HTH_Crp_2> >unknown>
Q219H0	Rhodopseudomonas palustris (strain BisB18)	316056	UP000001948: Chromosome	Proteobacteria	Alphaproteobacteria	Rhizobiales	Bradyrhizobiaceae	OTHER	0	RPC_1404	yes	Cu-oxidase_4	753 >Peptidase_A8> >tRNA-synt_1;Anticodon_1> <DUF2384< <RES< >Hexapep;Mac> >Flavokinase;FAD_syn> >Ribonuclease_T2> >unknown> <unknown< <DUF3617< <CutF< <TonB_dep_Rec;Plug< >F420_oxidored;P5CR_dimer> >YbjN> <DMRL_synthase< >Pribosyltran_N;Pribosyl_synth> >unknown> >Cu-oxidase_4> >Methyltransf_28> >LGT> <BMFP<
A0A165RSS9	Tardiphaga robiniae	943830	UP000076574: Unassembled WGS sequence	Proteobacteria	Alphaproteobacteria	Rhizobiales	Bradyrhizobiaceae	SP(Sec/SPI)	CS pos: 37-38. VHA-AP. Pr: 0.3683	A4A58_06555	yes		202 >PG_binding_1;SLT_2> >unknown> <HTH_20< >HTH_3;Peptidase_M78;ScfRs> <unknown< <unknown< >Metallophos> <NUDIX< <Acetyltransf_1< >TonB_dep_Rec;Plug> >CutF> >unknown> >BatA;DUF4159> >DUF58> >AAA_3;AAA_lid_2> <DUF1285< <NUDIX< <unknown< <PolyA_pol;PolyA_pol_RNAbd< <Beta-lactamase< >DUF2158>
A0A163XQ33	Tardiphaga robiniae	943830	UP000076574: Unassembled WGS sequence	Proteobacteria	Alphaproteobacteria	Rhizobiales	Bradyrhizobiaceae	SP(Sec/SPI)	CS pos: 30-31. AAA-KR. Pr: 0.2948	A4A58_15580	yes	Copper-bind, Cu-oxidase_2/Cu-oxidase_3, CopC, Trns_repr_metal, E1-E2_ATPase/Hydrolase, CopD, CusF_Ec, HlyD/HlyD_D23, YtkA	199 >E1-E2_ATPase;Hydrolase> <Trns_repr_metal< <MFS_1< >unknown> >NrsF> >Sigma70_r2;Sigma70_r4_2> >ACR_tran> >HlyD;HlyD_D23> >OEP> >YtkA> >CutF> >unknown> >OpgC_C> >CopD> >CopC> >CusF_Ec> >Copper-bind> >Cu-oxidase_2;Cu-oxidase_3> >OEP> >CutF> >Trns_repr_metal>
A0A163XQ90	Tardiphaga robiniae	943830	UP000076574: Unassembled WGS sequence	Proteobacteria	Alphaproteobacteria	Rhizobiales	Bradyrhizobiaceae	SP(Sec/SPI)	CS pos: 23-24. SYA-LP. Pr: 0.9216	A4A58_15625	yes	Copper-bind, Cu-oxidase_2/Cu-oxidase_3, CopC, Trns_repr_metal, E1-E2_ATPase/Hydrolase/YHS, Pyr_redox_2, CopD, CusF_Ec, YtkA	200 >YtkA> >CutF> >unknown> >OpgC_C> >CopD> >CopC> >CusF_Ec> >Copper-bind> >Cu-oxidase_2;Cu-oxidase_3> >OEP> >CutF> >Trns_repr_metal> <E1-E2_ATPase;Hydrolase;YHS< >MFS_1> >MFS_1> >Pyr_redox_2> >HTH_20> >Pyr_redox_3> <Phosphonate-bd< <HATPase_c< <Response_reg;Sigma54_activat;HTH_8<
A0A161R3H8	Tardiphaga robiniae	943830	UP000076574: Unassembled WGS sequence	Proteobacteria	Alphaproteobacteria	Rhizobiales	Bradyrhizobiaceae	SP(Sec/SPI)	CS pos: 30-31. AAA-NG. Pr: 0.7018	A4A58_26770	yes	HlyD_D23, YtkA	198 >MCD;MCD_N> <NMT1_2< >Flavin_Reduct;MarR_2> <unknown< >ACR_tran> >HlyD_D23> >YtkA> >CutF> >IMS;IMS_C> >DUF3572> <Response_reg< <Response_reg;GGDEF< >unknown> >Ribosomal_L33> >Acetyltransf_1> >Bac_luciferase> >HTH_1;LysR_substrate> <adh_short_C2<
A0A164ARZ6	Tardiphaga robiniae	943830	UP000076574: Unassembled WGS sequence	Proteobacteria	Alphaproteobacteria	Rhizobiales	Bradyrhizobiaceae	SP(Sec/SPI)	CS pos: 26-27. ADA-AA. Pr: 0.8945	A4A58_01745	yes	PCuAC/DUF1775, PDZ_2/Trypsin_2, Cation_efflux/ZT_dimer	201 >HIG_1_N> <Virul_fac_BrkB< >Response_reg;HisKA;HATPase_c> >tRNA-synt_1c> >HTH_1;LysR_substrate> <adh_short_C2< >DUF2252> >YkuD> <unknown< <Cation_efflux;ZT_dimer< <CutF< <TonB_dep_Rec;Plug< <PCuAC;DUF1775< >unknown> >PDZ_2;Trypsin_2> >Abhydrolase_2> <FCD< <FAA_hydrolase< <Polysacc_deac_1< <TctC< >HNH_5>
A0A0S3PWE1	Variibacter gotjawalensis	1333996	UP000236884: Chromosome	Proteobacteria	Alphaproteobacteria	Rhizobiales	Bradyrhizobiaceae	SP(Sec/SPI)	CS pos: 36-37. VHA-GA. Pr: 0.6778	GJW-30_1_02783	yes	PCuAC, Glyoxalase_4	88 <Proton_antipo_M;Proton_antipo_N;NADH5_C< <Proton_antipo_M;Oxidored_q5_N< <Proton_antipo_M< <BPL_C;BPL_LplA_LipB< <Lactamase_B;RMMBL;RNase_J_C< <Glyoxalase_4< <DUF1467< >4HBT> >PCuAC> >TonB_dep_Rec;Plug> >CutF> >ADH_zinc_N;ADH_N> >Oxidored_FMN> <HTH_20< <tRNA-synt_2b;HGTP_anticodon< >unknown> <FtsX;MacB_PCD< <ABC_tran< <unknown< >RuvX> >Crystall>
A0A364JSP1	Falsochrobactrum ovis	1293442	UP000249453: Unassembled WGS sequence	Proteobacteria	Alphaproteobacteria	Rhizobiales	Brucellaceae	OTHER	0	C7374_11710	yes	CopC/CopD, PCuAC, SCO1-SenC, DUF1775	2187 <TonB_dep_Rec;Plug< <CobN-Mg_chel< <MotA_ExbB< <DUF2149< >CopC;CopD> >DUF1775> >unknown> >SCO1-SenC> >PCuAC> >CutF> >cobW;CobW_C> >ZinT> >ZnuA> >ABC-3> >ABC_tran> >unknown> >unknown> >unknown> <unknown< >IstB_IS21>
A0A316J601	Falsochrobactrum sp. HN4	2201899	UP000245865: Unassembled WGS sequence	Proteobacteria	Alphaproteobacteria	Rhizobiales	Brucellaceae	SP(Sec/SPI)	CS pos: 39-40. AHA-SP. Pr: 0.7527	DKP76_16135	yes	Cu-oxidase/Cu-oxidase_2/Cu-oxidase_3, MerR/MerR-DNA-bind, HMA, Cytochrom_C, E1-E2_ATPase/Hydrolase/YHS	2185 <CagX< <TrbI< <DUF2274< >HTH_1;LysR_substrate> >HTH_5> >Cation_efflux> >MFS_1> <HMA< >SNARE_assoc> >Cytochrom_D1;DUF305> >CutF> >DUF411> >E1-E2_ATPase;Hydrolase;YHS> >Cation_efflux> >Cu-oxidase;Cu-oxidase_2;Cu-oxidase_3> >CutF> <Cytochrom_C< >unknown> >MerR;MerR-DNA-bind> >Fer2;NAD_binding_1;FAD_binding_6> >Glutaredoxin>
A0A316J7K0	Falsochrobactrum sp. HN4	2201899	UP000245865: Unassembled WGS sequence	Proteobacteria	Alphaproteobacteria	Rhizobiales	Brucellaceae	SP(Sec/SPI)	CS pos: 37-38. AHA-AR. Pr: 0.8749	DKP76_16160	yes	Cu-oxidase/Cu-oxidase_2/Cu-oxidase_3, Trns_repr_metal, MerR/MerR-DNA-bind, E1-E2_ATPase/HMA/Hydrolase, HMA, Cytochrom_C, E1-E2_ATPase/Hydrolase/YHS	2186 >Cation_efflux> >MFS_1> <HMA< >SNARE_assoc> >Cytochrom_D1;DUF305> >CutF> >DUF411> >E1-E2_ATPase;Hydrolase;YHS> >Cation_efflux> >Cu-oxidase;Cu-oxidase_2;Cu-oxidase_3> >CutF> <Cytochrom_C< >unknown> >MerR;MerR-DNA-bind> >Fer2;NAD_binding_1;FAD_binding_6> >Glutaredoxin> >E1-E2_ATPase;HMA;Hydrolase> <HMA< <DUF305< >unknown> <Trns_repr_metal<
A6X3Y5	Ochrobactrum anthropi (strain ATCC 49188 / DSM 6882 / JCM 21032 / NBRC 15819 / NCTC 12168)	439375	UP000002301: Chromosome 2	Proteobacteria	Alphaproteobacteria	Rhizobiales	Brucellaceae	SP(Sec/SPI)	CS pos: 54-55. AHA-SP. Pr: 0.6110	Oant_3231	yes	Cu-oxidase/Cu-oxidase_2/Cu-oxidase_3, MerR/MerR-DNA-bind, E1-E2_ATPase/HMA/Hydrolase, HMA, Cytochrom_C, E1-E2_ATPase/Hydrolase/YHS	1401 <TrbI< <DUF2274< >HTH_1;LysR_substrate> >unknown> >HTH_5> >Cation_efflux> >MFS_1> <HMA< >SNARE_assoc> >Cytochrom_D1;DUF305> >CutF> >DUF411> >E1-E2_ATPase;Hydrolase;YHS> >Cation_efflux> >Cu-oxidase;Cu-oxidase_2;Cu-oxidase_3> <Cytochrom_C< >MerR;MerR-DNA-bind> >Fer2;NAD_binding_1;FAD_binding_6> >Glutaredoxin> >E1-E2_ATPase;HMA;Hydrolase> <HMA<
A0A366E7Y6	Pseudochrobactrum asaccharolyticum	354351	UP000252893: Unassembled WGS sequence	Proteobacteria	Alphaproteobacteria	Rhizobiales	Brucellaceae	SP(Sec/SPI)	CS pos: 21-22. AQA-YT. Pr: 0.9403	DFR47_102379	yes	Cu-oxidase/Cu-oxidase_2/Cu-oxidase_3, Trns_repr_metal, DNA_pol_A/5_3_exonuc/DNA_pol_A_exo1/5_3_exonuc_N, Esterase	1091 <MmcB-like< >Response_reg> >HisKA;HATPase_c> >DEAD;Helicase_C;HA2;HrpB_C> <Trns_repr_metal< <ADH_zinc_N;ADH_N< <Acetyltransf_10< <DUF1345< <Esterase< >p450> <CutF< <Cu-oxidase;Cu-oxidase_2;Cu-oxidase_3< <DNA_gyraseB;DNA_gyraseB_C;Toprim;HATPase_c;GyrB_insert< >ABC_tran> >FecCD> >Peripla_BP_2> >TonB_dep_Rec;Plug> >Ldh_2> >DEAD;Helicase_C;DbpA> >DNA_pol_A;5_3_exonuc;DNA_pol_A_exo1;5_3_exonuc_N…
A0A4R2GLR5	Camelimonas lactis	659006	UP000294881: Unassembled WGS sequence	Proteobacteria	Alphaproteobacteria	Rhizobiales	Chelatococcaceae	SP(Sec/SPI)	CS pos: 46-47. AHG-AP. Pr: 0.3349	EV666_11625	yes	PCuAC/DUF1775, PDZ/PDZ_2/Trypsin_2	2469 >TPP_enzyme_M;TPP_enzyme_C;TPP_enzyme_N> <unknown< >IPPT> <HAD< >PDZ;PDZ_2;Trypsin_2> >DUF2065> >Band_7> >Band_7;HflK_N> >DHFR_1> >PCuAC;DUF1775> >CutF> >Thymidylat_synt> <SspB< <GST_N< <DUF4169< <RHH_4< >AsmA_2> >FAD_binding_4;FAD-oxidase_C> >ADH_zinc_N;ADH_N> >unknown> <UvrD-helicase;UvrD_C<
A0A2V3U8Z6	Chelatococcus asaccharovorans	28210	UP000248021: Unassembled WGS sequence	Proteobacteria	Alphaproteobacteria	Rhizobiales	Chelatococcaceae	SP(Sec/SPI)	CS pos: 31-32. AFA-IG. Pr: 0.1866	C7450_104221	yes	CopC/CopD, PCuAC, SCO1-SenC, DUF1775	2400 >Rhodanese> >GST_C;GST_N_3> >ABC_tran> >FecCD> >Peripla_BP_2> >unknown> >CopC;CopD> >DUF1775> >SCO1-SenC> >PCuAC> >CutF> >unknown> <EPSP_synthase< <BcrAD_BadFG< <GntR;UTRA< <SIS< <Amidohydro_1< >ABC_tran;oligo_HPY> >ABC_tran;oligo_HPY> <SBP_bac_5< <BPD_transp_1<
A0A2V3UHR8	Chelatococcus asaccharovorans	28210	UP000248021: Unassembled WGS sequence	Proteobacteria	Alphaproteobacteria	Rhizobiales	Chelatococcaceae	SP(Sec/SPI)	CS pos: 31-32. ASA-YS. Pr: 0.6791	C7450_101102	yes	Cu-oxidase/Cu-oxidase_2, E1-E2_ATPase/Hydrolase/Hemerythrin, E1-E2_ATPase/Hydrolase/YHS	2401 <ACR_tran< <unknown< <Cu-oxidase;Cu-oxidase_2< <MFS_1< >unknown> >E1-E2_ATPase;Hydrolase;YHS> >ICMT> >DUF2933> >LTXXQ> >DUF3141> >CutF> >Rhodanese> >Chromate_transp> >PadR> >MFS_1> >Chrome_Resist> <Chrome_Resist< <E1-E2_ATPase;Hydrolase;Hemerythrin< <unknown< <Peptidase_M78;HTH_31< >unknown>
A0A2V3UJC0	Chelatococcus asaccharovorans	28210	UP000248021: Unassembled WGS sequence	Proteobacteria	Alphaproteobacteria	Rhizobiales	Chelatococcaceae	OTHER	0	C7450_101630	yes	PCuAC	2402 >SBP_bac_5> >Amidohydro_1> >unknown> >DHDPS> <GntR;FCD< >MlrC_C;DUF1485> >MR_MLE_N;MR_MLE_C> <unknown< >unknown> <DHDPS< <CutF< <PCuAC< >unknown> >unknown> <MFS_1< >LprI> >FUR> >PAP2> >unknown> >Bac_transf;CoA_binding_3> <Glycos_transf_1;Glyco_transf_4<
A0A0K2DG51	Chelatococcus sp. CO-6	1702325	UP000065824: Chromosome	Proteobacteria	Alphaproteobacteria	Rhizobiales	Chelatococcaceae	SP(Sec/SPI)	CS pos: 37-38. AHA-VP. Pr: 0.4299	AL346_18035	yes		2398 <Hfq< <MMR_HSR1;GTP-bdg_N;GTP-bdg_M< >MazG> <TctC< <TctA< >AsnC_trans_reg;HTH_24> >NAD_Gly3P_dh_N;Octopine_DH> >CRCB> >CRCB> >DUF190> <CutF< <Peripla_BP_2< <FecCD< <ABC_tran< >ABC_tran> >FecCD> >Peripla_BP_2> >Ribonuc_red_sm> >Ribonuc_red_lgN;Ribonuc_red_lgC;ATP-cone> >Abhydrolase_6> >DUF1127>
A0A0K2DGW0	Chelatococcus sp. CO-6	1702325	UP000065824: Chromosome	Proteobacteria	Alphaproteobacteria	Rhizobiales	Chelatococcaceae	SP(Sec/SPI)	CS pos: 37-38. GYA-NT. Pr: 0.3598	AL346_19055	yes	Copper-bind, Cu-oxidase_2/Cu-oxidase_3, HMA, CusF_Ec, YkuD/TAT_signal	2399 <CitMHS< >Abhydrolase_6> >MFS_1> <unknown< >PMSR> >SelR> <DUF305< <unknown< <LTXXQ< <HMA< <CutF< <OEP< <Cu-oxidase_2;Cu-oxidase_3< <Copper-bind< <CusF_Ec< <MFS_1< <SNARE_assoc< <YkuD;TAT_signal< >Cupin_2> >DUF1214;DUF1254> >unknown>
A0A2N5XK63	Cohaesibacter celericrescens	2067669	UP000234881: Unassembled WGS sequence	Proteobacteria	Alphaproteobacteria	Rhizobiales	Cohaesibacteraceae	SP(Sec/SPI)	CS pos: 26-27. AYA-GG. Pr: 0.6936	C0081_21135	yes	Cu-oxidase_2/Cu-oxidase_3, Cu-oxidase/Cu-oxidase_2/Cu-oxidase_3, MerR/MerR-DNA-bind, E1-E2_ATPase/HMA/Hydrolase, Cytochrom_C, Cytochrom_C_2, Cytochrome_CBB3	2385 >Cytochrome_CBB3> >SNARE_assoc> >DUF302> >Cu-oxidase;Cu-oxidase_2;Cu-oxidase_3> >Cytochrom_C> >unknown> >unknown> >Cu-oxidase_2;Cu-oxidase_3> >Cytochrom_C> >Cytochrom_C_2> >CutF> >Cytochrom_C> >MerR;MerR-DNA-bind> <E1-E2_ATPase;HMA;Hydrolase< <Peptidase_S58< <rve< <PfkB< >Aldo_ket_red> >HTH_1;LysR_substrate> >Dak2>
A0A2N5XTJ7	Cohaesibacter celericrescens	2067669	UP000234881: Unassembled WGS sequence	Proteobacteria	Alphaproteobacteria	Rhizobiales	Cohaesibacteraceae	OTHER	0	C0081_07445	yes	Pyr_redox_2/Fer4_9/Fer4_20, NosL, HlyD_D23	2386 >unknown> <MR_MLE_N;MR_MLE_C< >ACR_tran> >HlyD_D23> <FAA_hydrolase< >YjdM;YjdM_Zn_Ribbon> >unknown> >Aldedh> >Aminotran_3> <HTH_3;Cupin_2< <CutF< <unknown< <NosL< <unknown< <FtsX< <ABC_tran< <unknown< >DHO_dh> >POR;POR_N;TPP_enzyme_C;EKR;Fer4_16;PFOR_II> >Pyr_redox_2;Fer4_9;Fer4_20> <IDH<
A0A2N5XUG1	Cohaesibacter celericrescens	2067669	UP000234881: Unassembled WGS sequence	Proteobacteria	Alphaproteobacteria	Rhizobiales	Cohaesibacteraceae	OTHER	0	C0081_05630	yes	Response_reg/Trans_reg_C, NosD, NosL	2387 >Response_reg;Trans_reg_C> >HisKA;HAMP;HATPase_c> <unknown< <unknown< <AAA< <unknown< <DUF1523< <CutF< <FMN_bind;Fer4_5< <nos_propeller;nos_propeller_2< <NosD< <ABC_tran< <ABC2_membrane_2< <NosL< >CTP_transf_3> <NeuB;SAF< <Epimerase_2< <Hexapep;PglD_N<
A0A285PHM0	Cohaesibacter gelatinilyticus	372072	UP000219439: Unassembled WGS sequence	Proteobacteria	Alphaproteobacteria	Rhizobiales	Cohaesibacteraceae	SP(Sec/SPI)	CS pos: 32-33. SHA-DL. Pr: 0.4591	SAMN06265368_4031	yes	Cytochrom_C, Cytochrom_C_2	2384 >unknown> >unknown> >unknown> >tRNA_anti-codon;PHP;DNA_pol3_alpha;HHH_6;DNA_pol3_finger> >IMS> >unknown> >Cytochrom_C> >Cytochrom_C_2> >unknown> >Acyl_transf_3> >CutF> >ABC_tran> >FtsX> >HlyD_3;Biotin_lipoyl_2> <HupE_UreJ_2< >Phage_integrase> <unknown< >HTH_19> >unknown> >unknown> <SLATT_5<
A0A285NDH7	Cohaesibacter gelatinilyticus	372072	UP000219439: Unassembled WGS sequence	Proteobacteria	Alphaproteobacteria	Rhizobiales	Cohaesibacteraceae	OTHER	0	SAMN06265368_1106	yes	HlyD_D23	2382 <SSB< <GyrI-like;HTH_18< >Cation_efflux> <HlyD_D23< <ACR_tran< <unknown< <PEP_mutase< >MarC> <DNA_topoisoIV;DNA_gyraseA_C< >PepSY_TM> >CutF> >unknown> <CTP_transf_like< <Pro_isomerase< <Pro_isomerase< <Queuosine_synth< <TGT< >DUF4864> <DsbD< >EamA> >unknown>
A0A285NHQ0	Cohaesibacter gelatinilyticus	372072	UP000219439: Unassembled WGS sequence	Proteobacteria	Alphaproteobacteria	Rhizobiales	Cohaesibacteraceae	OTHER	0	SAMN06265368_0707	yes	PCuAC, SCO1-SenC, Cytochrom_C, Cytochrom_C/Cytochrome_CBB3, Cytochrom_D1/Cytochrome_CBB3, Cupredoxin_1/nos_propeller, NosD	2383 >ABC2_membrane_2> >unknown> >ABC_tran> >Fer4;Fer4_5> >Fer4_4;Fer4_7> >NosD> >unknown> >Cytochrom_C;Cytochrome_CBB3> >Cytochrom_C> >Cupredoxin_1;nos_propeller> <CutF< <PCuAC< >UbiA> >Ubie_methyltran> >DUF3421> >SCO1-SenC> >CbiX> >Cytochrom_D1;Cytochrome_CBB3> >Radical_SAM;Fer4_12> >HTH_AsnC-type;AsnC_trans_reg2> >HTH_AsnC-type;AsnC_trans_reg2>
A0A285N9V4	Cohaesibacter gelatinilyticus	372072	UP000219439: Unassembled WGS sequence	Proteobacteria	Alphaproteobacteria	Rhizobiales	Cohaesibacteraceae	OTHER	0	SAMN06265368_0364	yes	SCO1-SenC	2381 <FecR< <FecR< >Flavodoxin_2> >GARS_A;GARS_C;GARS_N> <SAP_new25< <UbiA< <ACT_7< >unknown> >S4;FtsJ> >SCO1-SenC> >CutF> >unknown> >unknown> >OmpA> <HTH_42< >Cytochrome_P460> <HTH_20< <AHSA1< >DnaJ;DnaJ_C> <Peptidase_M42< <Ribonuc_L-PSP<
A0A285M3L2	Cohaesibacter sp. ES.047	1798205	UP000217978: Chromosome i	Proteobacteria	Alphaproteobacteria	Rhizobiales	Cohaesibacteraceae	SP(Sec/SPI)	CS pos: 25-26. VSA-GL. Pr: 0.7700	SAMN04515647_1237	yes	PCuAC	2380 <Peripla_BP_4< <BPD_transp_2< <ABC_tran< <BPD_transp_2< <adh_short_C2< <ADH_zinc_N;ADH_N< >ABC_tran> >FecCD> >Peripla_BP_2> >PCuAC> >CutF> >Methyltransf_25> >ABC_tran> >Peripla_BP_2> >FecCD> >Peripla_BP_4> >BPD_transp_2> >ABC_tran> >FGGY_N;FGGY_C> >HTH_18> >ADH_zinc_N;ADH_N>
A0A4R3LNH5	Aquabacter spiritensis	933073	UP000294664: Unassembled WGS sequence	Proteobacteria	Alphaproteobacteria	Rhizobiales	Hyphomicrobiaceae	SP(Sec/SPI)	CS pos: 31-32. AQA-MP. Pr: 0.9603	EDC64_116101	yes	Cu-oxidase/Cu-oxidase_2/Cu-oxidase_3, Cytochrom_C, E1-E2_ATPase/Hydrolase/YHS, CusF_Ec, HlyD/HlyD_D23, YtkA	2715 <CusF_Ec< <unknown< <HTH_3< <HipA_C;Couple_hipA< >E1-E2_ATPase;Hydrolase;YHS> >ICMT> >DUF2933> >LTXXQ> >DUF3141> >Cu-oxidase;Cu-oxidase_2;Cu-oxidase_3> >CutF> <unknown< <YtkA< <HlyD;HlyD_D23< <ACR_tran< <unknown< <Cytochrom_C< <DUF411< <Sigma70_r2;Sigma70_r4_2< <NrsF< <unknown<
A0A4R3LN86	Aquabacter spiritensis	933073	UP000294664: Unassembled WGS sequence	Proteobacteria	Alphaproteobacteria	Rhizobiales	Hyphomicrobiaceae	SP(Sec/SPI)	CS pos: 27-28. ASA-AV. Pr: 0.7715	EDC64_116102	yes	Cu-oxidase/Cu-oxidase_2/Cu-oxidase_3, Cytochrom_C, E1-E2_ATPase/Hydrolase/YHS, HlyD/HlyD_D23, YtkA	2714 <unknown< <HTH_3< <HipA_C;Couple_hipA< >E1-E2_ATPase;Hydrolase;YHS> >ICMT> >DUF2933> >LTXXQ> >DUF3141> >Cu-oxidase;Cu-oxidase_2;Cu-oxidase_3> >CutF> <CutF< <YtkA< <HlyD;HlyD_D23< <ACR_tran< <unknown< <Cytochrom_C< <DUF411< <Sigma70_r2;Sigma70_r4_2< <NrsF< <unknown<
A0A4R3LN72	Aquabacter spiritensis	933073	UP000294664: Unassembled WGS sequence	Proteobacteria	Alphaproteobacteria	Rhizobiales	Hyphomicrobiaceae	SP(Sec/SPI)	CS pos: 37-38. AGA-LS. Pr: 0.4486	EDC64_11611	yes	MerR/MerR-DNA-bind, E1-E2_ATPase/HMA/Hydrolase, SCO1-SenC, HlyD_D23	2713 >DsbD> >Peptidase_A8> >SCO1-SenC> >E1-E2_ATPase;HMA;Hydrolase> <MerR;MerR-DNA-bind< >Plug;HTH_20> >Nramp> <Fe_dep_repress;Fe_dep_repr_C< >E1-E2_ATPase;HMA;Hydrolase> <MerR;MerR-DNA-bind< <CutF< <OEP< <HlyD_D23< <P-II< <ACR_tran< <unknown< <unknown< <unknown< <unknown< <unknown< >ArsC>
A0A4R3M906	Aquabacter spiritensis	933073	UP000294664: Unassembled WGS sequence	Proteobacteria	Alphaproteobacteria	Rhizobiales	Hyphomicrobiaceae	SP(Sec/SPI)	CS pos: 34-35. AMA-AT. Pr: 0.2770	EDC64_101689	yes	PCuAC/DUF1775, Pyr_redox_2/Fer4_20	2718 >TctC> >IclR;HTH_IclR> <ApbA;ApbA_C< >unknown> <unknown< >Pyr_redox_2;Fer4_20> >GATase_2;GXGXG;Glu_synthase;Glu_syn_central> <unknown< >ABC1> >unknown> <CutF< <PCuAC;DUF1775< >ACP_syn_III_C;ACP_syn_III> >Aminotran_3> >AAA_26> >Aminotran_1_2> >Radical_SAM;BATS> <Cupin_3< >PTS_EIIA_2> >Ribosomal_S30AE;Ribosom_S30AE_C> <G6PD_N;G6PD_C<
A0A4R3LSY9	Aquabacter spiritensis	933073	UP000294664: Unassembled WGS sequence	Proteobacteria	Alphaproteobacteria	Rhizobiales	Hyphomicrobiaceae	OTHER	0	EDC64_10941	yes	Redoxin	2716 >AIRS;AIRS_C> >NusB> >DMRL_synthase> >Lum_binding> >dCMP_cyt_deam_1;RibD_C> >ATP-cone> >SHMT> >TonB_C> >ExbD> >MotA_ExbB> <CutF< <TonB_dep_Rec;Plug< <UPF0004;Radical_SAM;TRAM_2< >RNA_pol_Rpb6> <NYN< <UDG< >Redoxin> >ADH_zinc_N> >SmpB> >DHDPS> <SLT<
A0A4R3LWT0	Aquabacter spiritensis	933073	UP000294664: Unassembled WGS sequence	Proteobacteria	Alphaproteobacteria	Rhizobiales	Hyphomicrobiaceae	OTHER	0	EDC64_111190	yes	Trns_repr_metal	2717 >VirB3> >TrbC> >T2SSE> >HNH_2> <DUF4172< >NicO> >SNARE_assoc> >MFS_1> >unknown> >Trns_repr_metal> <CutF< <HupE_UreJ_2< <unknown< >Y2_Tnp;Zn_Tnp_IS91> >Phage_integrase;Phage_int_SAM_4>
A0A433XED2	Arsenicitalea aurantiaca	1783274	UP000281547: Unassembled WGS sequence	Proteobacteria	Alphaproteobacteria	Rhizobiales	Hyphomicrobiaceae	SP(Sec/SPI)	CS pos: 21-22. AFA-FI. Pr: 0.2332	EMQ25_04595	yes	MerR/MerR-DNA-bind, E1-E2_ATPase/HMA/Hydrolase, E1-E2_ATPase/Hydrolase/YHS, Cytochrome_CBB3	2677 >IU_nuc_hydro> >ABC_tran;TOBE_2> <LacI;Peripla_BP_3< <SBP_bac_8< <BPD_transp_1< <BPD_transp_1< <unknown< >E1-E2_ATPase;HMA;Hydrolase> <CutF< <DUF305< <MerR;MerR-DNA-bind< <Cytochrome_CBB3< >Methyltransf_25> >E1-E2_ATPase;Hydrolase;YHS> >dCache_1;HisKA_2> >unknown> >unknown> >unknown> <TetR_N<
A0A0D6JGS8	Candidatus Filomicrobium marinum	1608628	UP000033187: Chromosome 1	Proteobacteria	Alphaproteobacteria	Rhizobiales	Hyphomicrobiaceae	OTHER	0	YBN1229_v1_2642	yes	MerR_1	2464 <FA_synthesis< <ACP_syn_III_C;ACP_syn_III< <Bac_DNA_binding< <MerR_1< <HAMP;HisKA_3< <Response_reg;GerE< <unknown< <unknown< >unknown> >TonB_dep_Rec;Plug> >CutF> >unknown> <unknown< >DUF1214;DUF1254> >unknown> <unknown< <unknown< >HTH_1;LysR_substrate> <SnoaL_2< <adh_short_C2< >AsnC_trans_reg;HTH_24>
A0A0D6JJ57	Candidatus Filomicrobium marinum	1608628	UP000033187: Chromosome 1	Proteobacteria	Alphaproteobacteria	Rhizobiales	Hyphomicrobiaceae	LIPO(Sec/SPII)	CS pos: 31-32. AVT-CV. Pr: 0.5813	YBN1229_v1_3180	yes	Trns_repr_metal, E1-E2_ATPase/Hydrolase/YHS, HlyD_D23	2465 >Glycos_transf_2> >Methyltransf_23> <Sulfotransfer_4< >unknown> >ABC_tran;ABC_membrane> <unknown< >unknown> >ACR_tran> >HlyD_D23> >unknown> >CutF> >Trns_repr_metal> <E1-E2_ATPase;Hydrolase;YHS< >unknown> <unknown< <unknown< >unknown> >unknown> <GIY-YIG< <unknown< >unknown>
A0A0F5FGS3	Devosia chinhatensis	429727	UP000033649: Unassembled WGS sequence	Proteobacteria	Alphaproteobacteria	Rhizobiales	Hyphomicrobiaceae	OTHER	0	VE26_15550	yes	CopC/CopD, PCuAC, SCO1-SenC, Pyr_redox_2, Glyoxalase, DUF1775	2277 <YkuD< <Abhydrolase_1< <unknown< >GTP_EFTU;EFG_C;GTP_EFTU_D2;LepA_C> <HTH_1;LysR_substrate< <DAO< >SCO1-SenC> >PCuAC> >CopC;CopD> >DUF1775> >CutF> <Rubrerythrin< >DUF2306> <LytTR< >HTH_1;LysR_substrate> >Rhodanese;UPF0176_N> <Aldo_ket_red< >Pyr_redox_2> <unknown< >GFO_IDH_MocA;GFO_IDH_MocA_C> >Glyoxalase>
A0A1Y6EYL9	Devosia lucknowensis	1096929	UP000194474: Unassembled WGS sequence	Proteobacteria	Alphaproteobacteria	Rhizobiales	Hyphomicrobiaceae	SP(Sec/SPI)	CS pos: 52-53. AMA-SG. Pr: 0.6681	SAMN06295905_1569	yes	Trns_repr_metal, HMA, Cytochrom_C_2, Cytochrome_CBB3	2275 >unknown> <unknown< <Peptidase_S24< <IMS;IMS_C;DUF4113< >DUF305> >Glutaredoxin> >Trns_repr_metal> <CutF< <Cytochrom_C_2< <unknown< <CutF< <DUF305< <unknown< >Cytochrome_CBB3> >HMA> <HTH_20< <LMWPc< <Acetyltransf_1< <SBF< <ArsC< <FMN_red<
A0A1Y6EZG4	Devosia lucknowensis	1096929	UP000194474: Unassembled WGS sequence	Proteobacteria	Alphaproteobacteria	Rhizobiales	Hyphomicrobiaceae	SP(Sec/SPI)	CS pos: 26-27. AHA-HD. Pr: 0.9825	SAMN06295905_1566	yes	Trns_repr_metal, HMA, Cytochrom_C_2, Cytochrome_CBB3	2276 >unknown> >IlvC;IlvN> >TetR_N;TetR_C_7> >unknown> <unknown< <Peptidase_S24< <IMS;IMS_C;DUF4113< >DUF305> >Glutaredoxin> >Trns_repr_metal> <CutF< <Cytochrom_C_2< <unknown< <CutF< <DUF305< <unknown< >Cytochrome_CBB3> >HMA> <HTH_20< <LMWPc< <Acetyltransf_1<
A0A0F5L763	Devosia soli	361041	UP000033514: Unassembled WGS sequence	Proteobacteria	Alphaproteobacteria	Rhizobiales	Hyphomicrobiaceae	OTHER	0	VW35_15180	yes	Copper-bind, Cu-oxidase_2/Cu-oxidase_3, Trns_repr_metal, MerR/MerR-DNA-bind, HMA, E1-E2_ATPase/Hydrolase, Cytochrome_CBB3, CusF_Ec	2274 <AAA_19< <E1-E2_ATPase;Hydrolase< <unknown< <unknown< <DUF305< <unknown< >Cytochrome_CBB3> >HMA> >MerR;MerR-DNA-bind> >unknown> <CutF< <unknown< <OEP< <Cu-oxidase_2;Cu-oxidase_3< <Copper-bind< <CusF_Ec< <Trns_repr_metal< <DUF305< >unknown> <PG_binding_1;YkuD< >unknown>
A0A0F5L5F5	Devosia soli	361041	UP000033514: Unassembled WGS sequence	Proteobacteria	Alphaproteobacteria	Rhizobiales	Hyphomicrobiaceae	SP(Sec/SPI)	CS pos: 28-29. AGA-AV. Pr: 0.8545	VW35_15060	yes	MerR/MerR-DNA-bind, HMA, HMA/Cation_efflux, Cytochrome_CBB3	2273 >Cytochrome_CBB3> >MerR;MerR-DNA-bind> <HMA;Cation_efflux< <Peptidase_A8< >unknown> >Cation_efflux> <unknown< >Pyr_redox_3> >Thioredoxin_4> >DsbB> <CutF< <PG_binding_1;YkuD< <HMA< >unknown> >FMN_red> >SBF> >Acetyltransf_1> >LMWPc> >HTH_20> <unknown< <AAA_21;AAA_23<
A0A2L1S4L8	Devosia sp. I507	2083786	UP000237704: Chromosome	Proteobacteria	Alphaproteobacteria	Rhizobiales	Hyphomicrobiaceae	SP(Sec/SPI)	CS pos: 28-29. AAG-LQ. Pr: 0.3648	C4375_06160	yes	PCuAC, SCO1-SenC, Pyr_redox_2	2272 <RVT_1< <RVT_1< >GTP_EFTU;EFG_C;GTP_EFTU_D2;LepA_C> <Extensin-like_C< <HTH_1;LysR_substrate< >HTH_1;LysR_substrate> <RibD_C< <DAO< >SCO1-SenC> >PCuAC> >CutF> <Rubrerythrin< >DUF2306> <LytTR< >HTH_1;LysR_substrate> <HigB-like_toxin< <HTH_3< >Rhodanese;UPF0176_N> <Aldo_ket_red< >Pyr_redox_2> >Rrf2>
A0A0Q8IC66	Devosia sp. Root685	1736587	UP000051865: Unassembled WGS sequence	Proteobacteria	Alphaproteobacteria	Rhizobiales	Hyphomicrobiaceae	OTHER	0	ASD83_12060	yes	PCuAC, SCO1-SenC	2271 <Glutaredoxin< <Flavodoxin_NdrI< <Ribonuc_red_lgN;Ribonuc_red_lgC;RNR_N< <Ribonuc_red_sm< <Meth_synt_2;Meth_synt_1< <Citrate_synt< <PEP_mutase< <QueH< >SCO1-SenC> >PCuAC> >CutF> >CBS;HPP> <EAL;GGDEF< <UDPG_MGDP_dh;UDPG_MGDP_dh_C;UDPG_MGDP_dh_N< <GDP_Man_Dehyd< >NAD_binding_2;NAD_binding_11> >AP_endonuc_2> >AP_endonuc_2> >GFO_IDH_MocA;GFO_IDH_MocA_C> >ABC_tran;oligo_HPY> >BPD_transp_1;OppC_N>
A0A1H8ZXZ9	Devosia sp. YR412	1881030	UP000198710: Unassembled WGS sequence	Proteobacteria	Alphaproteobacteria	Rhizobiales	Hyphomicrobiaceae	SP(Sec/SPI)	CS pos: 34-35. ARA-SQ. Pr: 0.8910	SAMN05428969_0488	yes	PCuAC, SCO1-SenC	2270 <Ala_racemase_N;D-ser_dehydrat< <Pur_DNA_glyco< <unknown< <DEAD;Helicase_C;HRDC;RQC;RecQ_Zn_bind< <DUF1624< <ABC_tran;ABC_membrane< <ABC_tran;ABC_membrane< <unknown< <TauE< <HTH_1;LysR_substrate< <CutF< <PCuAC< <SCO1-SenC< <Peripla_BP_2< <FecCD< <FecCD< <ABC_tran< <unknown< >HxlR> <adh_short< >unknown>
D8JUY9	Hyphomicrobium denitrificans (strain ATCC 51888 / DSM 1869 / NCIB 11706 / TK 0415)	582899	UP000002033: Chromosome	Proteobacteria	Alphaproteobacteria	Rhizobiales	Hyphomicrobiaceae	SP(Sec/SPI)	CS pos: 32-33. ANA-GD. Pr: 0.7476	Hden_0991	yes	MerR_2	2022 >MerR_2> >DnaJ;DnaJ_C> <Rap1a< >PHA_gran_rgn> <unknown< >unknown> <unknown< >unknown> >NUDIX> >unknown> <CutF< <TonB_dep_Rec;Plug< <unknown< <unknown< <Transgly_assoc< >NMO> >Rrf2> <unknown< >unknown> >SoxZ;SoxY> >Bactofilin>
D8JTG2	Hyphomicrobium denitrificans (strain ATCC 51888 / DSM 1869 / NCIB 11706 / TK 0415)	582899	UP000002033: Chromosome	Proteobacteria	Alphaproteobacteria	Rhizobiales	Hyphomicrobiaceae	SP(Sec/SPI)	CS pos: 25-26. AVA-AL. Pr: 0.5902	Hden_2684	yes	SBP_bac_11	2021 >BPD_transp_1> >BPD_transp_1> >HTH_3;Cupin_2> >Porin_4> >Ser_hydrolase> >SBP_bac_11> >DUF3299> >FtsX;MacB_PCD> >ABC_tran> >DUF2796> >CutF> <HWE_HK;PAS_3< <DUF1328< >Response_reg> >Sigma70_r2;Sigma70_r4_2> >NepR> >CbiA;GATase_3> >TP_methylase> >CbiG_C> >TP_methylase> <CbiJ<
A0A1I7NBU8	Hyphomicrobium facile	51670	UP000199423: Unassembled WGS sequence	Proteobacteria	Alphaproteobacteria	Rhizobiales	Hyphomicrobiaceae	SP(Sec/SPI)	CS pos: 32-33. AHG-GP. Pr: 0.5173	SAMN04488557_1497	yes		2018 >SoxD> >DAO> >unknown> <TonB_dep_Rec;Plug< >unknown> >Glycos_transf_2> >Transgly_assoc> >unknown> >unknown> >TonB_dep_Rec;Plug> >CutF> >unknown> <unknown< <NUDIX< <Ammonium_transp< <UDG< <Response_reg< >unknown> >CsbD> <unknown< <unknown<
A0A1I7NEY7	Hyphomicrobium facile	51670	UP000199423: Unassembled WGS sequence	Proteobacteria	Alphaproteobacteria	Rhizobiales	Hyphomicrobiaceae	OTHER	0	SAMN04488557_1877	yes	HlyD_D23	2019 >HlyD_3;Biotin_lipoyl_2> <HTH_1;LysR_substrate< <unknown< <2OG-FeII_Oxy;DIOX_N< <Abhydrolase_1< >HTH_37> >unknown> >unknown> >ACR_tran> >HlyD_D23> >CutF> >Putative_PNPOx> >GST_C;GST_N> <HTH_1;LysR_substrate< >Sulfatase> <TPR_2;Paired_CXXCH_1;TPR_16;Cytochrome_C554< <unknown< <DLH< <Peripla_BP_6< >GntR;FCD> >unknown>
A0A1I7NJQ8	Hyphomicrobium facile	51670	UP000199423: Unassembled WGS sequence	Proteobacteria	Alphaproteobacteria	Rhizobiales	Hyphomicrobiaceae	SP(Sec/SPI)	CS pos: 32-33. TYA-YA. Pr: 0.2692	SAMN04488557_2456	yes	Hydrolase_3, HlyD/HlyD_D23, Peptidase_M15_4, YtkA	2020 >Methyltr_RsmB-F> >MAPEG> >IMPDH;CBS> >FtsJ> >Ppx-GppA> <Peptidase_M15_4< <unknown< >ACR_tran> >HlyD;HlyD_D23> >YtkA> >CutF> <unknown< <unknown< <unknown< <TonB_dep_Rec;Plug< <unknown< >GerE> >ROK> >Glucosamine_iso> >Hydrolase_3> >G6PD_N;G6PD_C>
A0A1I7MW14	Hyphomicrobium facile	51670	UP000199423: Unassembled WGS sequence	Proteobacteria	Alphaproteobacteria	Rhizobiales	Hyphomicrobiaceae	SP(Sec/SPI)	CS pos: 25-26. AVA-SF. Pr: 0.4984	SAMN04488557_0531	yes	SBP_bac_11	2017 <CbiG_C< <TP_methylase< <CbiA;GATase_3< <NepR< <Sigma70_r2;Sigma70_r4_2< <Response_reg;Sigma70_r4_2< >PRC> <HATPase_c;CHASE3;HisKA_2< >Response_reg> >HWE_HK> <CutF< <DUF2796< <ABC_tran< <FtsX;MacB_PCD< <DUF3299< <SBP_bac_11< <Ser_hydrolase< <Porin_4< <HTH_3;Cupin_2< <BPD_transp_1< <BPD_transp_1<
V5SDB2	Hyphomicrobium nitrativorans NL23	1029756	UP000018542: Chromosome	Proteobacteria	Alphaproteobacteria	Rhizobiales	Hyphomicrobiaceae	OTHER	0	W911_08850	yes		2015 <unknown< <DUF4440< >Abhydrolase_1;PhaC_N> <Aminotran_1_2< <Homoserine_dh;ACT;NAD_binding_3< <unknown< >unknown> <DHH;DHHA1;RecJ_OB< <unknown< >Glyco_hydro_46> <CutF< <Plug< <YjdM;YjdM_Zn_Ribbon< >unknown> <DEAD;Helicase_C;DbpA< >MS_channel;MscS_TM;MscS_porin> <GST_N;GST_C_2< >CbiZ> <CobU< >CobD_Cbib> <Aminotran_1_2<
V5SGL1	Hyphomicrobium nitrativorans NL23	1029756	UP000018542: Chromosome	Proteobacteria	Alphaproteobacteria	Rhizobiales	Hyphomicrobiaceae	SP(Sec/SPI)	CS pos: 32-33. ANA-GD. Pr: 0.1415	W911_13355	yes	PCuAC/DUF1775	2016 >unknown> >unknown> >unknown> >SGL> >Polyketide_cyc2> <unknown< <Amidohydro_3< <FTR;FTR_C< <unknown< >DUF1194> <CutF< <TonB_dep_Rec;Plug< <PCuAC;DUF1775< >unknown> >PqqA> <NUDIX< <PhzC-PhzF< <HMGL-like;LeuA_dimer< >GSDH> <unknown< <AAA_31<
F8JHL1	Hyphomicrobium sp. (strain MC1)	717785	UP000000494: Chromosome	Proteobacteria	Alphaproteobacteria	Rhizobiales	Hyphomicrobiaceae	SP(Sec/SPI)	CS pos: 26-27. MLA-AS. Pr: 0.5725	HYPMC_2450	yes		2014 <AtpR< <ATP-synt_A< <ATP-synt_C< <ATP-synt_B< <ATP-synt_ab;ATP-synt_ab_C;ATP-synt_ab_N< <ATP-synt< >Flavin_Reduct> >Glycos_transf_2> >Transgly_assoc> >TonB_dep_Rec;Plug> >CutF> >unknown> <unknown< <NUDIX< <Ammonium_transp< <UDG< >unknown> >CsbD> <unknown< >unknown> <unknown<
F8JH28	Hyphomicrobium sp. (strain MC1)	717785	UP000000494: Chromosome	Proteobacteria	Alphaproteobacteria	Rhizobiales	Hyphomicrobiaceae	OTHER	0	HYPMC_4864	yes	Cytochrom_C, Pyr_redox_dim/Pyr_redox_2, PQQ_2/Cytochrome_CBB3	2013 >AhpC-TSA;1-cysPrx_C> <Oxidored_molyb;Mo-co_dimer< <unknown< >Peptidase_M20;M20_dimer> <dCMP_cyt_deam_1< <AsnC_trans_reg;HTH_AsnC-type< <Cytochrom_C< <PQQ_2;Cytochrome_CBB3< <LIP< >PepSY_TM> >CutF> <ABATE;zf-CGNR< <unknown< <Abhydrolase_1< <ADH_zinc_N_2< <Pyr_redox_dim;Pyr_redox_2< >Sigma70_r2> <ABATE;zf-CGNR< <unknown< >HATPase_c> >Pyr_redox_dim;Pyr_redox_2>
F8J7T9	Hyphomicrobium sp. (strain MC1)	717785	UP000000494: Chromosome	Proteobacteria	Alphaproteobacteria	Rhizobiales	Hyphomicrobiaceae	SP(Sec/SPI)	CS pos: 21-22. SHA-IA. Pr: 0.5676	HYPMC_1518	yes	HlyD_D23	2010 >Response_reg;GerE> >HisKA;HATPase_c;MASE1> <ACR_tran< <HlyD_D23< <OEP< >TPR_1;TPR_11> <Phenol_MetA_deg< >unknown> >TPR_16> <unknown< <CutF< <HlyD_D23< <ACR_tran< >Epimerase> >GDP_Man_Dehyd> >MFS_1> >HlyD_D23> <unknown< >ABC_tran;ABC_membrane_2> <CRCB< >Molybdopterin;Molydop_binding;Molybdop_Fe4S4>
F8J5N7	Hyphomicrobium sp. (strain MC1)	717785	UP000000494: Chromosome	Proteobacteria	Alphaproteobacteria	Rhizobiales	Hyphomicrobiaceae	SP(Sec/SPI)	CS pos: 44-45. TYA-FA. Pr: 0.1514	HYPMC_1485	yes	HlyD_D23, YtkA	2009 <Transpeptidase;PBP_dimer< <FTSW_RODA_SPOVE< <Glycos_transf_2;NTP_transf_5< <PqqD< >Glycos_transf_2> <unknown< >unknown> >ACR_tran> >HlyD_D23> >YtkA> >CutF> >unknown> <CSD< >unknown> >unknown> <unknown< >unknown> >FYDLN_acid> <unknown< >DUF2188> >AstE_AspA>
F8J9N3	Hyphomicrobium sp. (strain MC1)	717785	UP000000494: Chromosome	Proteobacteria	Alphaproteobacteria	Rhizobiales	Hyphomicrobiaceae	SP(Sec/SPI)	CS pos: 19-20. VLA-VH. Pr: 0.3161	HYPMC_1678	yes	PCuAC, Cytochrome_CBB3, Glyoxalase	2011 >TPP_enzyme_N> >HTH_1;LysR_substrate> <unknown< <NmrA< <Glyoxalase< <FGE-sulfatase;DinB_2< <Methyltransf_33< <Response_reg< <Response_reg< <unknown< <CutF< <PCuAC< <unknown< <DUF2244< >unknown> <unknown< <unknown< <Cytochrome_CBB3< <Sod_Fe_N;Sod_Fe_C< <unknown< >unknown>
F8JCF3	Hyphomicrobium sp. (strain MC1)	717785	UP000000494: Chromosome	Proteobacteria	Alphaproteobacteria	Rhizobiales	Hyphomicrobiaceae	SP(Sec/SPI)	CS pos: 25-26. AVA-DF. Pr: 0.8789	HYPMC_0708	yes	SBP_bac_11	2012 <Sigma70_r2;Sigma70_r4_2< <Response_reg;Sigma70_r4_2< >PRC> >unknown> >DUF1328> <unknown< <CHASE3;HisKA_2< >Response_reg> >HWE_HK;PAS_3> <unknown< <CutF< <DUF2796< <ABC_tran< <FtsX;MacB_PCD< <DUF3299< <SBP_bac_11< <Ser_hydrolase< <Porin_4< <HTH_3;Cupin_2< <unknown< <BPD_transp_1<
A0A125NUQ7	Hyphomicrobium sulfonivorans	121290	UP000059074: Unassembled WGS sequence	Proteobacteria	Alphaproteobacteria	Rhizobiales	Hyphomicrobiaceae	SP(Sec/SPI)	CS pos: 31-32. SHA-LM. Pr: 0.3802	APY04_1940	yes		2008 >unknown> >unknown> >unknown> <tRNA_edit< <Thioredoxin;TPR_19;TPR_20< <LON_substr_bdg< <Trm112p< <unknown< <Response_reg;HisKA;PAS;HATPase_c< <unknown< <CutF< <DUF2796< <ABC_tran< <FtsX;MacB_PCD< <DUF3299< >unknown> <unknown< >Peptidase_M20;M20_dimer> >unknown> <unknown< >Hexapep;Hexapep_2;THDPS_N_2>
A0A120CY35	Hyphomicrobium sulfonivorans	121290	UP000059074: Unassembled WGS sequence	Proteobacteria	Alphaproteobacteria	Rhizobiales	Hyphomicrobiaceae	SP(Sec/SPI)	CS pos: 26-27. AHA-HG. Pr: 0.1638	APY04_0220	yes	HlyD_D23	2007 <unknown< <unknown< <NMT1_3< <Bac_transf;CoA_binding_3< >DUF411> >unknown> >CbiA> <Aminotran_3< >ACR_tran> >HlyD_D23> >CutF> >unknown> <PepSY_2< <unknown< <Acetyltransf_1;CoA_binding_2;ATP-grasp_5;Succ_CoA_lig;Ligase_CoA_2< >unknown> <unknown< <Autotransporter;AC_1< <YbjQ_1< <SecE< <KOW;NusG<
A0A2R4MBM1	Maritalea myrionectae	454601	UP000258927: Chromosome	Proteobacteria	Alphaproteobacteria	Rhizobiales	Hyphomicrobiaceae	SP(Sec/SPI)	CS pos: 39-40. SYA-AA. Pr: 0.4818	MXMO3_00812	yes	PCuAC, Pyr_redox_2	1785 >Transketolase_N;Transket_pyr;Transketolase_C> <DUF4164< <ZapA< <5-FTHF_cyc-lig< <YmdB< >TetR_N;TetR_C_16> <Epimerase< <Pyr_redox_2< <CPBP< <Transcrip_reg< <CutF< <PCuAC< <RuvC< <RuvA_N;RuvA_C;HHH_5< <unknown< <unknown< <RuvB_C;RuvB_N;AAA_lid_4< <Metallophos< <NUDIX< <NUDIX< <unknown<
A0A327JS18	Rhodoplanes elegans	29408	UP000248863: Unassembled WGS sequence	Proteobacteria	Alphaproteobacteria	Rhizobiales	Hyphomicrobiaceae	SP(Sec/SPI)	CS pos: 39-40. AAA-GD. Pr: 0.2020	CH338_29870	yes		767 <NTP_transf_3< <CutF<
A0A327L548	Rhodoplanes roseus	29409	UP000249130: Unassembled WGS sequence	Proteobacteria	Alphaproteobacteria	Rhizobiales	Hyphomicrobiaceae	SP(Sec/SPI)	CS pos: 29-30. IVA-TE. Pr: 0.2612	CH341_00375	yes	Cu-oxidase_2/Cu-oxidase_3, MoCF_biosynth/MoeA_N/MoeA_C, DUF1775	766 <Resolvase;Recombinase;Zn_ribbon_recom< <unknown< >unknown> >Cu-oxidase_2;Cu-oxidase_3> <HTH_5< <Rhodanese;DUF2892< <TauE< <DUF302< <Lactamase_B< <NTP_transf_3< <CutF< <TonB_dep_Rec;Plug< <DUF1775< >MoCF_biosynth;MoeA_N;MoeA_C>
A0A327L179	Rhodoplanes roseus	29409	UP000249130: Unassembled WGS sequence	Proteobacteria	Alphaproteobacteria	Rhizobiales	Hyphomicrobiaceae	SP(Sec/SPI)	CS pos: 30-31. ADA-AV. Pr: 0.4072	CH341_10350	yes	Cytochrom_C/Cytochrome_CBB3, cNMP_binding/Pyr_redox_2, HlyD/HlyD_D23, YtkA	765 <ECH_1< <DUF2390< >Ubie_methyltran> >Methyltransf_25> <CBS;BON< <Amidohydro_2< <Ldh_2< >ACR_tran> >HlyD;HlyD_D23> >YtkA> >CutF> >Ald_Xan_dh_C2> >Fer2;Fer2_2> >Cytochrom_C;Cytochrome_CBB3> >TctC> >GntR;FCD> >FAD_oxidored> >cNMP_binding;Pyr_redox_2> >Response_reg;HisKA;HATPase_c> >Response_reg;HisKA;HATPase_c;HATPase_c_2> >SpoIIE;HATPase_c_2>
A0A127EXE0	Rhodoplanes sp. Z2-YC6860	674703	UP000070354: Chromosome	Proteobacteria	Alphaproteobacteria	Rhizobiales	Hyphomicrobiaceae	SP(Sec/SPI)	CS pos: 34-35. ALA-LS. Pr: 0.8113	RHPLAN_36090	yes	Copper-bind, Cu-oxidase_2/Cu-oxidase_3, CusF_Ec	764 >Ribonuc_L-PSP> >TctC> <HTH_1;LysR_substrate< <ABC_sub_bind< >UPF0004;Radical_SAM;TRAM_2> <TctC< <AcnX< <DUF126< >DoxX> <EFG_C;EFG_IV;EFG_III< <CutF< <unknown< <OEP< <Cu-oxidase_2;Cu-oxidase_3< <Copper-bind< <CusF_Ec< <TctC< <TctB< <TctA< <unknown< >FAD_binding_3>
A0A4V3DYS2	Enterovirga rhinocerotis	1339210	UP000295122: Unassembled WGS sequence	Proteobacteria	Alphaproteobacteria	Rhizobiales	Methylobacteriaceae	OTHER	0	EV668_0954	yes	PCuAC/DUF1775, DNA_pol_A/5_3_exonuc/DNA_pol_A_exo1/5_3_exonuc_N	2224 <DNA_pol_A;5_3_exonuc;DNA_pol_A_exo1;5_3_exonuc_N< >unknown> >unknown> >DUF3828> >MM_CoA_mutase;B12-binding> >TPP_enzyme_M;TPP_enzyme_C;TPP_enzyme_N> >GT87> <Abhydrolase_1< >TonB_dep_Rec;Plug> >PCuAC;DUF1775> >CutF> >ADH_zinc_N;ADH_N_2> >NAD_binding_2;NAD_binding_11> >Peripla_BP_6> <ADH_zinc_N;ADH_N< >DNA_binding_1;Ada_Zn_binding;HTH_18> >unknown> <NnrU< <TPR_21< <MMR_HSR1;KH_dom-like< >unkn…
A0A2U8W3F2	Methylobacterium durans	2202825	UP000245926: Chromosome	Proteobacteria	Alphaproteobacteria	Rhizobiales	Methylobacteriaceae	SP(Sec/SPI)	CS pos: 47-48. AEA-AT. Pr: 0.6110	DK389_08890	yes		1691 >PAP2> >2_5_RNA_ligase2> >unknown> <ALGX< >unknown> >MCPsignal;HAMP;4HB_MCP_1> >Dodecin> >CutF> <unknown< <Aldose_epim< <HemY_N< <DUF2336< >Cyt_bd_oxida_II> >unknown> <PG_binding_1<
A0A2U8W5W8	Methylobacterium durans	2202825	UP000245926: Chromosome	Proteobacteria	Alphaproteobacteria	Rhizobiales	Methylobacteriaceae	SP(Sec/SPI)	CS pos: 24-25. AQA-RV. Pr: 0.8352	DK389_14445	yes		1692 >Formyl_trans_N;Formyl_trans_C> <DPRP< >CBP_BcsS> <ExoD< >DDE_3;HTH_29;HTH_33> >ABC-3> >ABC_tran> <FUR< <HemolysinCabind< <CutF< <DUF305< <EamA< >Bac_transf;CoA_binding_3> >ABM> <HTH_3< >CbiA;GATase_3> >TP_methylase> >CbiG_C> >TP_methylase> <CbiJ<
A0A2U8W0U2	Methylobacterium durans	2202825	UP000245926: Chromosome	Proteobacteria	Alphaproteobacteria	Rhizobiales	Methylobacteriaceae	SP(Sec/SPI)	CS pos: 34-35. ASA-LG. Pr: 0.3110	DK389_02805	yes	HlyD_D23, COX3, COX4_pro	1689 <Epimerase< <Cys_rich_FGFR< <Phage_integrase;Arm-DNA-bind_3< >DndB> >unknown> >Chromate_transp> >Chrome_Resist> >unknown> >ACR_tran> >HlyD_D23> >CutF> >MFS_1> <unknown< >unknown> >HTH_17> >NUDIX> >MarR> <unknown< >SURF1> >COX4_pro> >COX3>
A0A2U8WAD3	Methylobacterium durans	2202825	UP000245926: Chromosome	Proteobacteria	Alphaproteobacteria	Rhizobiales	Methylobacteriaceae	SP(Sec/SPI)	CS pos: 40-41. GLA-ED. Pr: 0.5764	DK389_21255	yes	MerR/MerR-DNA-bind, E1-E2_ATPase/HMA/Hydrolase, Response_reg/Trans_reg_C, HlyD_D23	1693 <DUF411< <unknown< >unknown> >unknown> <DDE_Tnp_1_4< >unknown> >unknown> >HlyD_D23> >CutF> <unknown< <unknown< >unknown> >HAMP;HATPase_c> >Response_reg;Trans_reg_C> >unknown> >Cation_efflux> >E1-E2_ATPase;HMA;Hydrolase> <MerR;MerR-DNA-bind< >BBP2>
A0A2U8WAX6	Methylobacterium durans	2202825	UP000245926: Chromosome	Proteobacteria	Alphaproteobacteria	Rhizobiales	Methylobacteriaceae	SP(Sec/SPI)	CS pos: 38-39. APA-LP. Pr: 0.4455	DK389_25870	yes	PCuAC	1694 >unknown> >unknown> >unknown> >Methyltransf_21> >unknown> >unknown> >PhoU;Na_Pi_cotrans> >PCuAC> >TonB_dep_Rec;Plug> >CutF> <2Fe-2S_thioredx< <Complex1_51K;SLBB;NADH_4Fe-4S< <Fer4;Molybdopterin;Molydop_binding;Molybdop_Fe4S4;NADH-G_4Fe-4S_3;Fer2_4< <FdsD< <HTH_1;LysR_substrate< >GTP_EFTU;SelB-wing_2;SelB-wing_3> >TonB_dep_Rec> >unknown> >unknown> >unknown>
A0A2U8W2Z2	Methylobacterium durans	2202825	UP000245926: Chromosome	Proteobacteria	Alphaproteobacteria	Rhizobiales	Methylobacteriaceae	SP(Sec/SPI)	CS pos: 37-38. VAA-SG. Pr: 0.3934	DK389_04240	yes	PCuAC/DUF1775	1690 >H_PPase> <unknown< >AIRS;AIRS_C> >NusB> >DMRL_synthase> >Lum_binding> >dCMP_cyt_deam_1;RibD_C> >ATP-cone> >SHMT> >PG_binding_1;YkuD> <CutF< <PCuAC;DUF1775< >Transpeptidase;Transgly;PCB_OB> >Amidase_3;AMIN> >dTDP_sugar_isom> <GDP_Man_Dehyd< <GDP_Man_Dehyd< >Glycos_transf_2;Glyco_trans_1_4> >unknown>
A0A2U8WBC8	Methylobacterium durans	2202825	UP000245926: Chromosome	Proteobacteria	Alphaproteobacteria	Rhizobiales	Methylobacteriaceae	SP(Sec/SPI)	CS pos: 33-34. VQT-AH. Pr: 0.1683	DK389_21425	yes	Pyr_redox_2, CusF_Ec, HlyD/HlyD_D23, YtkA	1695 <Virul_fac_BrkB< >UvrD-helicase;UvrD_C> >PDDEXK_1> >DEAD;Helicase_C> >DUF2791> >TerB;TerB_N;TerB_C> >HD;HD_assoc> >NrsF> >Sigma70_r2;Sigma70_r4_2> >CutF> <unknown< <unknown< <Sigma70_r1_2;Sigma70_r2;Sigma70_r4< <unknown< <YtkA< <YtkA< <HlyD;HlyD_D23< <ACR_tran< <Pyr_redox_2< <CusF_Ec<
A0A1I2VRQ3	Methylobacterium gossipiicola	582675	UP000199229: Unassembled WGS sequence	Proteobacteria	Alphaproteobacteria	Rhizobiales	Methylobacteriaceae	SP(Sec/SPI)	CS pos: 31-32. ALA-RL. Pr: 0.4522	SAMN05192565_11720	yes		1687 >PQQ;PQQ_2> >Glyco_hydro_63> <DUF892< >MCPsignal;HAMP> >Response_reg;Sigma54_activat> >HisKA;HATPase_c> <SDF< >DsbD> >Thioredoxin> >TonB_dep_Rec;Plug> >CutF> >PepSY_TM> >unknown> <UvdE< <FUSC_2< <FTSW_RODA_SPOVE< <Glyco_transf_28;Glyco_tran_28_C< <Mur_ligase;Mur_ligase_C;Mur_ligase_M< <DUF559< <FAD_binding_4;MurB_C< <MazE_antitoxin<
A0A1I2WP87	Methylobacterium gossipiicola	582675	UP000199229: Unassembled WGS sequence	Proteobacteria	Alphaproteobacteria	Rhizobiales	Methylobacteriaceae	OTHER	0	SAMN05192565_1259	yes		1688 <Flagellin_C< >unknown> <DUF1236< <unknown< >MscL> >CDP-OH_P_transf> >PS_Dcarbxylase> >TonB_dep_Rec;Plug> >CutF> >HATPase_c_3> >DNA_methylase> >ABC_tran;ABC_membrane> >LysM> <Lysine_decarbox< >tRNA-synt_1e> <unknown< >CreA> <DUF2865< >unknown>
A0A1I2V1V9	Methylobacterium gossipiicola	582675	UP000199229: Unassembled WGS sequence	Proteobacteria	Alphaproteobacteria	Rhizobiales	Methylobacteriaceae	SP(Sec/SPI)	CS pos: 34-35. ASA-AA. Pr: 0.3963	SAMN05192565_11288	yes	MerR_1, HlyD/HlyD_D23, YtkA	1686 <Peptidase_A8< <unknown< >HTH_3> >unknown> >unknown> >Peripla_BP_2> >DUF411> >ACR_tran> >HlyD;HlyD_D23> >YtkA> >CutF> >unknown> >unknown> <MerR_1< >SBF> >HTH_20> >MFS_1> >ArsB> >ArsC> >LMWPc> >HTH_20>
A0A1I2V0B4	Methylobacterium gossipiicola	582675	UP000199229: Unassembled WGS sequence	Proteobacteria	Alphaproteobacteria	Rhizobiales	Methylobacteriaceae	OTHER	0	SAMN05192565_11271	yes	MerR/MerR-DNA-bind, E1-E2_ATPase/HMA/Hydrolase, HMA, HlyD_D23	1685 <MerR;MerR-DNA-bind< >DUF305> >unknown> >unknown> >ACR_tran> >HlyD_D23> >unknown> >HMA> <unknown< <unknown< <CutF< <HlyD_D23< <ACR_tran< <unknown< <unknown< >MerR;MerR-DNA-bind> <E1-E2_ATPase;HMA;Hydrolase< <Peptidase_A8< <unknown< >HTH_3> >unknown>
B8IKU6	Methylobacterium nodulans (strain LMG 21967 / CNCM I-2342 / ORS 2060)	460265	UP000008207: Chromosome	Proteobacteria	Alphaproteobacteria	Rhizobiales	Methylobacteriaceae	SP(Sec/SPI)	CS pos: 29-30. AVA-GG. Pr: 0.3940	Mnod_1303	yes	Cytochrom_C	1682 <Abhydrolase_3< >unknown> <GATase;GMP_synt_C;NAD_synthase< >HAD_2> <Acyltransferase< <unknown< <unknown< >Extensin-like_C> <unknown< >TonB_dep_Rec;Plug> >CutF> >Cytochrom_C> >Usp> >HAMP;HATPase_c> >Guanylate_cyc;FHA> <Dala_Dala_lig_N;Dala_Dala_lig_C< <MFS_1< <adh_short_C2< <Porin_2< >SWIB> >Aldo_ket_red>
B8IWU3	Methylobacterium nodulans (strain LMG 21967 / CNCM I-2342 / ORS 2060)	460265	UP000008207: Plasmid pMNOD02	Proteobacteria	Alphaproteobacteria	Rhizobiales	Methylobacteriaceae	SP(Sec/SPI)	CS pos: 30-31. AAA-AP. Pr: 0.3921	Mnod_7984	yes	HlyD/HlyD_D23	1684 <unknown< <DUF2934< <Alpha-amylase;DUF3459< <DUF892< >HWE_HK;PAS_3;GAF_2;PAS_9> <DUF188< >unknown> >DUF411> >ACR_tran> >HlyD;HlyD_D23> >CutF> >unknown> >DUF772;DDE_Tnp_1_6> >unknown> >unknown> >Sod_Fe_C> >DUF1529> >unknown> >UPF0014> >ABC_tran> >Abhydrolase_3>
B8ILE6	Methylobacterium nodulans (strain LMG 21967 / CNCM I-2342 / ORS 2060)	460265	UP000008207: Chromosome	Proteobacteria	Alphaproteobacteria	Rhizobiales	Methylobacteriaceae	TAT(Tat/SPI)	CS pos: 42-43. ASA-AG. Pr: 0.6013	Mnod_5300	yes	PCuAC/DUF1775, MerR_1, Cytochrom_C/WD40, Glyoxalase	1683 <unknown< <MerR_1< >Mn_catalase> <Cytochrom_C;WD40< >Lum_binding> >dCMP_cyt_deam_1;RibD_C> >ATP-cone> >SHMT> >SlyX> >PG_binding_1;YkuD> <CutF< <PCuAC;DUF1775< >Peptidase_M29> >DUF2218> >Ald_Xan_dh_C;Ald_Xan_dh_C2> <Glyoxalase< >NUDIX> >FAA_hydrolase> <FAD_binding_4;FAD-oxidase_C< <unknown< <Pentapeptide<
B1M4E0	Methylobacterium radiotolerans (strain ATCC 27329 / DSM 1819 / JCM 2831 / NBRC 15690 / NCIMB 10815 / 0-1)	426355	UP000006589: Chromosome	Proteobacteria	Alphaproteobacteria	Rhizobiales	Methylobacteriaceae	SP(Sec/SPI)	CS pos: 40-41. GLA-AD. Pr: 0.7167	Mrad2831_1404	yes	HlyD_D23	1681 >WGR;DUF4132> >WGR;DUF4132> >DUF5682> >AAA_5> >unknown> <unknown< <unknown< <unknown< >ACR_tran> >HlyD_D23> >CutF> >HTH_18;AraC_binding_2> >unknown> <unknown< <unknown< <unknown< <unknown< <unknown< >unknown> >DUF2721> >unknown>
B1LY14	Methylobacterium radiotolerans (strain ATCC 27329 / DSM 1819 / JCM 2831 / NBRC 15690 / NCIMB 10815 / 0-1)	426355	UP000006589: Chromosome	Proteobacteria	Alphaproteobacteria	Rhizobiales	Methylobacteriaceae	SP(Sec/SPI)	CS pos: 31-32. AIA-GP. Pr: 0.4554	Mrad2831_3810	yes	Sod_Cu, Iron_transport, Cupredoxin_1, HlyD_D23, YtkA	1680 >FTR1> >Fer4_5> >Cupredoxin_1> >Iron_transport> <OprB;OMP_b-brl< >BPL_LplA_LipB> <FliMN_C< >HTH_18;AraC_binding_2> <OPT< <DEAD;Helicase_C< <CutF< <YtkA< <HlyD_D23< <ACR_tran< >Molybdopterin;Molydop_binding;Molybdop_Fe4S4> <DUF1508< <unknown< <unknown< <4HBT< >Sod_Cu> <S4;FtsJ<
B0UBA9	Methylobacterium sp. (strain 4-46)	426117	UP000001185: Chromosome	Proteobacteria	Alphaproteobacteria	Rhizobiales	Methylobacteriaceae	SP(Sec/SPI)	CS pos: 34-35. ALA-AG. Pr: 0.3902	M446_0941	yes	Cytochrom_C	1678 <PRC< <unknown< >Amidohydro_3> >BPD_transp_2> >BPD_transp_2> <UbiA< >unknown> <HAMP;HATPase_c< <Usp< >TonB_dep_Rec;Plug> >CutF> >Cytochrom_C> <Glycos_transf_2< <Methyltransf_12< <unknown< >cNMP_binding;HTH_Crp_2> <unknown< <Radical_SAM< >unknown> <Extensin-like_C< >unknown>
B0UML8	Methylobacterium sp. (strain 4-46)	426117	UP000001185: Chromosome	Proteobacteria	Alphaproteobacteria	Rhizobiales	Methylobacteriaceae	OTHER	0	M446_3107	yes	PCuAC/DUF1775, MerR_1, Cytochrom_C/WD40	1679 >TauE> >Sel1> <MerR_1< <Cytochrom_C;WD40< >Lum_binding> >dCMP_cyt_deam_1;RibD_C> >ATP-cone> >SHMT> >SlyX> >PG_binding_1;YkuD> <CutF< <PCuAC;DUF1775< >Peptidase_M29> >DUF2218> >Ald_Xan_dh_C;Ald_Xan_dh_C2> >Glycos_transf_1;Glycos_transf_2;Glyco_transf_4> >unknown> <DUF1796< <unknown< >Pectate_lyase_3> >WcbI>
A0A2U8VSG3	Methylobacterium sp. 17Sr1-43	2202828	UP000246058: Chromosome	Proteobacteria	Alphaproteobacteria	Rhizobiales	Methylobacteriaceae	SP(Sec/SPI)	CS pos: 28-29. ASA-AA. Pr: 0.6444	DK427_13455	yes	E1-E2_ATPase/HMA/Hydrolase, HMA, HlyD/HlyD_D23, YtkA	1676 >FMN_red> <HTH_20< <LMWPc< <ArsC< <SBF< >unknown> <HTH_20< <NAD_binding_8< <MFS_1< >unknown> <CutF< <YtkA< <HlyD;HlyD_D23< <ACR_tran< <DUF411< >unknown> >MFS_1> >HMA> >DsbD> >HMA> >E1-E2_ATPase;HMA;Hydrolase>
A0A2U8VU34	Methylobacterium sp. 17Sr1-43	2202828	UP000246058: Chromosome	Proteobacteria	Alphaproteobacteria	Rhizobiales	Methylobacteriaceae	OTHER	0	DK427_13615	yes	MerR/MerR-DNA-bind, E1-E2_ATPase/HMA/Hydrolase, HlyD/HlyD_D23	1677 <DUF4396< <unknown< >MerR;MerR-DNA-bind> <E1-E2_ATPase;HMA;Hydrolase< <Peptidase_A8< <unknown< <DsbD< >ACR_tran> >HlyD;HlyD_D23> >CutF> <unknown< >unknown> >unknown> >unknown> <unknown< <ParBc< >unknown> <unknown< >unknown>
A0A2U8VNA4	Methylobacterium sp. 17Sr1-43	2202828	UP000246058: Chromosome	Proteobacteria	Alphaproteobacteria	Rhizobiales	Methylobacteriaceae	SP(Sec/SPI)	CS pos: 40-41. GIA-DD. Pr: 0.2430	DK427_04945	yes	MerR/MerR-DNA-bind, E1-E2_ATPase/HMA/Hydrolase, Response_reg/Trans_reg_C, HlyD_D23	1674 >Acyl_transf_3;SGNH> <unknown< <HlyD_D23< <ACR_tran< <unknown< <OEP< >Cation_efflux> >unknown> >ACR_tran> >HlyD_D23> >CutF> >unknown> <Flg_bbr_C< <unknown< <HTH_Tnp_IS630;DDE_3< >unknown> >HAMP;HATPase_c> >Response_reg;Trans_reg_C> >Porin_2> >MerR;MerR-DNA-bind> <E1-E2_ATPase;HMA;Hydrolase<
A0A2U8VQY4	Methylobacterium sp. 17Sr1-43	2202828	UP000246058: Chromosome	Proteobacteria	Alphaproteobacteria	Rhizobiales	Methylobacteriaceae	SP(Sec/SPI)	CS pos: 43-44. AHA-LC. Pr: 0.2336	DK427_09175	yes	PCuAC/DUF1775	1675 >unknown> >unknown> >unknown> >unknown> >unknown> <unknown< >PCuAC;DUF1775> >TonB_dep_Rec;Plug> >CutF> >TctA> >TctB> >TctC> <TctC< <TctB< <TctA< <GntR;FCD< <CoA_transf_3< <ECH_1< >Beta_elim_lyase>
A0A0Q5ZAM7	Methylobacterium sp. Leaf399	1736364	UP000052067: Unassembled WGS sequence	Proteobacteria	Alphaproteobacteria	Rhizobiales	Methylobacteriaceae	OTHER	0	ASG40_06355	yes	PCuAC/DUF1775	1672 >Oxidored_FMN> >AIRS;AIRS_C> >NusB> >DMRL_synthase> >MCPsignal;HAMP> >Lum_binding> >dCMP_cyt_deam_1;RibD_C> >ATP-cone> >SHMT> >PG_binding_1;YkuD> <CutF< <PCuAC;DUF1775< <TonB_dep_Rec;Plug< <H_PPase< >tRNA_anti-codon;DNA_pol3_alpha;HHH_6;DNA_pol3_finger> >unknown> >unknown>
A0A0Q6A0A5	Methylobacterium sp. Leaf399	1736364	UP000052067: Unassembled WGS sequence	Proteobacteria	Alphaproteobacteria	Rhizobiales	Methylobacteriaceae	SP(Sec/SPI)	CS pos: 34-35. AQA-HA. Pr: 0.4569	ASG40_02835	yes	Response_reg/Trans_reg_C, HlyD_D23	1673 <Response_reg;Trans_reg_C< <HAMP;HATPase_c< <Response_reg;HisKA;HATPase_c;PAS_3;PAS_8< <unknown< <HlyD_D23< <ACR_tran< >DUF305> >unknown> >ACR_tran> >HlyD_D23> >CutF> >HTH_1;LysR_substrate> <unknown< >Bac_export_3> >FlgD> >FlbT> >FlaF> >Flagellin_N;Flagellin_C> >Flg_bbr_C> >Flg_bb_rod;Flg_bbr_C;FlaE> >ATP-synt_ab;T3SS_ATPase_C>
A0A0Q4XPR6	Methylobacterium sp. Leaf93	1736249	UP000052062: Unassembled WGS sequence	Proteobacteria	Alphaproteobacteria	Rhizobiales	Methylobacteriaceae	SP(Sec/SPI)	CS pos: 42-43. ALA-AL. Pr: 0.1399	ASF26_18615	yes		1668 >unknown> >CitG> >MdcG> >MdcE> >Carboxyl_trans> >ACP> >Mal_decarbox_Al> <GntR;FCD< <CutF< <PepSY_TM< <CutF< <TonB_dep_Rec;Plug< >TonB_dep_Rec;Plug> <SLT_2< <DUF4126< <Response_reg< <AI-2E_transport< <Pentapeptide;Pentapeptide_4< <Response_reg;HisKA;HATPase_c;CHASE3;PAS_3;PAS_4< >unknown> >unknown>
A0A0Q4XT23	Methylobacterium sp. Leaf93	1736249	UP000052062: Unassembled WGS sequence	Proteobacteria	Alphaproteobacteria	Rhizobiales	Methylobacteriaceae	SP(Sec/SPI)	CS pos: 31-32. APA-GW. Pr: 0.1798	ASF26_18605	yes		1670 >unknown> >Acetyltransf_1> >unknown> >CitG> >MdcG> >MdcE> >Carboxyl_trans> >ACP> >Mal_decarbox_Al> <GntR;FCD< <CutF< <PepSY_TM< <CutF< <TonB_dep_Rec;Plug< >TonB_dep_Rec;Plug> <SLT_2< <DUF4126< <Response_reg< <AI-2E_transport< <Pentapeptide;Pentapeptide_4< <Response_reg;HisKA;HATPase_c;CHASE3;PAS_3;PAS_4<
A0A0Q4XMF1	Methylobacterium sp. Leaf93	1736249	UP000052062: Unassembled WGS sequence	Proteobacteria	Alphaproteobacteria	Rhizobiales	Methylobacteriaceae	SP(Sec/SPI)	CS pos: 28-29. ASA-AA. Pr: 0.4375	ASF26_19255	yes	HlyD/HlyD_D23, YtkA	1667 >Bro-N;ANT> >unknown> <unknown< <unknown< <unknown< >FMN_red> <HTH_20< <ArsC< <ArsB< <MFS_1< <CutF< <YtkA< <HlyD;HlyD_D23< <ACR_tran< >Response_reg>
A0A0Q4XSR6	Methylobacterium sp. Leaf93	1736249	UP000052062: Unassembled WGS sequence	Proteobacteria	Alphaproteobacteria	Rhizobiales	Methylobacteriaceae	SP(Sec/SPI)	CS pos: 41-42. SSA-DA. Pr: 0.1899	ASF26_17430	yes	MerR/MerR-DNA-bind, E1-E2_ATPase/HMA/Hydrolase, HlyD_D23	1669 <unknown< <unknown< >unknown> <unknown< <AAA_13< >adh_short_C2> <unknown< >unknown> >MqsA_antitoxin> >MqsR_toxin> <CutF< <HlyD_D23< <ACR_tran< >MerR;MerR-DNA-bind> <E1-E2_ATPase;HMA;Hydrolase< <Peptidase_A8< >PAP2> <DUF772;DDE_Tnp_1_6< <His_Phos_1< <Cons_hypoth698< <Guanylate_cyc<
A0A0Q4Y3V5	Methylobacterium sp. Leaf93	1736249	UP000052062: Unassembled WGS sequence	Proteobacteria	Alphaproteobacteria	Rhizobiales	Methylobacteriaceae	SP(Sec/SPI)	CS pos: 28-29. VEA-RH. Pr: 0.3776	ASF26_17550	yes	Trns_repr_metal, HlyD_D23	1671 <Oxidored_molyb;Mo-co_dimer< >DUF202> >HTH_1;LysR_substrate> >unknown> >Sigma70_r2;Sigma70_r4_2> >Lipoprotein_15> <DUF305< <Lactonase< >MFS_1> >Trns_repr_metal> <CutF< <HlyD_D23< <ACR_tran<
A0A0Q4XL96	Methylobacterium sp. Leaf99	1736251	UP000052050: Unassembled WGS sequence	Proteobacteria	Alphaproteobacteria	Rhizobiales	Methylobacteriaceae	SP(Sec/SPI)	CS pos: 29-30. GAA-LR. Pr: 0.3286	ASF28_07100	yes		1666 >HicB_lk_antitox> >HicA_toxin> >FAD_binding_4;MurB_C> >Mur_ligase;Mur_ligase_C;Mur_ligase_M> >Glyco_transf_28;Glyco_tran_28_C> >FTSW_RODA_SPOVE> >FUSC_2> >UvdE> <unknown< <PepSY_TM< <CutF< <TonB_dep_Rec;Plug< <Fer2;Fer2_2< <FAD_binding_5;CO_deh_flav_C< <Ald_Xan_dh_C;Ald_Xan_dh_C2< <TadE< <TadE< >Tad> <DUF1289< <Thioredoxin< <DsbD<
A0A0Q4X3C0	Methylobacterium sp. Leaf99	1736251	UP000052050: Unassembled WGS sequence	Proteobacteria	Alphaproteobacteria	Rhizobiales	Methylobacteriaceae	SP(Sec/SPI)	CS pos: 28-29. ASA-AA. Pr: 0.3924	ASF28_19110	yes	HlyD/HlyD_D23, YtkA	1665 <DUF202< >Oxidored_molyb;Mo-co_dimer> >Lactonase> >unknown> >Oxidored_molyb;Big_7> >Cons_hypoth698> >His_Phos_1> >ACR_tran> >HlyD;HlyD_D23> >YtkA> >CutF> >SBF> >HTH_20> >MFS_1> >ArsB> >ArsC> >HTH_20> <FMN_red< >TatD_DNase> >unknown>
A0A0Q4X344	Methylobacterium sp. Leaf99	1736251	UP000052050: Unassembled WGS sequence	Proteobacteria	Alphaproteobacteria	Rhizobiales	Methylobacteriaceae	SP(Sec/SPI)	CS pos: 28-29. IHS-AE. Pr: 0.5817	ASF28_18995	yes	Trns_repr_metal, MerR/MerR-DNA-bind, E1-E2_ATPase/HMA/Hydrolase, Response_reg/Trans_reg_C, HlyD_D23	1664 <unknown< >E1-E2_ATPase;HMA;Hydrolase> <MerR;MerR-DNA-bind< <Cation_efflux< <unknown< <Response_reg;Trans_reg_C< <HAMP;HATPase_c< <unknown< >unknown> <unknown< <CutF< <HlyD_D23< <ACR_tran< <unknown< <Trns_repr_metal< <MFS_1< <unknown< >Lactonase> >DUF305> <Lipoprotein_15< <Sigma70_r2;Sigma70_r4_2<
A0A437PH77	Methylobacterium sp. TER-1	2499852	UP000286997: Unassembled WGS sequence	Proteobacteria	Alphaproteobacteria	Rhizobiales	Methylobacteriaceae	OTHER	0	EOE48_00650	yes		1663 <DAO< >DUF5666> >unknown> <unknown< <OMP_b-brl< >Peptidase_M20;M20_dimer> >DUF2000> <CoA_transf_3< >AraC_binding;HTH_18> <PK;PK_C< <CutF< <PepSY_TM< >LRR_4> <rve;HTH_Tnp_1;HTH_21< >LRR_4;LRR_6> <DUF3280< <4HFCP_synth< <unknown< <DUF447< <Polyketide_cyc2<
A0A437P1U3	Methylobacterium sp. TER-1	2499852	UP000286997: Unassembled WGS sequence	Proteobacteria	Alphaproteobacteria	Rhizobiales	Methylobacteriaceae	SP(Sec/SPI)	CS pos: 30-31. VLA-GA. Pr: 0.5931	EOE48_17720	yes	DNA_pol_A_exo1	1662 >BPD_transp_2> >BPD_transp_2> >Peripla_BP_6> <Oxidored_FMN;FAD_binding_3< <unknown< <unknown< >TonB_dep_Rec;Plug> >Response_reg;HD> >PTS_IIB;PTS_EIIC> >TonB_dep_Rec;Plug> >CutF> >Mg_chelatase;Mg_chelatase_C;ChlI> >DNA_pol_A_exo1> >2OG-FeII_Oxy_2> <GST_C;GST_N< <unknown< >CDO_I> >AsnC_trans_reg;HTH_AsnC-type> >Acetyltransf_1> >MdoG> <Orn_DAP_Arg_deC;Orn_Arg_deC_N<
A0A3S2VUX9	Methylobacterium sp. TER-1	2499852	UP000286997: Unassembled WGS sequence	Proteobacteria	Alphaproteobacteria	Rhizobiales	Methylobacteriaceae	SP(Sec/SPI)	CS pos: 33-34. VWA-HQ. Pr: 0.8428	EOE48_12240	yes	HlyD_D23	1661 >Aldo_ket_red> >HTH_18> <FAD_binding_3< >DUF697> >DUF1328> <unknown< >DUF305> >unknown> >ACR_tran> >HlyD_D23> >CutF> >unknown> >Response_reg> >PAS;HWE_HK> >YbjQ_1> >LprI> >unknown> >unknown> >SLT> <RNase_T< >unknown>
C5ASI2	Methylorubrum extorquens (strain ATCC 14718 / DSM 1338 / JCM 2805 / NCIMB 9133 / AM1) (Methylobacterium extorquens)	272630	UP000009081: Chromosome	Proteobacteria	Alphaproteobacteria	Rhizobiales	Methylobacteriaceae	SP(Sec/SPI)	CS pos: 40-41. GLA-AD. Pr: 0.7490	MexAM1_META1p2653	yes	HlyD_D23	1630 <unknown< <FtsX;MacB_PCD< <ABC_tran< <DsbD< <HTH_5< >unknown> >Metallophos> >unknown> <HTH_3< <unknown< <CutF< <HlyD_D23< <ACR_tran< <unknown< <unknown< <unknown< <HTH_Crp_2< <unknown< <OEP< <17kDa_Anti_2< <MgtC<
C5ASI9	Methylorubrum extorquens (strain ATCC 14718 / DSM 1338 / JCM 2805 / NCIMB 9133 / AM1) (Methylobacterium extorquens)	272630	UP000009081: Chromosome	Proteobacteria	Alphaproteobacteria	Rhizobiales	Methylobacteriaceae	SP(Sec/SPI)	CS pos: 38-39. ALT-AP. Pr: 0.5388	MexAM1_META1p2660	yes	HlyD_D23	1631 >unknown> <HTH_3< <unknown< <CutF< <HlyD_D23< <ACR_tran< <unknown< <unknown< <unknown< <HTH_Crp_2< <CutF< <OEP< <17kDa_Anti_2< <MgtC< >TPR_8;TPR_16;Methyltransf_25> >unknown> >unknown> >Na_Ca_ex> >CxxCxxCC> <unknown< <unknown<
C5AYL5	Methylorubrum extorquens (strain ATCC 14718 / DSM 1338 / JCM 2805 / NCIMB 9133 / AM1) (Methylobacterium extorquens)	272630	UP000009081: Chromosome	Proteobacteria	Alphaproteobacteria	Rhizobiales	Methylobacteriaceae	SP(Sec/SPI)	CS pos: 26-27. SLA-GS. Pr: 0.6681	MexAM1_META1p1267	yes	PCuAC, PCuAC/DUF1775, SCO1-SenC	1632 >unknown> >Glycos_transf_1;Glyco_transf_4;Glyco_trans_1_2> <unknown< >unknown> >Sigma70_r2;Sigma70_r4_2> >PG_binding_1;YkuD> <unknown< <PCuAC;DUF1775< <PCuAC< <SCO1-SenC< <CutF< <TonB_dep_Rec;Plug< <Peptidase_C14< >OprB> >GntR;FCD> <DctP< <DctQ< <DctM< <unknown< >unknown> <unknown<
C5B3Q7	Methylorubrum extorquens (strain ATCC 14718 / DSM 1338 / JCM 2805 / NCIMB 9133 / AM1) (Methylobacterium extorquens)	272630	UP000009081: Plasmid megaplasmid	Proteobacteria	Alphaproteobacteria	Rhizobiales	Methylobacteriaceae	SP(Sec/SPI)	CS pos: 40-41. GYA-ED. Pr: 0.5707	MexAM1_META2p0172	yes	Response_reg/Trans_reg_C, HlyD_D23	1634 <unknown< <unknown< >OprB> <unknown< <unknown< <unknown< <Response_reg;Trans_reg_C< <HAMP;HATPase_c< <unknown< <unknown< <CutF< <HlyD_D23< <ACR_tran< <unknown< <Cation_efflux< <unknown< <unknown< <unknown< >DUF2235> >Abi_2> <unknown<
C5B3L1	Methylorubrum extorquens (strain ATCC 14718 / DSM 1338 / JCM 2805 / NCIMB 9133 / AM1) (Methylobacterium extorquens)	272630	UP000009081: Plasmid megaplasmid	Proteobacteria	Alphaproteobacteria	Rhizobiales	Methylobacteriaceae	SP(Sec/SPI)	CS pos: 30-31. AQA-RA. Pr: 0.4367	MexAM1_META2p0116	yes	YHS, HlyD/HlyD_D23, YtkA	1633 >unknown> >NTP_transf_2;DUF4111> >YHS> >SLT> >unknown> >DUF411> >ACR_tran> >HlyD;HlyD_D23> >YtkA> >CutF> <unknown< <unknown< <unknown< >NrsF> >Sigma70_r2;Sigma70_r4_2> >unknown> <unknown< <DUF305< <unknown< <unknown<
A0A1G5HN30	Microvirga guangxiensis	549386	UP000199569: Unassembled WGS sequence	Proteobacteria	Alphaproteobacteria	Rhizobiales	Methylobacteriaceae	SP(Sec/SPI)	CS pos: 28-29. AAA-SG. Pr: 0.4148	SAMN02927923_01804	yes	Copper-bind, Cu-oxidase_2/Cu-oxidase_3, Trns_repr_metal, MerR/MerR-DNA-bind, E1-E2_ATPase/HMA/Hydrolase, HMA, YHS, CusF_Ec, DUF305/CusF_Ec	1595 >YHS> >DUF3141> >DUF305;CusF_Ec> >CusF_Ec> >Copper-bind> >Cu-oxidase_2;Cu-oxidase_3> >OEP> >unknown> >CutF> >HMA> <Trns_repr_metal< >TetR_N> <Thiolase_N;Thiolase_C< <ketoacyl-synt;Ketoacyl-synt_C< <Methyltransf_23< >Guanylate_cyc> >MerR;MerR-DNA-bind> >Glutaredoxin> >E1-E2_ATPase;HMA;Hydrolase>
A0A1G5KKR3	Microvirga guangxiensis	549386	UP000199569: Unassembled WGS sequence	Proteobacteria	Alphaproteobacteria	Rhizobiales	Methylobacteriaceae	TAT(Tat/SPI)	CS pos: 35-36. AIA-QG. Pr: 0.3105	SAMN02927923_03395	yes	Cytochrome_CBB3, CopD	1596 <Cyclase< >DJ-1_PfpI;HTH_18> <DJ-1_PfpI< >CopD> <unknown< <Cytochrome_CBB3< <unknown< <HATPase_c< <Response_reg;HTH_8< >AhpC-TSA> <CutF< <PepSY_TM< >DJ-1_PfpI;HTH_18> <DJ-1_PfpI< <DJ-1_PfpI< >unknown> <rve< <IstB_IS21< >APH> >Sugar_tr> >unknown>
A0A1G5L6H5	Microvirga guangxiensis	549386	UP000199569: Unassembled WGS sequence	Proteobacteria	Alphaproteobacteria	Rhizobiales	Methylobacteriaceae	SP(Sec/SPI)	CS pos: 31-32. ARA-EG. Pr: 0.4193	SAMN02927923_03965	yes	PCuAC, SCO1-SenC, Cytochrome_CBB3	1597 <unknown< <DUF2933< <unknown< >unknown> <DUF305< <unknown< <unknown< <Cytochrome_CBB3< >DUF305> >unknown> >CutF> >Thioredoxin_4> >DsbB> >SCO1-SenC> >PCuAC> >unknown> <unknown< <Peptidase_C93< >3-dmu-9_3-mt> >unknown> >PEMT>
A0A1G5DLC1	Microvirga guangxiensis	549386	UP000199569: Unassembled WGS sequence	Proteobacteria	Alphaproteobacteria	Rhizobiales	Methylobacteriaceae	SP(Sec/SPI)	CS pos: 38-39. AHA-AE. Pr: 0.7954	SAMN02927923_00714	yes	PCuAC/DUF1775, SCO1-SenC	1594 >FtsK_4TM;FtsK_alpha> <CutF< <PCuAC;DUF1775< <SCO1-SenC< <Multi_Drug_Res< >Ammonium_transp> >P-II> >4HBT_3> <FAD_binding_3< <HemolysinCabind< >Pyrophosphatase> >Acetyltransf_1>
I4YYY0	Microvirga lotononidis	864069	UP000003947: Unassembled WGS sequence	Proteobacteria	Alphaproteobacteria	Rhizobiales	Methylobacteriaceae	SP(Sec/SPI)	CS pos: 41-42. AVA-AE. Pr: 0.4701	MicloDRAFT_00016440	yes	PCuAC/DUF1775, SCO1-SenC, Response_reg/Trans_reg_C	1593 >unknown> <Acetyltransf_1< <Pyrophosphatase< >HemolysinCabind> >FAD_binding_3> <4HBT_3< <P-II< <Ammonium_transp< >SCO1-SenC> >PCuAC;DUF1775> >CutF> <FtsK_SpoIIIE;FtsK_gamma;FtsK_4TM;FtsK_alpha< <LolA< <Exo_endo_phos< <MCPsignal;Cache_3-Cache_2< >cNMP_binding> >Response_reg;Trans_reg_C> <YkuD< >ABC_tran> >HTH_1;LysR_substrate> <Aldo_ket_red<
A0A1B2EXR5	Microvirga ossetica	1882682	UP000094024: Plasmid unnamed2	Proteobacteria	Alphaproteobacteria	Rhizobiales	Methylobacteriaceae	SP(Sec/SPI)	CS pos: 27-28. AQA-AH. Pr: 0.6283	BB934_42155	yes	Copper-bind, Cu-oxidase_2/Cu-oxidase_3, Trns_repr_metal, CusF_Ec	1592 <Acetyltransf_10;Acetyltransf_18< <Aminotran_3< <AsnC_trans_reg;HTH_24< <Peptidase_M20;M20_dimer< <DAO< >Trns_repr_metal> >unknown> >unknown> >Ni_hydr_CYTB> <CutF< <unknown< <unknown< <unknown< <Copper-bind< <CusF_Ec< <CusF_Ec< <unknown< <Guanylate_cyc< <SNARE_assoc< <Cu-oxidase_2;Cu-oxidase_3<
A0A1B2EVF1	Microvirga ossetica	1882682	UP000094024: Plasmid unnamed2	Proteobacteria	Alphaproteobacteria	Rhizobiales	Methylobacteriaceae	TAT(Tat/SPI)	CS pos: 53-54. AVA-QT. Pr: 0.6250	BB934_37425	yes	Cu-oxidase/Cu-oxidase_2/Cu-oxidase_3, MerR/MerR-DNA-bind, E1-E2_ATPase/HMA/Hydrolase, HMA, E1-E2_ATPase/Hydrolase/YHS	1591 <unknown< <Guanylate_cyc< <SNARE_assoc< <E1-E2_ATPase;Hydrolase;YHS< <DUF2933< <unknown< <cNMP_binding< <unknown< >DUF305> >unknown> >CutF> <HMA< <DUF411< <unknown< <Cu-oxidase;Cu-oxidase_2;Cu-oxidase_3< <E1-E2_ATPase;HMA;Hydrolase< <MerR;MerR-DNA-bind< <SLT< >PALP> >OCD_Mu_crystall> <unknown<
A0A1B2EG95	Microvirga ossetica	1882682	UP000094024: Chromosome	Proteobacteria	Alphaproteobacteria	Rhizobiales	Methylobacteriaceae	OTHER	0	BB934_12930	yes	PCuAC/DUF1775, MerR/MerR-DNA-bind, SCO1-SenC, Response_reg/Trans_reg_C	1590 <HTH_1;LysR_substrate< <ABC_tran< >YkuD> <Response_reg;Trans_reg_C< <cNMP_binding< >MCPsignal;HAMP;dCache_1> >GAF;HWE_HK> >Exo_endo_phos> >LolA> >FtsK_SpoIIIE;FtsK_gamma;FtsK_4TM;FtsK_alpha> <CutF< <PCuAC;DUF1775< <SCO1-SenC< >Ammonium_transp> >P-II> >4HBT_3> <FAD_binding_3< >MerR;MerR-DNA-bind> <Cation_efflux< <Cadherin;HemolysinCabind< >Pyrophosphatase>
A0A2Z3IDG7	Microvirga sp. 17 mud 1-3	2082949	UP000245707: Chromosome	Proteobacteria	Alphaproteobacteria	Rhizobiales	Methylobacteriaceae	OTHER	0	C4E04_00740	yes	CopC/CopD, Cupredoxin_1/nos_propeller/nos_propeller_2, NosD, NosL, DUF1775	1588 >ApbE> >NosL> >ABC2_membrane_2> >ABC_tran> >NosD> >Cupredoxin_1;nos_propeller;nos_propeller_2> >FMN_bind;Fer4_5> <Rubrerythrin< >CopC;CopD> >DUF1775> >CutF> <unknown< <Ribosomal_S30AE< <cNMP_binding;HTH_Crp_2< >unknown> >DUF2391> >GreA_GreB;Rnk_N> <PTS_EIIA_2< <GreA_GreB;Rnk_N< <AdoMet_dc<
A0A2Z3IFL6	Microvirga sp. 17 mud 1-3	2082949	UP000245707: Chromosome	Proteobacteria	Alphaproteobacteria	Rhizobiales	Methylobacteriaceae	OTHER	0	C4E04_20360	yes	PCuAC, SCO1-SenC	1589 >NMT1_2> >BPD_transp_1> >ABC_tran> <Peptidase_C93< >unknown> <P-II< <Ammonium_transp< >SCO1-SenC> >PCuAC> >CutF> <FtsK_SpoIIIE;FtsK_gamma;FtsK_4TM;FtsK_alpha< <LolA< <Methyltransf_11< <Exo_endo_phos< >DNA_pol3_delta> >LptE> >tRNA-synt_1;Anticodon_1;tRNA-synt_1g;tRNA-synt_1_2> <Ala_racemase_N< >unknown> >unknown>
A0A086MIX9	Microvirga sp. BSC39	1549810	UP000028825: Unassembled WGS sequence	Proteobacteria	Alphaproteobacteria	Rhizobiales	Methylobacteriaceae	SP(Sec/SPI)	CS pos: 31-32. ALA-GM. Pr: 0.7442	JH26_15460	yes		1586 <TrkH< <Ion_trans_2< >Response_reg> <unknown< <DUF5666< >Cation_efflux> >DUF305> >unknown> >ACR_tran> >HlyD_3> >CutF>
A0A086MM98	Microvirga sp. BSC39	1549810	UP000028825: Unassembled WGS sequence	Proteobacteria	Alphaproteobacteria	Rhizobiales	Methylobacteriaceae	SP(Sec/SPI)	CS pos: 38-39. VHA-AT. Pr: 0.7995	JH26_06950	yes	PCuAC/DUF1775, MerR/MerR-DNA-bind, SCO1-SenC	1587 >FtsK_4TM> <CutF< <PCuAC;DUF1775< <SCO1-SenC< >Ammonium_transp> >P-II> >4HBT_3> <FAD_binding_3< >MerR;MerR-DNA-bind> <Cation_efflux< >Pyrophosphatase> >Acetyltransf_1>
A0A370HV49	Microvirga subterranea	186651	UP000254925: Unassembled WGS sequence	Proteobacteria	Alphaproteobacteria	Rhizobiales	Methylobacteriaceae	SP(Sec/SPI)	CS pos: 32-33. VQA-TS. Pr: 0.7411	DES45_101543	yes	PCuAC/DUF1775, SCO1-SenC	1585 >unknown> >His_biosynth> >His_biosynth> >GATase> >DUF2628> >IGPD> <Proteasome< <AAA_2;AAA_5;ClpB_D2-small< >LolA> >FtsK_SpoIIIE;FtsK_gamma;FtsK_4TM;FtsK_alpha> <CutF< <PCuAC;DUF1775< <SCO1-SenC< >Ammonium_transp> >P-II> >4HBT_3> <FAD_binding_3< <HWE_HK;PAS_3;PAS_4< <HemolysinCabind< >HTH_20> <NIPSNAP<
A0A370HGY2	Microvirga subterranea	186651	UP000254925: Unassembled WGS sequence	Proteobacteria	Alphaproteobacteria	Rhizobiales	Methylobacteriaceae	SP(Sec/SPI)	CS pos: 30-31. AVA-SA. Pr: 0.5075	DES45_10781	yes	Tyrosinase, HMA, E1-E2_ATPase/Hydrolase/YHS	1583 <unknown< <Peptidase_M78< >aGPT-Pplase3> >Thymidylat_synt> >unknown> >HMA> <CutF< <DUF305< >DUF411> >DUF305> >CutF> >unknown> >DUF2933> >Tyrosinase> >E1-E2_ATPase;Hydrolase;YHS> <Phosphorylase< >unknown> <ABC_tran< <FtsX< <HlyD_3< <2-Hacid_dh;2-Hacid_dh_C<
A0A370HGZ0	Microvirga subterranea	186651	UP000254925: Unassembled WGS sequence	Proteobacteria	Alphaproteobacteria	Rhizobiales	Methylobacteriaceae	SP(Sec/SPI)	CS pos: 45-46. ARA-AE. Pr: 0.7557	DES45_10777	yes	Tyrosinase, HMA, E1-E2_ATPase/Hydrolase/YHS	1584 >EamA> <FGase< <DUF1244< <DUF2312< <unknown< <Peptidase_M78< >aGPT-Pplase3> >Thymidylat_synt> >unknown> >HMA> <CutF< <DUF305< >DUF411> >DUF305> >CutF> >unknown> >DUF2933> >Tyrosinase> >E1-E2_ATPase;Hydrolase;YHS> <Phosphorylase< >unknown>
A0A0H1RCK7	Microvirga vignae	1225564	UP000035489: Unassembled WGS sequence	Proteobacteria	Alphaproteobacteria	Rhizobiales	Methylobacteriaceae	OTHER	0	AA309_11905	yes	CopC/CopD, Cupredoxin_1/nos_propeller/nos_propeller_2, NosD, NosL, Peptidase_M15_2, DUF1775	1581 >ABC1> >Peptidase_M3;Peptidase_M3_N> <PG_binding_1;YkuD< <Peptidase_M15_2< >DUF1989> <4HBT_2< >unknown> <Usp< >unknown> <unknown< <CutF< <DUF1775< <CopC;CopD< >Rubrerythrin> <FMN_bind;Fer4_5< <Cupredoxin_1;nos_propeller;nos_propeller_2< <NosD< <ABC_tran< <ABC2_membrane_2< <NosL< <ApbE<
A0A0H1RG77	Microvirga vignae	1225564	UP000035489: Unassembled WGS sequence	Proteobacteria	Alphaproteobacteria	Rhizobiales	Methylobacteriaceae	SP(Sec/SPI)	CS pos: 29-30. AVA-QA. Pr: 0.4809	AA309_07295	yes	HMA, Cytochrom_C_2	1582 >Guanylate_cyc> >Lactamase_B> <Cytochrom_C_2< >unknown> <unknown< <unknown< <HTH_3;Cupin_2< <unknown< >unknown> >HMA> <CutF< <unknown< <DUF305< <unknown< >unknown> >DUF2933>
A0A0H1R412	Microvirga vignae	1225564	UP000035489: Unassembled WGS sequence	Proteobacteria	Alphaproteobacteria	Rhizobiales	Methylobacteriaceae	SP(Sec/SPI)	CS pos: 38-39. AHA-AE. Pr: 0.8043	AA309_29115	yes	PCuAC/DUF1775, SCO1-SenC	1580 >HemolysinCabind> <Acetyltransf_1< <Pyrophosphatase< >HemolysinCabind> >FAD_binding_3> <4HBT_3< <P-II< <Ammonium_transp< >SCO1-SenC> >PCuAC;DUF1775> >CutF> <FtsK_4TM;FtsK_alpha<
A0A4V2JE09	Hansschlegelia sp. Dub	2528245	UP000291613: Unassembled WGS sequence	Proteobacteria	Alphaproteobacteria	Rhizobiales	Methylocystaceae	SP(Sec/SPI)	CS pos: 33-34. ASA-SE. Pr: 0.6821	EYR15_10270	yes		2091 >Flg_hook> <DUF1153< <YscJ_FliF;YscJ_FliF_C< <FliG_C;FliG_M;FliG_N< <FliH< <FliMN_C< <Sigma54_activat;HTH_8< >GGDEF> <HpcH_HpaI< >TonB_dep_Rec;Plug> >CutF> <unknown< >unknown> >Aldo_ket_red> >DMT_YdcZ> >Response_reg> <FGase< <Inositol_P< <DUF805< >MS_channel>
A0A4Q9GHF2	Hansschlegelia sp. Dub	2528245	UP000291613: Unassembled WGS sequence	Proteobacteria	Alphaproteobacteria	Rhizobiales	Methylocystaceae	OTHER	0	EYR15_07135	yes	MerR/MerR-DNA-bind, E1-E2_ATPase/HMA/Hydrolase, Glyoxalase, HlyD_D23	2090 <AAA< <Peptidase_S8< >FecCD> >Peripla_BP_2> >TonB_dep_Rec;Plug> >FecR> >Sigma70_r2;Sigma70_r4_2> <MFS_1< >E1-E2_ATPase;HMA;Hydrolase> <MerR;MerR-DNA-bind< <CutF< <OEP< <unknown< <HlyD_D23< <ACR_tran< >Tautomerase> >Glyoxalase> >DoxX> <HTH_1;LysR_substrate<
A0A4Q0MHQ1	Hansschlegelia zhihuaiae	405005	UP000289708: Unassembled WGS sequence	Proteobacteria	Alphaproteobacteria	Rhizobiales	Methylocystaceae	SP(Sec/SPI)	CS pos: 35-36. AQA-AE. Pr: 0.6194	EK403_13455	yes	HlyD_D23	2088 <Fer2;Fer2_2;COXG< <Peripla_BP_6< <BPD_transp_2< <ABC_tran;BCA_ABC_TP_C< <ABC_tran< <unknown< >TetR_N;TetR_C_27> >ACR_tran> >HlyD_D23> <CutF< <TonB_dep_Rec;Plug< <PepSY_TM< >3-dmu-9_3-mt> >Fae> >Pro_CA> <RibD_C< <Ni_hydr_CYTB< >Methyltransf_12> >Glycos_transf_1;Glyco_transf_4>
A0A4Q0MHZ6	Hansschlegelia zhihuaiae	405005	UP000289708: Unassembled WGS sequence	Proteobacteria	Alphaproteobacteria	Rhizobiales	Methylocystaceae	OTHER	0	EK403_12350	yes	HlyD_D23	2089 <DUF898< <Peptidase_M48< <DUF1499< >Lactamase_B;BLACT_WH> <AAA_23< >Resolvase> <CutF< <OEP< <unknown< <HlyD_D23< <ACR_tran< <unknown< <Cation_efflux< <unknown< <cNMP_binding;HTH_Crp_2< >unknown> <DUF411<
A0A4Q0MDJ6	Hansschlegelia zhihuaiae	405005	UP000289708: Unassembled WGS sequence	Proteobacteria	Alphaproteobacteria	Rhizobiales	Methylocystaceae	SP(Sec/SPI)	CS pos: 31-32. GHS-AS. Pr: 0.5176	EK403_15490	yes	Trns_repr_metal	2086 >DUF429> <SRAP< <unknown< >MFS_1> >FMN_red> >ArsC> >SBF> >HTH_20> >unknown> >HupE_UreJ_2> >CutF> <Trns_repr_metal< <MFS_1< <SNARE_assoc< <unknown< <unknown< <Phage_integrase;Phage_int_SAM_1< <unknown< <unknown< <unknown< <CutF<
A0A4Q0MDK5	Hansschlegelia zhihuaiae	405005	UP000289708: Unassembled WGS sequence	Proteobacteria	Alphaproteobacteria	Rhizobiales	Methylocystaceae	SP(Sec/SPI)	CS pos: 35-36. AVA-GA. Pr: 0.3270	EK403_15540	yes	Trns_repr_metal, MerR/MerR-DNA-bind, E1-E2_ATPase/HMA/Hydrolase, YtkA	2087 >CutF> <Trns_repr_metal< <MFS_1< <SNARE_assoc< <unknown< <unknown< <Phage_integrase;Phage_int_SAM_1< <unknown< <unknown< <unknown< <CutF< <YtkA< <ACR_tran< >Peptidase_A8> >DUF411> >E1-E2_ATPase;HMA;Hydrolase> <MerR;MerR-DNA-bind< <DUF411< <DUF218< <NTP_transf_8<
A0A1W6MT33	Methylocystis bryophila	655015	UP000193978: Chromosome	Proteobacteria	Alphaproteobacteria	Rhizobiales	Methylocystaceae	SP(Sec/SPI)	CS pos: 35-36. GHA-AT. Pr: 0.7431	B1812_06515	yes		1650 >Methyltransf_31> >FAD_binding_3> >unknown> >unknown> >DUF692> >unknown> >OMP_b-brl> >Methyltransf_25> <Asn_synthase;GATase_7< >GerE> >CutF> <YadA_head< <unknown< <OEP< <TonB_dep_Rec;Plug< <unknown< <CCP_MauG< >unknown> <Sigma70_r2;Sigma70_r4_2< <unknown< <unknown<
A0A1W6MZJ5	Methylocystis bryophila	655015	UP000193978: Chromosome	Proteobacteria	Alphaproteobacteria	Rhizobiales	Methylocystaceae	SP(Sec/SPI)	CS pos: 24-25. CQA-AP. Pr: 0.3703	B1812_20130	yes	Hydrolase_4	1652 <Cupin_2< >Hydrolase_4> <TPR_1;TPR_8;TPR_11;TPR_16< <unknown< <MotA_ExbB< <ExbD< <unknown< <TonB_2< <unknown< <unknown< <CutF< <TonB_dep_Rec;Plug< <NUDIX;His_Phos_1< >unknown> <DUF1529< <AAA_2< >unknown> >Peptidase_S9;Peptidase_S9_N> >FdsD> >FdsD> >FdhD-NarQ>
A0A1W6MT21	Methylocystis bryophila	655015	UP000193978: Chromosome	Proteobacteria	Alphaproteobacteria	Rhizobiales	Methylocystaceae	SP(Sec/SPI)	CS pos: 21-22. AGA-AT. Pr: 0.4449	B1812_06375	yes	MerR_2, E1-E2_ATPase/Cation_ATPase_N/Hydrolase/SPOR, Response_reg/Trans_reg_C, HlyD_D23, AmoC	1649 >DUF308> >E1-E2_ATPase;Cation_ATPase_N;Hydrolase;SPOR> <TfoX_N< >PPK2> >DUF992> >MerR_2> >DnaJ;DnaJ_C> <unknown< <FtsX;MacB_PCD< <ABC_tran< <CutF< <AmoC< >OEP> >ABC_tran;FtsX;MacB_PCD> >HlyD_D23> >PepSY_TM> >PepSY_TM> >TonB_dep_Rec;Plug;OMP_b-brl> <Response_reg;Trans_reg_C< <HisKA;HATPase_c< <GrpB<
A0A1W6MVU2	Methylocystis bryophila	655015	UP000193978: Chromosome	Proteobacteria	Alphaproteobacteria	Rhizobiales	Methylocystaceae	SP(Sec/SPI)	CS pos: 25-26. GSA-SV. Pr: 0.5504	B1812_12145	yes	ParE_toxin	1651 <unknown< >unknown> <PHO4< <PRAI< <unknown< <zf-CHCC< <FAD_binding_3< >CN_hydrolase> >DUF853> <unknown< <CutF< <TonB_dep_Rec;Plug< >YkuD> >Pribosyltran> <HrcA;HrcA_DNA-bdg< <unknown< >PmbA_TldD> <unknown< <Chorismate_synt< <Hist_deacetyl< >ParE_toxin>
J7QNB6	Methylocystis sp. (strain SC2)	187303	UP000005263: Chromosome	Proteobacteria	Alphaproteobacteria	Rhizobiales	Methylocystaceae	SP(Sec/SPI)	CS pos: 25-26. ARA-QS. Pr: 0.6131	BN69_1387	yes		1648 >unknown> <Aminotran_5< <2-Hacid_dh;ACT;2-Hacid_dh_C< <YkuD< >GBBH-like_N> >SBP_bac_5> >TonB_dep_Rec;Plug> >CCP_MauG> >unknown> >unknown> <CutF< <Sigma70_r2;Sigma70_r4_2< <DUF692< <unknown< <unknown< <FAD_binding_3< <Sulfotransfer_1< <Radical_SAM;Mob_synth_C;Fer4_12< <NAD_binding_2;NAD_binding_11< <unknown< >ArsA_ATPase>
J7Q5F8	Methylocystis sp. (strain SC2)	187303	UP000005263: Chromosome	Proteobacteria	Alphaproteobacteria	Rhizobiales	Methylocystaceae	SP(Sec/SPI)	CS pos: 45-46. ALS-AT. Pr: 0.4232	BN69_3578	yes	Hydrolase_4, Pyr_redox_2/Fer4_20, Redoxin	1645 >Inositol_P> <DUF1465< >Ribosomal_L31> <S-methyl_trans< >Response_reg> <FGase< <Inositol_P< >Hydrolase_4> >Redoxin> >Plug> >CutF> <GerE< <HSP20< >unknown> <GATase_2;GXGXG;Glu_synthase;Glu_syn_central< <GGDEF< <Pyr_redox_2;Fer4_20< <unknown< >YkuD> >Lipase_GDSL_2> <unknown<
J7Q7U9	Methylocystis sp. (strain SC2)	187303	UP000005263: Chromosome	Proteobacteria	Alphaproteobacteria	Rhizobiales	Methylocystaceae	OTHER	0	BN69_0951	yes	Pyr_redox_dim/Pyr_redox_2	1646 <unknown< >Kazal_1> >Kazal_1> <CRCB< <DUF5131< <unknown< <Ribosomal_L21p< <Ribosomal_L27< <Acetyltransf_3< <GTP1_OBG;MMR_HSR1< <CutF< <unknown< >Methyltransf_3> <unknown< >Peptidase_M3;Peptidase_M3_N> <unknown< >PG_binding_1;SLT_2> <FUR< >AhpC-TSA> <PhaC_N;PHBC_N< >Pyr_redox_dim;Pyr_redox_2>
J7QN84	Methylocystis sp. (strain SC2)	187303	UP000005263: Chromosome	Proteobacteria	Alphaproteobacteria	Rhizobiales	Methylocystaceae	TAT(Tat/SPI)	CS pos: 38-39. AHA-FA. Pr: 0.6588	BN69_1337	yes	Redoxin, COX4_pro_2	1647 <HAD_2< >adh_short> >DUF892> <COX4_pro_2< <AlaDh_PNT_C;AlaDh_PNT_N< <PNTB_4TM< <PNTB< >unknown> >TonB_dep_Rec;Plug> >unknown> <CutF< <MotA_ExbB< <ExbD< <unknown< <TonB_2< <unknown< <unknown< <Redoxin< >HIG_1_N> >DUF4175> <unknown<
A0A2H6BCT6	Methylopila sp. Yamaguchi	1437817	UP000236388: Unassembled WGS sequence	Proteobacteria	Alphaproteobacteria	Rhizobiales	Methylocystaceae	SP(Sec/SPI)	CS pos: 38-39. VVA-AP. Pr: 0.3486	METY_1191	yes	TAT_signal/Peripla_BP_5	1635 <ABC_tran;ABC_membrane< <Hexapep;NTP_transf_3;Hexapep_2< <SIS;GATase_6< <MCPsignal;HAMP;4HB_MCP_1< <CheW< <TPR_1;CheR< <CheW< <Response_reg;CheW;Hpt;HATPase_c< <Response_reg;CheB_methylest< <Response_reg;GGDEF< <CutF< <TonB_dep_Rec;Plug< <PepSY_TM< >adh_short_C2> >FmdA_AmdA> >ABC_tran> >ABC_tran> >BPD_transp_2> >BPD_transp_2> >TAT_signal;Peripla_BP_5> <HTH_Tnp_1<
A0A1A6FG74	Methylosinus sp. 3S-1	1849840	UP000093657: Unassembled WGS sequence	Proteobacteria	Alphaproteobacteria	Rhizobiales	Methylocystaceae	SP(Sec/SPI)	CS pos: 31-32. AMA-GV. Pr: 0.7015	A8B73_20875	yes		1624 >CutF> >GST_N_3> >Aldolase_II> <Proteasome< <AAA;AAA_2;ClpB_D2-small< >PIN_10> >unknown> <unknown< >SLT_2> <Mg_chelatase;Mg_chelatase_C;ChlI< <Response_reg;HisKA;HATPase_c<
A0A1A6FR22	Methylosinus sp. 3S-1	1849840	UP000093657: Unassembled WGS sequence	Proteobacteria	Alphaproteobacteria	Rhizobiales	Methylocystaceae	SP(Sec/SPI)	CS pos: 25-26. AAA-RM. Pr: 0.3078	A8B73_02165	yes	CopC	1628 >SQS_PSY> >DUF498> >SecD_SecF;Sec_GG> >SecD_SecF> >YajC> <unknown< >Peptidase_M20;M20_dimer> >DUF525> >TonB_dep_Rec;Plug> >unknown> <CutF< <unknown< <unknown< >Cys_Met_Meta_PP> <Sugar_tr< <unknown< <unknown< >SRAP> <PepSY;PepSY_TM< >unknown> >CopC>
A0A1A6FJA7	Methylosinus sp. 3S-1	1849840	UP000093657: Unassembled WGS sequence	Proteobacteria	Alphaproteobacteria	Rhizobiales	Methylocystaceae	SP(Sec/SPI)	CS pos: 35-36. VLA-GS. Pr: 0.1236	A8B73_18655	yes	Cytochrom_C, Response_reg/Trans_reg_C	1626 <Response_reg;Trans_reg_C< <HAMP;HATPase_c< >TetR_N> <unknown< >unknown> <CutF< <TonB_dep_Rec;Plug< >DUF5132> >unknown> >unknown> >DAO> <TerB< <adh_short< >Cytochrom_C> >Cytochrom_C> >Aminotran_1_2>
A0A1A6FUP7	Methylosinus sp. 3S-1	1849840	UP000093657: Unassembled WGS sequence	Proteobacteria	Alphaproteobacteria	Rhizobiales	Methylocystaceae	OTHER	0	A8B73_00125	yes	E1-E2_ATPase/Cation_ATPase_N/Hydrolase, Response_reg/Trans_reg_C	1629 >Glycos_transf_1> >Glycos_transf_2> <E1-E2_ATPase;Cation_ATPase_N;Hydrolase< <PPK2< <AAA_28< >unknown> >unknown> <unknown< >HisKA;HATPase_c> >Response_reg;Trans_reg_C> <CutF< <TonB_dep_Rec;Plug< >DUF1810> <DUF2905< >unknown> >unknown> >OmpA> <unknown< <unknown< <unknown< <HHH_3<
A0A1A6FJL4	Methylosinus sp. 3S-1	1849840	UP000093657: Unassembled WGS sequence	Proteobacteria	Alphaproteobacteria	Rhizobiales	Methylocystaceae	SP(Sec/SPI)	CS pos: 20-21. ATA-ND. Pr: 0.7704	A8B73_18420	yes	PCuAC, SCO1-SenC	1627 <PQQ;PQQ_2;PQQ_3< <MM_CoA_mutase;B12-binding< <Ribosomal_S13< <Ribosomal_S11< <RNA_pol_A_bac;RNA_pol_L;RNA_pol_A_CTD< <Ribosomal_L17< >Methyltransf_21> <DNA_methylase< >PCuAC> <SCO1-SenC< <CutF< <DUF1097< <Sigma54_activat;HTH_8< <unknown< <Cpn60_TCP1< <Phenol_Hydrox< <Phenol_Hydrox< <MmoB_DmpM< <MeMO_Hyd_G< <unknown< <Fer2;NAD_binding_1;FAD_binding_6<
A0A1A6FJ23	Methylosinus sp. 3S-1	1849840	UP000093657: Unassembled WGS sequence	Proteobacteria	Alphaproteobacteria	Rhizobiales	Methylocystaceae	SP(Sec/SPI)	CS pos: 27-28. PRA-DH. Pr: 0.4141	A8B73_17065	yes	Response_reg/Trans_reg_C, Rieske/Pyr_redox_2/Reductase_C, HlyD/HlyD_D23	1625 >ACR_tran> >HlyD;HlyD_D23> >CutF> <Rieske;Pyr_redox_2;Reductase_C< >ACR_tran> >unknown> >OEP> >HisKA;HAMP;HATPase_c;2CSK_N> >Response_reg;Trans_reg_C> >unknown> >DUF4880> >TonB_dep_Rec;Plug> <Response_reg;Trans_reg_C<
A0A177P0T9	Methylosinus sp. R-45379	980563	UP000078138: Unassembled WGS sequence	Proteobacteria	Alphaproteobacteria	Rhizobiales	Methylocystaceae	SP(Sec/SPI)	CS pos: 39-40. AMA-QD. Pr: 0.4833	A1351_19900	yes		1617 >FAD_binding_4;FAD-oxidase_C> <Haem_degrading< >DUF3572> <Response_reg< <Response_reg;GGDEF< >CutF> >GST_N_3> >AAA;Clp_N;AAA_2;ClpB_D2-small;AAA_lid_9> <CBS;DUF21;CorC_HlyC< >DUF4167> >unknown> >Methyltransf_31;PrmC_N> >HSP90;HATPase_c_3> <DUF2794< >Bax1-I> <unknown<
A0A177PDS9	Methylosinus sp. R-45379	980563	UP000078138: Unassembled WGS sequence	Proteobacteria	Alphaproteobacteria	Rhizobiales	Methylocystaceae	SP(Sec/SPI)	CS pos: 20-21. ALA-IA. Pr: 0.4301	A1351_01725	yes		1619 >Aldolase_II> <Proteasome< <AAA;AAA_2;ClpB_D2-small< <Acyl_transf_3< >PBP_like_2> >Phosphodiest> <HTH_1;LysR_substrate< >unknown> >SpoU_methylase;SpoU_sub_bind> >GHMP_kinases_N;GHMP_kinases_C> <CutF< <Sigma70_r2;Sigma70_r4_2< <FecR;DUF4880< <TonB_dep_Rec;STN;Plug< <unknown< <Sigma70_r2;Sigma70_r4_2< <FecR;DUF4880< <TonB_dep_Rec;STN;Plug< <unknown< <CCP_MauG< <unknown<
A0A177PKV5	Methylosinus sp. R-45379	980563	UP000078138: Unassembled WGS sequence	Proteobacteria	Alphaproteobacteria	Rhizobiales	Methylocystaceae	SP(Sec/SPI)	CS pos: 21-22. ALA-SA. Pr: 0.3778	A1351_06950	yes		1623 >SQS_PSY> >DUF498> >SecD_SecF;Sec_GG> >SecD_SecF> >YajC> <unknown< >Peptidase_M20;M20_dimer> >DUF525> <unknown< <TonB_dep_Rec;Plug< <CutF< <unknown< >Cys_Met_Meta_PP> <DCD< <unknown< <Fer4_22< <cNMP_binding< <NAD_binding_1;DHODB_Fe-S_bind< <Oxidored_q6< <NiFeSe_Hases<
A0A177PJY2	Methylosinus sp. R-45379	980563	UP000078138: Unassembled WGS sequence	Proteobacteria	Alphaproteobacteria	Rhizobiales	Methylocystaceae	SP(Sec/SPI)	CS pos: 22-23. ATA-NS. Pr: 0.3881	A1351_00980	yes	PCuAC, SCO1-SenC/DUF2244	1621 >Fer2;NAD_binding_1;FAD_binding_6> >unknown> >MeMO_Hyd_G> >MmoB_DmpM> >Phenol_Hydrox> >Phenol_Hydrox> >Cpn60_TCP1> >unknown> >Sigma54_activat;HTH_8> >DUF1097> >CutF> >SCO1-SenC;DUF2244> <PCuAC< <AMP-binding;PP-binding;AMP-binding_C< >DinB> <Chorismate_synt< <Hist_deacetyl< <unknown< >NAGPA> >Acetyltransf_4> >OKR_DC_1;OKR_DC_1_N;OKR_DC_1_C>
A0A177NYZ4	Methylosinus sp. R-45379	980563	UP000078138: Unassembled WGS sequence	Proteobacteria	Alphaproteobacteria	Rhizobiales	Methylocystaceae	OTHER	0	A1351_03205	yes	Pyr_redox_2, Glyoxalase	1616 >MR_MLE_N;MR_MLE_C> <MlaE< <ABC_tran< <MlaD< <ABC_trans_aux< <Fer2< <Pyr_redox_2< <Methyltransf_3< <unknown< >unknown> >CutF> <Peptidase_S24< <adh_short_C2< <Patatin< <unknown< >EAL;GGDEF> >unknown> <HTH_1;LysR_substrate< >ADC> >Glyoxalase> >AMP-binding;ACAS_N>
A0A177PK64	Methylosinus sp. R-45379	980563	UP000078138: Unassembled WGS sequence	Proteobacteria	Alphaproteobacteria	Rhizobiales	Methylocystaceae	SP(Sec/SPI)	CS pos: 29-30. SSA-AV. Pr: 0.2577	A1351_07590	yes	Pyr_redox_dim/Pyr_redox_2	1622 >SAM_adeno_trans> <TetR_N< <unknown< <Peptidase_M23< <ABC_tran;ABC_tran_CTD< <Rib_5-P_isom_A< <DUF2059< <Pyr_redox_dim;Pyr_redox_2< >TonB_dep_Rec;Plug> >unknown> <CutF< <MotA_ExbB< <ExbD< <unknown< <unknown< <unknown< <unknown< <unknown< <unknown< <unknown< <Wzy_C<
A0A177PG19	Methylosinus sp. R-45379	980563	UP000078138: Unassembled WGS sequence	Proteobacteria	Alphaproteobacteria	Rhizobiales	Methylocystaceae	SP(Sec/SPI)	CS pos: 25-26. SAA-LM. Pr: 0.5928	A1351_11955	yes	Response_reg/Trans_reg_C, Carb_anhydrase, Peptidase_M16/Peptidase_M16_C	1620 <TamB< <PmbA_TldD< <PmbA_TldD< <Peptidase_A8< <unknown< >Carb_anhydrase> <Peptidase_M16;Peptidase_M16_C< <Peptidase_M16;Peptidase_M16_C< >PAS_8> >TonB_dep_Rec;Plug> >CutF> >HisKA;HATPase_c> >Response_reg;Trans_reg_C> <PepSY;PepSY_TM< <unknown< >Nucleos_tra2_N;Nucleos_tra2_C> >Fer2;Guanylate_cyc> <cNMP_binding;HTH_Crp_2< <FIST;FIST_C< <Aldo_ket_red< <cNMP_binding;Patatin<
A0A177PBI9	Methylosinus sp. R-45379	980563	UP000078138: Unassembled WGS sequence	Proteobacteria	Alphaproteobacteria	Rhizobiales	Methylocystaceae	SP(Sec/SPI)	CS pos: 32-33. AVA-AL. Pr: 0.4482	A1351_01800	yes	Response_reg/Trans_reg_C, Glyoxalase	1618 <Sigma70_r2;Sigma70_r4_2< <FecR;DUF4880< <TonB_dep_Rec;STN;Plug< <unknown< <CCP_MauG< <unknown< >HisKA;HATPase_c> >Response_reg;Trans_reg_C> <TonB_dep_Rec;Plug< <DJ-1_PfpI< <CutF< <Sigma70_r2;Sigma70_r4_2< <FecR;DUF4880< <TonB_dep_Rec;STN;Plug< <PepSY_TM< <LMWPc< <LMWPc;HTH_20< >unknown> >unknown> <HTH_20< <Glyoxalase<
A0A2N3LZG0	Pleomorphomonas diazotrophica	1166257	UP000233491: Unassembled WGS sequence	Proteobacteria	Alphaproteobacteria	Rhizobiales	Methylocystaceae	SP(Sec/SPI)	CS pos: 18-19. SHA-YG. Pr: 0.6662	CXZ10_01020	yes	Cu-oxidase/Cu-oxidase_2/Cu-oxidase_3, Cytochrom_C1, Cytochrom_CIII	1168 >Pentapeptide> >Pribosyltran> >Cytochrom_C1> >Cytochrom_B_C;Cytochrome_B> >Rieske;UCR_Fe-S_N> >Cytochrom_CIII> >unknown> >Fer2> >DUF305> >unknown> <CutF< <Cu-oxidase;Cu-oxidase_2;Cu-oxidase_3< >unknown> >DUF1778> >ABC_tran;ABC_membrane> <GFA< >MarR_2> <3-dmu-9_3-mt< <MFS_1< >ABC_tran;ABC_membrane> <SpoU_methylase<
A0A1I4VGM0	Pleomorphomonas diazotrophica	1166257	UP000233491: Unassembled WGS sequence	Proteobacteria	Alphaproteobacteria	Rhizobiales	Methylocystaceae	SP(Sec/SPI)	CS pos: 34-35. AHA-EM. Pr: 0.3947	CXZ10_01545	yes	E1-E2_ATPase/Cation_ATPase_C/Cation_ATPase_N/Hydrolase	1166 <unknown< >BA14K> <PhzC-PhzF< <TetR_N< <adh_short< >GGDEF;Hemerythrin;PAS_3> >E1-E2_ATPase;Cation_ATPase_C;Cation_ATPase_N;Hydrolase> >unknown> <DUF305< >DUF411> >CutF> <2-Hacid_dh;2-Hacid_dh_C< >Peptidase_M24;Creatinase_N> <unknown< <CT_A_B< >unknown> >unknown> >LamB_YcsF> <MFS_1< <Dabb< <Trehalose_PPase<
A0A2N3LW57	Pleomorphomonas diazotrophica	1166257	UP000233491: Unassembled WGS sequence	Proteobacteria	Alphaproteobacteria	Rhizobiales	Methylocystaceae	SP(Sec/SPI)	CS pos: 22-23. ARA-EA. Pr: 0.5633	CXZ10_12165	yes	PCuAC	1167 >DnaJ;DnaJ_C> <Putative_PNPOx;PNP_phzG_C< <Exonuc_VII_S< <Transket_pyr;Transketolase_C;DXP_synthase_N< <Acetyltransf_3< <Metallophos;5_nucleotid_C< <HTH_18;AraC_binding_2< >unknown> <Na_Pi_cotrans< >CorA> <CutF< <PCuAC< >unknown> >Hist_deacetyl> >Sua5_yciO_yrdC;SUA5> >unknown> >NUDIX> <DeoRC;HTH_DeoR< <unknown< <IMS_C< <DNA_pol3_alpha;HHH_6;DNA_pol3_finger<
A0A4R8FF32	Pleomorphomonas sp. CF100	2135722	UP000295187: Unassembled WGS sequence	Proteobacteria	Alphaproteobacteria	Rhizobiales	Methylocystaceae	SP(Sec/SPI)	CS pos: 26-27. SFA-IP. Pr: 0.7476	C8K29_105215	yes		1164 >MFS_1> <LamB_YcsF< <Biotin_lipoyl< <unknown< >CT_A_B> >CT_C_D> <Peptidase_M24;Creatinase_N< >2-Hacid_dh;2-Hacid_dh_C> >Transpeptidase;PBP_dimer> <TetR_C_11< <CutF< <DUF411< <MCPsignal;HAMP< <unknown< >SnoaL_2> <adh_short< >HTH_1;LysR_substrate> <unknown< <CMD< <Abhydrolase_1< <Putative_PNPOx<
A0A4R8FN69	Pleomorphomonas sp. CF100	2135722	UP000295187: Unassembled WGS sequence	Proteobacteria	Alphaproteobacteria	Rhizobiales	Methylocystaceae	SP(Sec/SPI)	CS pos: 28-29. VHA-AG. Pr: 0.9199	C8K29_105310	yes	Cu-oxidase/Cu-oxidase_2/Cu-oxidase_3, Cytochrom_C1	1165 >TetR_N;TetR_C_15> <adh_short< >Coprogen_oxidas> >BA14K> >GST_N_3> >SpoU_methylase> <ABC_tran;ABC_membrane< <GFA< <ABC_tran;ABC_membrane< >Cu-oxidase;Cu-oxidase_2;Cu-oxidase_3> >CutF> <Rieske;UCR_Fe-S_N< <Cytochrom_B_C;Cytochrome_B< <Cytochrom_C1< <DUF3829< <Pribosyltran< <Pentapeptide;Pentapeptide_4< >HTH_Crp_2> <Response_reg<
A0A4R8F6K1	Pleomorphomonas sp. CF100	2135722	UP000295187: Unassembled WGS sequence	Proteobacteria	Alphaproteobacteria	Rhizobiales	Methylocystaceae	SP(Sec/SPI)	CS pos: 31-32. SMA-SM. Pr: 0.5703	C8K29_11844	yes	Glyoxalase, CusF_Ec, HlyD_D23	1163 >ABC_tran;TOBE_2> <DoxX< <Glyoxalase< <GST_N_2;GST_C_2< <Abhydrolase_2< <HTH_1;LysR_substrate< >CusF_Ec> >ACR_tran> >HlyD_D23> >OEP> >CutF> <DUF72< <unknown< >unknown> <KGG< >Alpha-amylase;DUF3459> >Alpha-amylase;CBM_48> <ADH_zinc_N;ADH_N< <FGGY_N;FGGY_C< <ABC_tran< <BPD_transp_2<
A0A231V133	Notoacmeibacter marinus	1876515	UP000215405: Unassembled WGS sequence	Proteobacteria	Alphaproteobacteria	Rhizobiales	Notoacmeibacteraceae	SP(Sec/SPI)	CS pos: 22-23. SSA-DT. Pr: 0.5006	B7H23_01975	yes	Cytochrom_C/CCP_MauG, Pyr_redox_2/Fer4_20	1498 <unknown< >DeoC> <Fer2;Fer2_2< <FAD_binding_5;CO_deh_flav_C< <Ald_Xan_dh_C;Ald_Xan_dh_C2< <Glyco_transf_36;Glycoamylase;DUF3131;Glyco_hydro_36< <Haem_degrading< <Hexapep< >Sulfate_transp;STAS> <Aminotran_3< <CutF< <DUF411< <Pyr_redox_2;Fer4_20< <DHO_dh;Fer4_21< >Cytochrom_C;CCP_MauG> >GGDEF> >TetR_N;TetR_C_3> <Peptidase_M20< <unknown< <Amidohydro_1< <DUF559<
A0A231V189	Notoacmeibacter marinus	1876515	UP000215405: Unassembled WGS sequence	Proteobacteria	Alphaproteobacteria	Rhizobiales	Notoacmeibacteraceae	SP(Sec/SPI)	CS pos: 47-48. VRA-SA. Pr: 0.2790	B7H23_03155	yes	PCuAC, SCO1-SenC	1499 >BPD_transp_1> >SBP_bac_8> <tRNA_bind;FDX-ACB;B3_4;B5;tRNA_synthFbeta< <unknown< >EAL;GGDEF> <GFO_IDH_MocA;GFO_IDH_MocA_C< <HSP70< <unknown< >SCO1-SenC> >PCuAC> >CutF> <Acyl_transf_3< <DnaJ;DnaJ_CXXCXGXG;DnaJ_C< <Methyltransf_25< <OMPdecase< <PHB_depo_C< <Peptidase_C93< >Mg_chelatase;Mg_chelatase_C;ChlI> >GSH-S_N;GSH-S_ATP> <EAL;GGDEF< >DPBB_1>
A0A3L7J9R4	Notoacmeibacter ruber	2670375	UP000281094: Unassembled WGS sequence	Proteobacteria	Alphaproteobacteria	Rhizobiales	Notoacmeibacteraceae	SP(Sec/SPI)	CS pos: 23-24. AGA-MH. Pr: 0.5841	D8780_03165	yes		1497 <DctQ< <DctM< >Methyltransf_33> >FGE-sulfatase;DinB_2> <DAHP_synth_1< <PGM_PMM_IV;PGM_PMM_I;PGM_PMM_II;PGM_PMM_III< <PAPS_reduct< <GTP_EFTU;APS_kinase;GTP_EFTU_D2< <Inositol_P< >DUF411> >CutF> <unknown< >unknown> >unknown> >unknown> >DUF637> >Fil_haemagg_2> <Ribonuc_L-PSP< <DAO< >AsnC_trans_reg;HTH_24>
A0A3L7J8T8	Notoacmeibacter ruber	2670375	UP000281094: Unassembled WGS sequence	Proteobacteria	Alphaproteobacteria	Rhizobiales	Notoacmeibacteraceae	SP(Sec/SPI)	CS pos: 36-37. AKA-QN. Pr: 0.6258	D8780_01230	yes	Cytochrom_C, Peptidase_M17	1495 <AAA_31< <T2SSE< <T2SSF< <T2SSF< >TPR_4;TPR_12> <Peptidase_M17< <NLPC_P60;SH3_16< >AraC_N;HTH_18> <adh_short_C2< >unknown> <CutF< <PepSY;PepSY_TM< >NUDIX> >ABC_tran;oligo_HPY> >BPD_transp_1;OppC_N> >BPD_transp_1> >SBP_bac_5> >SBP_bac_5> >Cytochrom_C> <CTP_transf_3< <PDT<
A0A3L7J918	Notoacmeibacter ruber	2670375	UP000281094: Unassembled WGS sequence	Proteobacteria	Alphaproteobacteria	Rhizobiales	Notoacmeibacteraceae	SP(Sec/SPI)	CS pos: 35-36. VRA-AS. Pr: 0.7951	D8780_00250	yes	PCuAC, SCO1-SenC	1496 >Sugar-bind;Sigma70_r4> <DPBB_1< >EAL;GGDEF> <GSH-S_N;GSH-S_ATP< <Mg_chelatase;Mg_chelatase_C;ChlI< >Peptidase_C93> >PHB_depo_C> >OMPdecase> >Methyltransf_25> >DnaJ;DnaJ_CXXCXGXG;DnaJ_C> <CutF< <PCuAC< <SCO1-SenC< >HSP70> >GFO_IDH_MocA;GFO_IDH_MocA_C> <EAL;GGDEF< >unknown> >unknown> >tRNA_bind;FDX-ACB;B3_4;B5;tRNA_synthFbeta> <SBP_bac_8< <unknown<
A0A0Q6MDH0	Aminobacter sp. Root100	1736420	UP000051834: Unassembled WGS sequence	Proteobacteria	Alphaproteobacteria	Rhizobiales	Phyllobacteriaceae	SP(Sec/SPI)	CS pos: 28-29. ATA-AL. Pr: 0.3542	ASC75_21295	yes	CopC/CopD, PCuAC	2731 <AFG1_ATPase< >Ceramidase> <DUF1223< <DUF2794< <Acetyltransf_1< <Hist_deacetyl< >DUF308> <EAL;GGDEF;MHYT< >CopC;CopD> >PCuAC> >CutF> >Pro_racemase> >Aldedh> <PCMT< >Acetyltransf_4> >Bax1-I> >FtsX> >ABC_tran> <Lipase_GDSL_2< <2_5_RNA_ligase2< <unknown<
A0A0Q6LY35	Aminobacter sp. Root100	1736420	UP000051834: Unassembled WGS sequence	Proteobacteria	Alphaproteobacteria	Rhizobiales	Phyllobacteriaceae	SP(Sec/SPI)	CS pos: 60-61. ASA-HP. Pr: 0.5078	ASC75_03635	yes	Cu-oxidase/Cu-oxidase_2/Cu-oxidase_3, MerR/MerR-DNA-bind, E1-E2_ATPase/HMA/Hydrolase, HMA, COX2, COX3, COX1, COX4_pro	2730 >tRNA_edit> >COX4_pro> >COX3> >COX3> >COX1> >COX2> >HMA> <E1-E2_ATPase;HMA;Hydrolase< <Glutaredoxin< <Fer2;NAD_binding_1;FAD_binding_6< <CutF< <Cu-oxidase;Cu-oxidase_2;Cu-oxidase_3< <MerR;MerR-DNA-bind< <SNARE_assoc< >ABC_tran;TOBE_2> >BPD_transp_1> >SBP_bac_6> <NUDIX< <LacI;Peripla_BP_3< >Metallophos> >unknown>
A0A1I3JSU0	Aquamicrobium aerolatum DSM 21857	1121003	UP000242763: Unassembled WGS sequence	Proteobacteria	Alphaproteobacteria	Rhizobiales	Phyllobacteriaceae	OTHER	0	SAMN03080618_00982	yes	PCuAC, SCO1-SenC	2693 <unknown< >Metallophos> >FMN_dh> >GntR;FCD> <FAD_binding_4;FAD-oxidase_C< <FAD_binding_4< <CCG;Fer4_7< >SBF> >SCO1-SenC> >PCuAC> >CutF> <TauE< <unknown< <Glycos_transf_1;Glyco_transf_4< <Glycos_transf_1;Glyco_transf_4< >unknown> >Glyco_hydro_10> >unknown> >Glyco_transf_4;Glyco_trans_1_4> >unknown> <PLDc_2<
A0A011T8N9	Aquamicrobium defluvii	69279	UP000019849: Unassembled WGS sequence	Proteobacteria	Alphaproteobacteria	Rhizobiales	Phyllobacteriaceae	SP(Sec/SPI)	CS pos: 23-24. AHA-HA. Pr: 0.3475	BG36_04750	yes	Cu-oxidase/Cu-oxidase_2/Cu-oxidase_3, Cytochrom_C, E1-E2_ATPase/Hydrolase, Pyr_redox_dim/Pyr_redox_2, RMMBL/Beta-Casp/Lactamase_B_2	2689 <Cu-oxidase;Cu-oxidase_2;Cu-oxidase_3< <Cytochrom_C< >DUF411> >Pribosyltran;Pribosyltran_N> >Glycos_transf_3;PYNP_C> >RMMBL;Beta-Casp;Lactamase_B_2> >unknown> >LTXXQ> >Lactonase> >unknown> >CutF> >E1-E2_ATPase;Hydrolase> >SMC_ScpB> >unknown> >Resolvase> <DDE_Tnp_Tn3;DUF4158< >FtsX> >HlyD_3;Biotin_lipoyl_2> >Pyr_redox_dim;Pyr_redox_2> <EF-hand_5< <Cupin_2<
A0A011UP58	Aquamicrobium defluvii	69279	UP000019849: Unassembled WGS sequence	Proteobacteria	Alphaproteobacteria	Rhizobiales	Phyllobacteriaceae	SP(Sec/SPI)	CS pos: 22-23. VSA-SQ. Pr: 0.7153	BG36_04690	yes	Cu-oxidase/Cu-oxidase_2/Cu-oxidase_3, MerR/MerR-DNA-bind, HMA, Cytochrom_C, E1-E2_ATPase/Hydrolase, Response_reg/Trans_reg_C, RMMBL/Beta-Casp/Lactamase_B_2	2691 <Response_reg;Trans_reg_C< <HisKA;HATPase_c;2CSK_N< <E1-E2_ATPase;Hydrolase< <Usp< >Usp> <Aldedh< >Ni_hydr_CYTB> >SNARE_assoc> >HMA> <MerR;MerR-DNA-bind< <CutF< <Cu-oxidase;Cu-oxidase_2;Cu-oxidase_3< <Cytochrom_C< >DUF411> >Pribosyltran;Pribosyltran_N> >Glycos_transf_3;PYNP_C> >RMMBL;Beta-Casp;Lactamase_B_2> >unknown> >LTXXQ> >Lactonase> >unknown>
A0A011SWK6	Aquamicrobium defluvii	69279	UP000019849: Unassembled WGS sequence	Proteobacteria	Alphaproteobacteria	Rhizobiales	Phyllobacteriaceae	SP(Sec/SPI)	CS pos: 25-26. ARA-YQ. Pr: 0.8024	BG36_11660	yes	Cu-oxidase/Cu-oxidase_2/Cu-oxidase_3, SBP_bac_11	2688 <SBP_bac_11< <BPD_transp_1< <ABC_tran< <His_Phos_1< <Arm-DNA-bind_3< <HTH_Tnp_1< <SBF< <GGDEF< >unknown> <DUF305< <CutF< <Cu-oxidase;Cu-oxidase_2;Cu-oxidase_3< <Ni_hydr_CYTB< >Fe_dep_repress;Fe_dep_repr_C> <Nramp< <Cation_efflux< >DsbD> <DUF1624< >YbgT_YccB> >Cyt_bd_oxida_II> >Cyt_bd_oxida_I>
A0A011TDE7	Aquamicrobium defluvii	69279	UP000019849: Unassembled WGS sequence, UP000294958: Unassembled WGS sequence	Proteobacteria	Alphaproteobacteria	Rhizobiales	Phyllobacteriaceae	SP(Sec/SPI)	CS pos: 23-24. AMA-AG. Pr: 0.8776	BG36_21560 DES43_104147	yes	PCuAC, Response_reg/Trans_reg_C, LGT/Redoxin, DNA_pol_A_exo1, DNA_pol_A/5_3_exonuc/DNA_pol_A_exo1/5_3_exonuc_N	2690 >YkuD> >Thioredoxin_4> <HisKA;HATPase_c;2CSK_N< >LGT;Redoxin> >DsbD;DsbC;Thioredoxin_7> >Thioredoxin_7> >Response_reg;Trans_reg_C> <Amidohydro_1< <DUF481< >PCuAC> >CutF> >GFO_IDH_MocA;GFO_IDH_MocA_C> >AP_endonuc_2> <Aldo_ket_red< <FUR< <unknown< >Dala_Dala_lig_N;Dala_Dala_lig_C> <GrpB< >DNA_pol_A;5_3_exonuc;DNA_pol_A_exo1;5_3_exonuc_N> <Peptidase_M20;M20_dimer< <DNA_pol_A_exo1<
A0A011V2W9	Aquamicrobium defluvii	69279	UP000019849: Unassembled WGS sequence	Proteobacteria	Alphaproteobacteria	Rhizobiales	Phyllobacteriaceae	SP(Sec/SPI)	CS pos: 30-31. THS-AA. Pr: 0.2731	BG36_13485	yes	Trns_repr_metal	2692 >NicO> >SNARE_assoc> >MFS_1> >Trns_repr_metal> >Methyltransf_25> <TetR_N;TetR_C_8< <CutF< <HupE_UreJ_2< <unknown< <unknown< >UDPG_MGDP_dh;UDPG_MGDP_dh_C;UDPG_MGDP_dh_N> >unknown> >Glycos_transf_2> <unknown< <GDP_Man_Dehyd< >Bac_transf> <SNARE_assoc<
A0A4U6BGJ5	Aquamicrobium sp. LC103	1120658	UP000050670: Unassembled WGS sequence	Proteobacteria	Alphaproteobacteria	Rhizobiales	Phyllobacteriaceae	SP(Sec/SPI)	CS pos: 28-29. ANS-AL. Pr: 0.3442	XW59_028550	no
A0A4U6BZY7	Aquamicrobium sp. LC103	1120658	UP000050670: Unassembled WGS sequence	Proteobacteria	Alphaproteobacteria	Rhizobiales	Phyllobacteriaceae	OTHER	0	XW59_020740	no
A0A4U6C8Z7	Aquamicrobium sp. LC103	1120658	UP000050670: Unassembled WGS sequence	Proteobacteria	Alphaproteobacteria	Rhizobiales	Phyllobacteriaceae	SP(Sec/SPI)	CS pos: 27-28. AHA-HQ. Pr: 0.6128	XW59_009650	no
A0A4V6Y1P6	Aquamicrobium sp. LC103	1120658	UP000050670: Unassembled WGS sequence	Proteobacteria	Alphaproteobacteria	Rhizobiales	Phyllobacteriaceae	SP(Sec/SPI)	CS pos: 30-31. ALA-LG. Pr: 0.6394	XW59_000065	no
Q11BH7	Chelativorans sp. (strain BNC1)	266779	UP000001820: Chromosome	Proteobacteria	Alphaproteobacteria	Rhizobiales	Phyllobacteriaceae	SP(Sec/SPI)	CS pos: 33-34. AHA-LP. Pr: 0.9042	Meso_3881	yes	Cu-oxidase/Cu-oxidase_2/Cu-oxidase_3, E1-E2_ATPase/Hydrolase, DapB_N/Gp_dh_C	2403 <CMAS< >unknown> >DUF305> <AA_kinase< <Usp< <E1-E2_ATPase;Hydrolase< <Pribosyltran;Pribosyltran_N< <XFP;XFP_N< <Lactamase_B;RMMBL;Beta-Casp< <Glycos_transf_3;Glycos_trans_3N;PYNP_C< <CutF< <Cu-oxidase;Cu-oxidase_2;Cu-oxidase_3< >unknown> <DapB_N;Gp_dh_C< <ABC1< <PLDc_2< >unknown> >2-Hacid_dh;2-Hacid_dh_C> >CBS> >Phosphorylase> >DUF411>
Q11ML4	Chelativorans sp. (strain BNC1)	266779	UP000001820: Plasmid pBNC1-1	Proteobacteria	Alphaproteobacteria	Rhizobiales	Phyllobacteriaceae	OTHER	0	Meso_4387	yes	Cu-oxidase/Cu-oxidase_2/Cu-oxidase_3, HlyD_D23	2405 >rve;HTH_21> >HTH_Tnp_1> >DDE_Tnp_Tn3;DUF4158> <Resolvase;HTH_7< <FAA_hydrolase< >TniQ> >TniB> >rve;Mu-transpos_C;HTH_28> <HlyD_D23< <ACR_tran< <CutF< <Cu-oxidase;Cu-oxidase_2;Cu-oxidase_3< <DUF411< >unknown> >TniQ> >TniB> >rve;Mu-transpos_C> <unknown< <DUF1612;HTH_13< <unknown< <RES<
Q11LD6	Chelativorans sp. (strain BNC1)	266779	UP000001820: Chromosome	Proteobacteria	Alphaproteobacteria	Rhizobiales	Phyllobacteriaceae	TAT(Tat/SPI)	CS pos: 38-39. IAA-EN. Pr: 0.2698	Meso_0385	yes	PCuAC/DUF1775	2404 <Ribonuclease_P< <60KD_IMP;YidC_periplas< <Hexapep< <MMR_HSR1< >SelR> <AA_kinase< >GGDEF> <HAD_2< >unknown> >PCuAC;DUF1775> >CutF> >Lysine_decarbox> <Hexapep;Hexapep_2;THDPS_N_2< <DUF805< <Peptidase_M20;M20_dimer< <unknown< >PseudoU_synth_1> >Acetyltransf_9> >Formyl_trans_N;Formyl_trans_C> >Pep_deformylase> >DAO>
A0A317PP58	Hoeflea marina	274592	UP000246352: Unassembled WGS sequence	Proteobacteria	Alphaproteobacteria	Rhizobiales	Phyllobacteriaceae	SP(Sec/SPI)	CS pos: 35-36. AVA-SP. Pr: 0.4125	DFR52_102706	yes	PCuAC	2052 >Sigma70_r2;Sigma70_r4_2> >NepR> <Response_reg< <DUF1328< <HWE_HK;PAS_4< >ABC_tran> >ABC_tran;BCA_ABC_TP_C> >BPD_transp_2> >BPD_transp_2> >Peripla_BP_5> <CutF< <PCuAC< <PepSY_TM< <CbiM< <HTH_Crp_2< <GMC_oxred_N;GMC_oxred_C< >Mannitol_dh;Mannitol_dh_C> >adh_short_C2> >ABC_tran;TOBE_2> >BPD_transp_1> >BPD_transp_1>
A0A1C1YQC8	Hoeflea olei	1480615	UP000094795: Unassembled WGS sequence	Proteobacteria	Alphaproteobacteria	Rhizobiales	Phyllobacteriaceae	SP(Sec/SPI)	CS pos: 17-18. AHT-MP. Pr: 0.2214	AWJ14_14435	yes		2050 <unknown< <GGDEF< <CutF< <PepSY_TM< >MAPEG> <CBS;Voltage_CLC< >4HBT_2> <FAD_binding_4;FAD-oxidase_C< <AsmA_2< >RHH_4> >DUF4169> >SspB> <Thymidylat_synt<
A0A1C1YQX2	Hoeflea olei	1480615	UP000094795: Unassembled WGS sequence	Proteobacteria	Alphaproteobacteria	Rhizobiales	Phyllobacteriaceae	SP(Sec/SPI)	CS pos: 24-25. VSG-HG. Pr: 0.1945	AWJ14_11805	yes		2051 >TsaD> >NifU;Nfu_N> >Usp> >tRNA-synt_1b> >MurJ> >ACT;NTP_transf_2;HD;GlnD_UR_UTase> >RLAN> >DUF3335;Acetyltransf_10> <EI24< >DUF411> >CutF> >unknown> >HHH;HhH-GPD;EndIII_4Fe-2S> <DUF2244< <DNA_binding_1;HTH_18< >His_Phos_1> >DapB_N;DapB_C> >ABC_tran;ABC_membrane> >Glucokinase> >MGS> >Peptidase_M74>
A9D3F2	Hoeflea phototrophica (strain DSM 17068 / NCIMB 14078 / DFL-43)	411684	UP000004291: Chromosome	Proteobacteria	Alphaproteobacteria	Rhizobiales	Phyllobacteriaceae	SP(Sec/SPI)	CS pos: 32-33. AHT-MP. Pr: 0.2990	HPDFL43_04420	yes		2049 >unknown> <Polysacc_deac_1< <UvrD-helicase;UvrD_C< <unknown< <unknown< <DUF4096< <DDE_Tnp_1_2< >LysR_substrate> <unknown< <Flp_Fap< <CutF< <PepSY;PepSY_TM< <GGDEF< >MAPEG> >Voltage_CLC> >4HBT_2> <FAD_binding_4;FAD-oxidase_C< <AsmA_2< >RHH_4> >DUF4169> >SspB>
H0HUI2	Mesorhizobium alhagi CCNWXJ12-2	1107882	UP000003250: Unassembled WGS sequence	Proteobacteria	Alphaproteobacteria	Rhizobiales	Phyllobacteriaceae	SP(Sec/SPI)	CS pos: 22-23. ANA-TG. Pr: 0.3804	MAXJ12_19118	yes	Copper-bind, Cu-oxidase_2/Cu-oxidase_3, MerR-DNA-bind, Cytochrom_C_2, CusF_Ec	1746 >Methyltransf_25> >BPD_transp_1> >ABC_tran> >Phosphonate-bd> <ResIII< <unknown< >CusF_Ec> >Copper-bind> >Cu-oxidase_2;Cu-oxidase_3> >OEP> >CutF> >Cytochrom_C_2> >MerR-DNA-bind> >Methyltransf_23> <unknown<
H0I0F3	Mesorhizobium alhagi CCNWXJ12-2	1107882	UP000003250: Unassembled WGS sequence	Proteobacteria	Alphaproteobacteria	Rhizobiales	Phyllobacteriaceae	SP(Sec/SPI)	CS pos: 24-25. AHA-AR. Pr: 0.5455	MAXJ12_29657	yes	Cu-oxidase/Cu-oxidase_2/Cu-oxidase_3, SCO1-SenC, Cytochrom_C	1747 <DUF1491< >unknown> >DUF2336> >DUF1254> >DUF1214> >Transpeptidase;Transgly> >Glutaminase> <CutF< <Cu-oxidase;Cu-oxidase_2;Cu-oxidase_3< <DUF411< <unknown< <Cytochrom_C< <SCO1-SenC< <unknown< <unknown< <unknown< >PQQ_2> >unknown>
G6Y507	Mesorhizobium amorphae CCNWGS0123	1082933	UP000002949: Unassembled WGS sequence	Proteobacteria	Alphaproteobacteria	Rhizobiales	Phyllobacteriaceae	SP(Sec/SPI)	CS pos: 25-26. ATA-QD. Pr: 0.3676	MEA186_05081	yes	CopC/CopD, PCuAC, DUF1775	1742 >AP_endonuc_2> >ABC_tran;OB_MalK> >BPD_transp_1> >BPD_transp_1> >SBP_bac_8> <LacI;Peripla_BP_3< >6PGD;NAD_binding_2> >CopC;CopD> >DUF1775> >PCuAC> >CutF> >GntR;FCD> <GD_AH_C;SAF< <Aldo_ket_red< <Peripla_BP_4< <ABC_tran< <BPD_transp_2< <ADH_zinc_N;ADH_N< <Amidohydro_2< >GntR;UTRA> <PhnG<
G6YKI6	Mesorhizobium amorphae CCNWGS0123	1082933	UP000002949: Unassembled WGS sequence	Proteobacteria	Alphaproteobacteria	Rhizobiales	Phyllobacteriaceae	SP(Sec/SPI)	CS pos: 34-35. AAA-AT. Pr: 0.3352	MEA186_32605	yes	Copper-bind, Cu-oxidase_2/Cu-oxidase_3, CusF_Ec	1745 <Lactamase_B;BLACT_WH< >DUF1499> >AMP-binding;AMP-binding_C> <unknown< <NTP_transf_9< >Polysacc_deac_1> >Glyco_transf_9> >PEP-utilizers;PPDK_N;PEP-utilizers_C> <unknown< <unknown< <CutF< <unknown< <OEP< <Cu-oxidase_2;Cu-oxidase_3< <Copper-bind< <CusF_Ec< <DUF411< >SMC_N> >Thioredoxin_4> >DciA> <HHH;HhH-GPD;NUDIX_4<
G6Y6E0	Mesorhizobium amorphae CCNWGS0123	1082933	UP000002949: Unassembled WGS sequence	Proteobacteria	Alphaproteobacteria	Rhizobiales	Phyllobacteriaceae	SP(Sec/SPI)	CS pos: 40-41. SSA-AV. Pr: 0.2781	MEA186_07524	yes	Copper-bind, Cu-oxidase_2/Cu-oxidase_3, HMA, Trans_reg_C, Cytochrome_CBB3, CusF_Ec, HlyD_D23, YtkA	1743 >Rhodanese;HTH_20> <Lactamase_B< <MFS_1< >Trans_reg_C> >Cytochrome_CBB3> >BNR> >HMA> >ACR_tran> >HlyD_D23> >YtkA> >CutF> <unknown< >CusF_Ec> >Copper-bind> >Cu-oxidase_2;Cu-oxidase_3> >OEP> >unknown> <unknown< <unknown< >unknown> >unknown>
G6Y6H1	Mesorhizobium amorphae CCNWGS0123	1082933	UP000002949: Unassembled WGS sequence	Proteobacteria	Alphaproteobacteria	Rhizobiales	Phyllobacteriaceae	OTHER	0	MEA186_07679	yes	Cu-oxidase/Cu-oxidase_2/Cu-oxidase_3, E1-E2_ATPase/Hydrolase	1744 >unknown> >Glycos_transf_3;Glycos_trans_3N> >MFS_1> >E1-E2_ATPase;Hydrolase> >Cu-oxidase;Cu-oxidase_2;Cu-oxidase_3> >PEMT> >DUF2933> >unknown> >DUF5676> >DUF305> >CutF> <unknown< >Methyltransf_25> <unknown< <Proton_antipo_M< <NADHdh< <unknown< <Proton_antipo_M< <Complex1_30kDa;Complex1_49kDa< <Oxidored_q6< <HTH_3<
A0A1X7NHY6	Mesorhizobium australicum	536018	UP000193083: Unassembled WGS sequence	Proteobacteria	Alphaproteobacteria	Rhizobiales	Phyllobacteriaceae	SP(Sec/SPI)	CS pos: 36-37. AAA-SG. Pr: 0.5175	SAMN02982922_1794	yes	CopC/CopD, PCuAC, SCO1-SenC, DUF1775	1741 <PALP< >TonB_C> >ExbD> >MotA_ExbB> >unknown> >unknown> >CopC;CopD> >DUF1775> >SCO1-SenC> >PCuAC> >CutF> >unknown> <cobW;CobW_C< <IclR;HTH_IclR< <SBP_bac_6< <ABC_tran;TOBE_2< <BPD_transp_1< <BPD_transp_1< <AstE_AspA< <AstE_AspA< <EamA<
A0A1X7MPB0	Mesorhizobium australicum	536018	UP000193083: Unassembled WGS sequence	Proteobacteria	Alphaproteobacteria	Rhizobiales	Phyllobacteriaceae	OTHER	0	SAMN02982922_0063	yes	Copper-bind, Cu-oxidase_2/Cu-oxidase_3, SCO1-SenC, Redoxin, CusF_Ec, HlyD_D23, DSBA/ScsC_N, YtkA	1739 >DSBA;ScsC_N> >SCO1-SenC> >unknown> >Redoxin> >Redoxin> >unknown> >DUF411> >ACR_tran> >HlyD_D23> >YtkA> >CutF> >DUF411> >Guanylate_cyc> >CusF_Ec> >Copper-bind> >Cu-oxidase_2;Cu-oxidase_3> >OEP> >unknown> >DUF2946> >unknown> >unknown>
A0A1X7NGH1	Mesorhizobium australicum	536018	UP000193083: Unassembled WGS sequence	Proteobacteria	Alphaproteobacteria	Rhizobiales	Phyllobacteriaceae	SP(Sec/SPI)	CS pos: 24-25. AFA-AG. Pr: 0.6379	SAMN02982922_1703	yes	Cu-oxidase/Cu-oxidase_2/Cu-oxidase_3, E1-E2_ATPase/Hydrolase, Esterase	1740 >Phage_integrase;Arm-DNA-bind_3> >RibD_C> <SIP;FAD_binding_9;DUF2218< >ABC_tran> >FecCD> >Peripla_BP_2> >Esterase> >TonB_dep_Rec;Plug> <TetR_N;TetR_C_24< >Cu-oxidase;Cu-oxidase_2;Cu-oxidase_3> >CutF> >E1-E2_ATPase;Hydrolase> >IclR;HTH_IclR> <Aldedh< <adh_short_C2< <CoA_transf_3< <Acyl-CoA_dh_1;Acyl-CoA_dh_M;Acyl-CoA_dh_N< <AcetylCoA_hyd_C< <CoA_transf_3< >Cyclase> >FAA_hydrolase>
L0KJH3	Mesorhizobium australicum (strain HAMBI 3006 / LMG 24608 / WSM2073)	754035	UP000010998: Chromosome	Proteobacteria	Alphaproteobacteria	Rhizobiales	Phyllobacteriaceae	SP(Sec/SPI)	CS pos: 21-22. TFA-FS. Pr: 0.8375	Mesau_01757	yes	CopC/CopD, PCuAC, SBP_bac_1, DUF1775	1738 >PhnH> >PhnG> <GntR;UTRA< >ADH_zinc_N;ADH_N> >BPD_transp_2> >ABC_tran> >Peripla_BP_4> >Aldo_ket_red> >GD_AH_C;SAF> <GntR;FCD< <CutF< <PCuAC< <DUF1775< <CopC;CopD< <6PGD;NAD_binding_2< >HTH_1;LysR_substrate> <Flavodoxin_2< >LacI;Peripla_BP_1> <SBP_bac_1< <BPD_transp_1< <BPD_transp_1<
A0A429YWP7	Mesorhizobium carbonis	2495581	UP000278398: Unassembled WGS sequence	Proteobacteria	Alphaproteobacteria	Rhizobiales	Phyllobacteriaceae	SP(Sec/SPI)	CS pos: 35-36. AHA-AA. Pr: 0.8041	EJC49_13605	yes	CopC/CopD, PCuAC, SBP_bac_1, DUF1775	1737 <unknown< >GerE> >GerE> >LacI;Peripla_BP_3> <SBP_bac_1< <BPD_transp_1< <BPD_transp_1< <ABC_tran;OB_MalK< <AP_endonuc_2< <GFO_IDH_MocA;GFO_IDH_MocA_C< <CutF< <PCuAC< <DUF1775< <CopC;CopD<
A0A3R9ZQR4	Mesorhizobium carbonis	2495581	UP000278398: Unassembled WGS sequence	Proteobacteria	Alphaproteobacteria	Rhizobiales	Phyllobacteriaceae	SP(Sec/SPI)	CS pos: 37-38. AMA-KS. Pr: 0.6503	EJC49_15420	yes	Cu-oxidase_2/Cu-oxidase_3, Cu-oxidase/Cu-oxidase_2/Cu-oxidase_3, MerR/MerR-DNA-bind, E1-E2_ATPase/HMA/Hydrolase, HMA, E1-E2_ATPase/Hydrolase/YHS, Cytochrome_CBB3	1736 <HMA< <Cu-oxidase;Cu-oxidase_2;Cu-oxidase_3< <unknown< <Ni_hydr_CYTB< >Cytochrome_CBB3> >Methyltransf_25> >DUF305> <E1-E2_ATPase;Hydrolase;YHS< <MerR;MerR-DNA-bind< <unknown< <CutF< <unknown< <OEP< <Cu-oxidase_2;Cu-oxidase_3< <DUF411< >E1-E2_ATPase;HMA;Hydrolase> <HMA< <MauE< <DUF305< <unknown<
A0A3R9YA09	Mesorhizobium carbonis	2495581	UP000278398: Unassembled WGS sequence	Proteobacteria	Alphaproteobacteria	Rhizobiales	Phyllobacteriaceae	SP(Sec/SPI)	CS pos: 27-28. PHA-KQ. Pr: 0.3347	EJC49_09820	yes	Trns_repr_metal, SCO1-SenC	1735 <HTH_17< <RPA< <N6_N4_Mtase< <DUF2840< <DUF736< <SLT< <DUF3363< >MFS_1> >Trns_repr_metal> <CutF< <HupE_UreJ_2< <unknown< <T4SS-DNA_transf< <RHH_1< >DUF1624> <DDE_Tnp_ISL3;zf-ISL3< >Pyr_redox_3> >Peptidase_A8> >DsbD> >SCO1-SenC>
E8TBP8	Mesorhizobium ciceri biovar biserrulae (strain HAMBI 2942 / LMG 23838 / WSM1271)	765698	UP000007471: Chromosome	Proteobacteria	Alphaproteobacteria	Rhizobiales	Phyllobacteriaceae	SP(Sec/SPI)	CS pos: 21-22. AFA-FG. Pr: 0.6089	Mesci_1688	yes	CopC/CopD, PCuAC, SBP_bac_1, DUF1775	1734 >PhnH> >PhnG> <GntR;UTRA< >ADH_zinc_N;ADH_N> >BPD_transp_2> >ABC_tran> >Peripla_BP_4> >Aldo_ket_red> >GD_AH_C;SAF> <GntR;FCD< <CutF< <PCuAC< <DUF1775< <CopC;CopD< <6PGD;NAD_binding_2< >LacI;Peripla_BP_1> <SBP_bac_1< <BPD_transp_1< <BPD_transp_1< <ABC_tran;OB_MalK< <AP_endonuc_2<
A0A371X9N7	Mesorhizobium denitrificans	2294114	UP000262379: Unassembled WGS sequence	Proteobacteria	Alphaproteobacteria	Rhizobiales	Phyllobacteriaceae	SP(Sec/SPI)	CS pos: 28-29. ASS-AS. Pr: 0.1836	DY251_16160	yes	Cu-oxidase/Cu-oxidase_2/Cu-oxidase_3, SCO1-SenC, Redoxin, Cytochrome_CBB3, HlyD/HlyD_D23, YtkA	1732 <Cu-oxidase;Cu-oxidase_2;Cu-oxidase_3< <DUF411< <Cytochrome_CBB3< <Redoxin< <unknown< <SCO1-SenC< >unknown> >ACR_tran> >HlyD;HlyD_D23> >YtkA> >CutF> >tRNA_anti-codon;PHP;DNA_pol3_alpha;HHH_6;DNA_pol3_finger> >IMS> >unknown> <unknown< <AbiEii< <AAA_21< <AAA_19< >UvrD-helicase;UvrD_C> >PDDEXK_1> >unknown>
A0A371XHT7	Mesorhizobium denitrificans	2294114	UP000262379: Unassembled WGS sequence	Proteobacteria	Alphaproteobacteria	Rhizobiales	Phyllobacteriaceae	SP(Sec/SPI)	CS pos: 29-30. AWA-DH. Pr: 0.9615	DY251_03850	yes	PCuAC, Cytochrom_C, Cytochrom_C_2	1733 >DUF1491> >PG_binding_1> >HisKA;HATPase_c> <DUF5330< <SufE< >Bac_DnaA_C> <unknown< >ROS_MUCR> >PCuAC> >CutF> <unknown< <LPG_synthase_TM;DUF2156< <VirJ< <Peptidase_S9;Peptidase_S9_N< >Cytochrom_C> >Cytochrom_C_2> >Sod_Fe_N;Sod_Fe_C> >Aminotran_4> <YkuD< >DUF853>
A0A371X3L4	Mesorhizobium denitrificans	2294114	UP000262379: Unassembled WGS sequence	Proteobacteria	Alphaproteobacteria	Rhizobiales	Phyllobacteriaceae	SP(Sec/SPI)	CS pos: 41-42. ASA-AP. Pr: 0.7302	DY251_20585	yes	PCuAC, MerR/MerR-DNA-bind, E1-E2_ATPase/HMA/Hydrolase, SCO1-SenC, Redoxin, Cytochrome_CBB3, HlyD_D23, YtkA	1731 <FMN_red< <EamA< <HTH_20< <Pyr_redox_3< <MFS_1< >MerR;MerR-DNA-bind> <E1-E2_ATPase;HMA;Hydrolase< <PCuAC< <SCO1-SenC< >DsbD> <CutF< <YtkA< <HlyD_D23< <ACR_tran< <unknown< <unknown< >SCO1-SenC> >unknown> >Redoxin> >Cytochrome_CBB3> >DUF411>
A0A2P7SQI7	Mesorhizobium ephedrae	2116701	UP000241229: Unassembled WGS sequence	Proteobacteria	Alphaproteobacteria	Rhizobiales	Phyllobacteriaceae	SP(Sec/SPI)	CS pos: 32-33. ALA-AS. Pr: 0.7219	C7I84_03645	yes	PCuAC, SBP_bac_11, Glyoxalase	1730 <SBP_bac_11< <BPD_transp_1< <ABC_tran;TOBE< <Glyoxalase< >Thiolase_N;Thiolase_C> >CoA_trans> >CoA_trans> <IclR;HTH_IclR< >Lactamase_B> >PCuAC> >CutF> >AsnC_trans_reg;HTH_AsnC-type> <Arginase< <OCD_Mu_crystall< >DUF2474> >Cyt_bd_oxida_II> >Cyt_bd_oxida_I> >Cyclase> >UPF0102> >TP_methylase> <unknown<
A0A2P7S3Z6	Mesorhizobium ephedrae	2116701	UP000241229: Unassembled WGS sequence	Proteobacteria	Alphaproteobacteria	Rhizobiales	Phyllobacteriaceae	TAT(Tat/SPI)	CS pos: 37-38. AMA-AA. Pr: 0.5141	C7I84_18320	yes	Pyr_redox_dim/Pyr_redox_2	1729 >Guanylate_cyc;FHA> >Pyr_redox_dim;Pyr_redox_2> >DUF4126> <Abhydrolase_1< <Transcrip_reg< <RDD< <Rdx< >TPR_1;TPR_2;TPR_8;TPR_11> >Ribosomal_S21> >PepSY;PepSY_TM> >CutF> <HSP70< >CarD_CdnL_TRCF> >Pro_racemase> >Fer4;DUF3470> >S4> >Helicase_C> <Cupin_2< <MIP< <Abhydrolase_6< >Ribosomal_S16>
A0A1C2E4Y6	Mesorhizobium hungaricum	1566387	UP000094412: Unassembled WGS sequence	Proteobacteria	Alphaproteobacteria	Rhizobiales	Phyllobacteriaceae	SP(Sec/SPI)	CS pos: 21-22. AFA-AG. Pr: 0.6676	QV13_05720	yes	CopC/CopD, PCuAC, SBP_bac_1, DUF1775	1727 >BPD_transp_1> >SBP_bac_5> <Amidase< >BPD_transp_2> >ABC_tran> >Peripla_BP_4> >RbsD_FucU> >Aldo_ket_red> >GD_AH_C;SAF> <GntR;FCD< <CutF< <PCuAC< <DUF1775< <CopC;CopD< <6PGD;NAD_binding_2< <Peptidase_S41;PDZ_6< >LacI;Peripla_BP_3> <SBP_bac_1< <BPD_transp_1< <BPD_transp_1< <ABC_tran;OB_MalK<
A0A1C2E5B3	Mesorhizobium hungaricum	1566387	UP000094412: Unassembled WGS sequence	Proteobacteria	Alphaproteobacteria	Rhizobiales	Phyllobacteriaceae	OTHER	0	QV13_06435	yes	GCV_T/Pyr_redox_2/GCV_T_C/Fer2_4/SO_alpha_A3	1728 >gag-asp_proteas> >UPRTase> >A_deaminase> <Ubie_methyltran< <ABC1< <Flavoprotein;DFP< >DUF992> >TPR_1;TPR_2;TPR_11> >Ribosomal_S21> >PepSY_TM> >CutF> >adh_short_C2> <unknown< <DAO< <unknown< <SoxD< <GCV_T;Pyr_redox_2;GCV_T_C;Fer2_4;SO_alpha_A3< <SoxG< <unknown< >unknown> >TetR_N;TetR_C_33>
M5ELV4	Mesorhizobium metallidurans STM 2683	1297569	UP000012062: Unassembled WGS sequence	Proteobacteria	Alphaproteobacteria	Rhizobiales	Phyllobacteriaceae	SP(Sec/SPI)	CS pos: 21-22. AFA-FG. Pr: 0.7306	MESS2_1530015	yes	CopC/CopD, PCuAC, SBP_bac_1, DUF1775	1725 >PhnG> <GntR;UTRA< >unknown> >ADH_zinc_N;ADH_N> >BPD_transp_2> >ABC_tran> >Peripla_BP_4> >unknown> >GD_AH_C;SAF> <GntR;FCD< <CutF< >unknown> <PCuAC< <DUF1775< <CopC;CopD< <6PGD;NAD_binding_2< >LacI;Peripla_BP_1> <SBP_bac_1< <BPD_transp_1< <BPD_transp_1< <ABC_tran;OB_MalK<
M5EWN9	Mesorhizobium metallidurans STM 2683	1297569	UP000012062: Unassembled WGS sequence	Proteobacteria	Alphaproteobacteria	Rhizobiales	Phyllobacteriaceae	SP(Sec/SPI)	CS pos: 30-31. AQA-NV. Pr: 0.5530	MESS2_730266	yes	Cu-oxidase/Cu-oxidase_2/Cu-oxidase_3, SCO1-SenC, Redoxin, DSBA/ScsC_N	1726 <unknown< >unknown> >DSBA;ScsC_N> >SCO1-SenC> >unknown> >Redoxin> >Redoxin> >DUF411> >DUF411> >Cu-oxidase;Cu-oxidase_2;Cu-oxidase_3> >CutF> <zf-TFIIB< <unknown<
A0A1L3SZJ7	Mesorhizobium oceanicum	1670800	UP000182840: Plasmid unnamed1	Proteobacteria	Alphaproteobacteria	Rhizobiales	Phyllobacteriaceae	OTHER	0	BSQ44_25470	yes	CopC, PCuAC, SCO1-SenC, CopD	1723 <DsbB< <Thioredoxin_4< <DUF1624< >CopD> >HTH_21;rve_3> >HTH_Tnp_1> >unknown> >CopC> >SCO1-SenC> >PCuAC> >CutF> >DUF1173> <unknown< <DUF2958< <unknown< <unknown< <unknown< <unknown< <unknown< >DUF5615> >DUF433>
A0A1L3SW81	Mesorhizobium oceanicum	1670800	UP000182840: Chromosome	Proteobacteria	Alphaproteobacteria	Rhizobiales	Phyllobacteriaceae	SP(Sec/SPI)	CS pos: 35-36. GHA-AA. Pr: 0.3577	BSQ44_21160	yes	PCuAC, SBP_bac_1	1722 >BPD_transp_1> >SBP_bac_5> >ABC_tran;oligo_HPY> >His_Phos_1> <MS_channel< <Methyltransf_21< >Carbam_trans_N;Carbam_trans_C> <unknown< >Pterin_bind;B12-binding;S-methyl_trans;B12-binding_2;Met_synt_B12> >PCuAC> >CutF> >GFO_IDH_MocA;GFO_IDH_MocA_C> >AP_endonuc_2> >ABC_tran;TOBE_2> >BPD_transp_1> >BPD_transp_1> >SBP_bac_1> <LacI;Peripla_BP_3< <GerE< >unknown>
A0A1L3SZS5	Mesorhizobium oceanicum	1670800	UP000182840: Plasmid unnamed1	Proteobacteria	Alphaproteobacteria	Rhizobiales	Phyllobacteriaceae	SP(Sec/SPI)	CS pos: 28-29. VQA-GT. Pr: 0.8248	BSQ44_25920	yes	SCO1-SenC, Redoxin, DSBA/ScsC_N	1724 <DUF1403< <SMC_ScpB< >TniQ> >TniB> >rve;Mu-transpos_C;HTH_28> <Epimerase;VKOR< <CutF< <DUF411< <Redoxin< <unknown< <unknown< <SCO1-SenC< <DSBA;ScsC_N< <DsbD< <unknown<
A0A2P7RPT3	Mesorhizobium soli	1295366	UP000240653: Unassembled WGS sequence	Proteobacteria	Alphaproteobacteria	Rhizobiales	Phyllobacteriaceae	SP(Sec/SPI)	CS pos: 28-29. VLA-SD. Pr: 0.9476	C7I85_28970	yes	Cu-oxidase/Cu-oxidase_2/Cu-oxidase_3, Trns_repr_metal, SCO1-SenC, Cupredoxin_1	1721 <Cupin_2< <Acetyltransf_2< >unknown> <ROS_MUCR< >unknown> >SCO1-SenC> <unknown< >DUF411> >Cu-oxidase;Cu-oxidase_2;Cu-oxidase_3> >CutF> >Cation_efflux> >Trns_repr_metal> <unknown< >unknown> <unknown< <Cupredoxin_1< >HWE_HK> >Chromate_transp> >Chrome_Resist>
V7FCM4	Mesorhizobium sp. LSHC420B00	1287292	UP000018524: Unassembled WGS sequence	Proteobacteria	Alphaproteobacteria	Rhizobiales	Phyllobacteriaceae	SP(Sec/SPI)	CS pos: 29-30. GYS-AS. Pr: 0.3238	X759_30645	yes	CopC, Trns_repr_metal, CopD	1718 <CopC< <CopD< <unknown< >unknown> <unknown< <DUF1007< <NicO< >unknown> >unknown> >HupE_UreJ_2> >CutF> <Trns_repr_metal< <Cation_efflux< <MFS_1< <SNARE_assoc< <SBP_bac_5< >unknown> <BPD_transp_1< <BPD_transp_1< <ABC_tran;oligo_HPY< <ABC_tran;oligo_HPY<
V7FDX9	Mesorhizobium sp. LSHC420B00	1287292	UP000018524: Unassembled WGS sequence	Proteobacteria	Alphaproteobacteria	Rhizobiales	Phyllobacteriaceae	SP(Sec/SPI)	CS pos: 21-22. AFA-SG. Pr: 0.9013	X759_29830	yes	CopC/CopD, PCuAC, SBP_bac_1, DUF1775	1720 >BPD_transp_1> >SBP_bac_1> <LacI;Peripla_BP_1< <unknown< <UvrD-helicase;UvrD_C< <unknown< >6PGD;NAD_binding_2> >CopC;CopD> >DUF1775> >PCuAC> >CutF> >GntR;FCD> <GD_AH_C;SAF< <Peripla_BP_4< <ABC_tran< <BPD_transp_2< <ADH_zinc_N;ADH_N< >GntR;UTRA> <PhnG< <PhnH< <PhnI<
V7FDU4	Mesorhizobium sp. LSHC420B00	1287292	UP000018524: Unassembled WGS sequence	Proteobacteria	Alphaproteobacteria	Rhizobiales	Phyllobacteriaceae	SP(Sec/SPI)	CS pos: 35-36. LFA-TA. Pr: 0.3242	X759_28475	yes	Copper-bind, Cu-oxidase_2, Cu-oxidase_2/Cu-oxidase_3, MerR/MerR-DNA-bind, Cytochrom_C_2, CusF_Ec	1719 <Guanylate_cyc;SAM_1;AAA_16;TPR_MalT< <HTH_18< <adh_short< <adh_short< <MerR;MerR-DNA-bind< <Cytochrom_C_2< <DUF2231;DUF4396< <Cu-oxidase_2< <unknown< <unknown< <CutF< <OEP< <Cu-oxidase_2;Cu-oxidase_3< <Copper-bind< <CusF_Ec< <Guanylate_cyc< >unknown> >unknown> <TetR_N< >ABC_tran> >BPD_transp_1>
A0A090FMW2	Mesorhizobium sp. ORS 3324	408180	UP000038972: Unassembled WGS sequence	Proteobacteria	Alphaproteobacteria	Rhizobiales	Phyllobacteriaceae	SP(Sec/SPI)	CS pos: 21-22. AFA-FG. Pr: 0.7921	MPLB_1820091	yes	CopC/CopD, PCuAC, SBP_bac_1, DUF1775	1717 >AP_endonuc_2> >ABC_tran;OB_MalK> >BPD_transp_1> >BPD_transp_1> >SBP_bac_1> <LacI;Peripla_BP_1< >6PGD;NAD_binding_2> >CopC;CopD> >DUF1775> >PCuAC> >CutF> >unknown> >GntR;FCD> <GD_AH_C;SAF< <Aldo_ket_red< <Peripla_BP_4< <ABC_tran< <BPD_transp_2< <ADH_zinc_N;ADH_N<
A0A090DYU5	Mesorhizobium sp. ORS 3324	408180	UP000038972: Unassembled WGS sequence	Proteobacteria	Alphaproteobacteria	Rhizobiales	Phyllobacteriaceae	SP(Sec/SPI)	CS pos: 18-19. AQA-SI. Pr: 0.7544	MPLB_1800026	yes	Cu-oxidase/Cu-oxidase_2/Cu-oxidase_3, MerR/MerR-DNA-bind, Cytochrom_C_2, Redoxin, Thioredoxin_4/ScsC_N	1715 >unknown> >Cytochrom_C_2> >MerR;MerR-DNA-bind> >Cu-oxidase;Cu-oxidase_2;Cu-oxidase_3> >unknown> >Thioredoxin_4;ScsC_N> >unknown> >Redoxin> >DUF411> >Cu-oxidase;Cu-oxidase_2;Cu-oxidase_3> >CutF> <Chal_sti_synt_N;Chal_sti_synt_C< <Methyltransf_25< <FAD_binding_3< >Methyltransf_11> <DUF2231< <unknown< <DUF2778< <Glyco_transf_28< >DUF4239> <unknown<
A0A090E6U4	Mesorhizobium sp. ORS 3324	408180	UP000038972: Unassembled WGS sequence	Proteobacteria	Alphaproteobacteria	Rhizobiales	Phyllobacteriaceae	SP(Sec/SPI)	CS pos: 36-37. SHA-AT. Pr: 0.8249	MPLB_660026	yes	Cytochrom_C, CBS/Peptidase_M50	1716 >Ribosomal_L21p;HHH_5> <unknown< >HlyD_3> >FtsX;MacB_PCD> >ABC_tran> >unknown> >PEMT> >DUF2933> >Cytochrom_C> >unknown> >CutF> <unknown< >CBS;Peptidase_M50> >Guanylate_cyc;TPR_16> <Peptidase_C14;PG_binding_1< >unknown> <unknown< >DEAD;Helicase_C;HRDC;RQC;RecQ_Zn_bind> <LysE< >Sulfotransfer_1> >adh_short_C2>
A0A4V0YQ75	Mesorhizobium sp. Pch-S	2082387	UP000292080: Chromosome	Proteobacteria	Alphaproteobacteria	Rhizobiales	Phyllobacteriaceae	SP(Sec/SPI)	CS pos: 21-22. AFA-AG. Pr: 0.9387	C1M53_16655	yes	CopC/CopD, PCuAC, SBP_bac_1, DUF1775	1714 >BPD_transp_1> <Amidase< >BPD_transp_2> >ABC_tran> >Peripla_BP_4> >RbsD_FucU> >Aldo_ket_red> >GD_AH_C;SAF> <GntR;FCD< <CutF< <PCuAC< <DUF1775< <CopC;CopD< <6PGD;NAD_binding_2< <Peptidase_S41< >LacI;Peripla_BP_3> <SBP_bac_1< <BPD_transp_1< <BPD_transp_1< <ABC_tran;TOBE_2<
A0A4P6HDX0	Mesorhizobium sp. Pch-S	2082387	UP000292080: Chromosome	Proteobacteria	Alphaproteobacteria	Rhizobiales	Phyllobacteriaceae	SP(Sec/SPI)	CS pos: 22-23. GWA-AG. Pr: 0.7040	C1M53_29700	yes	Copper-bind, Cu-oxidase_2/Cu-oxidase_3, Response_reg/Trans_reg_C, CusF_Ec	1713 >ABC_tran> >BPD_transp_1> >OpuAC> >EamA> >DUF411> >CusF_Ec> >Copper-bind> >Cu-oxidase_2;Cu-oxidase_3> >OEP> >unknown> >CutF> <unknown< <Response_reg;Trans_reg_C< <HisKA;HATPase_c< <Porin_2< >ABC_tran> >BPD_transp_1> >BPD_transp_1> >SBP_bac_3> >Cys_Met_Meta_PP> <HTH_1;LysR_substrate<
A0A4P6HDK1	Mesorhizobium sp. Pch-S	2082387	UP000292080: Chromosome	Proteobacteria	Alphaproteobacteria	Rhizobiales	Phyllobacteriaceae	SP(Sec/SPI)	CS pos: 40-41. AMA-AS. Pr: 0.2839	C1M53_27310	yes	Glyoxalase	1712 <Response_reg;Sigma54_activat;HTH_8< <Aminotran_4< <Hfq< <MMR_HSR1;GTP-bdg_N;GTP-bdg_M< <Glyoxalase< >MazG> >Aminotran_1_2> <Bac_luciferase< >NAD_binding_9> >PepSY;PepSY_TM> >CutF> <HTH_18< <ABC_tran;ABC_membrane;SIP;FAD_binding_9< <ABC_tran< <SBP_bac_5< <BPD_transp_1< <BPD_transp_1< <ABC_tran;oligo_HPY< <Beta-lactamase< <SBP_bac_8<
A0A0Q8A4G1	Mesorhizobium sp. Root157	1736477	UP000053761: Unassembled WGS sequence	Proteobacteria	Alphaproteobacteria	Rhizobiales	Phyllobacteriaceae	SP(Sec/SPI)	CS pos: 23-24. ASA-AG. Pr: 0.6714	ASD64_10880	yes	CopC/CopD, PCuAC, DNA_pol_A_exo1, DNA_pol_A/5_3_exonuc/DNA_pol_A_exo1/5_3_exonuc_N, DUF1775	1711 >DNA_pol_A_exo1> >Peptidase_M20;M20_dimer> <DNA_pol_A;5_3_exonuc;DNA_pol_A_exo1;5_3_exonuc_N< >Aldo_ket_red> >GFO_IDH_MocA;GFO_IDH_MocA_C> >AP_endonuc_2> >CopC;CopD> >DUF1775> >PCuAC> >CutF> >GFO_IDH_MocA;GFO_IDH_MocA_C> >AP_endonuc_2> >AMP-binding;AMP-binding_C> >GMC_oxred_N;GMC_oxred_C> <Peripla_BP_6< <ABC_tran< <ABC_tran< <BPD_transp_2< <BPD_transp_2< >PfkB>
A0A090FIV7	Mesorhizobium sp. SOD10	1505946	UP000045063: Unassembled WGS sequence	Proteobacteria	Alphaproteobacteria	Rhizobiales	Phyllobacteriaceae	SP(Sec/SPI)	CS pos: 21-22. AFA-FG. Pr: 0.6398	MPLSOD_60033	yes	CopC/CopD, PCuAC, SBP_bac_1, DUF1775	1710 >ABC_tran;OB_MalK> >BPD_transp_1> >BPD_transp_1> >SBP_bac_1> >unknown> <LacI;Peripla_BP_3< >6PGD;NAD_binding_2> >CopC;CopD> >DUF1775> >PCuAC> >CutF> >GntR;FCD> <GD_AH_C;SAF< <Peripla_BP_4< <ABC_tran< <BPD_transp_2< <ADH_zinc_N;ADH_N< >GntR;UTRA> <PhnG< <PhnH< <PhnI<
A0A2A3CI65	Mesorhizobium sp. WSM3876	422277	UP000218091: Unassembled WGS sequence	Proteobacteria	Alphaproteobacteria	Rhizobiales	Phyllobacteriaceae	SP(Sec/SPI)	CS pos: 21-22. AFA-FG. Pr: 0.7223	CK216_00825	yes	CopC/CopD, PCuAC, SBP_bac_1, DUF1775	1709 >AP_endonuc_2> >ABC_tran;OB_MalK> >BPD_transp_1> >BPD_transp_1> >SBP_bac_1> <LacI;Peripla_BP_3< >6PGD;NAD_binding_2> >CopC;CopD> >DUF1775> >PCuAC> >CutF> >GntR;FCD> <GD_AH_C;SAF< <Aldo_ket_red< <Peripla_BP_4< <ABC_tran< <BPD_transp_2< <Amidohydro_2< >AP_endonuc_2> >GFO_IDH_MocA;GFO_IDH_MocA_C>
A0A3F2U0S3	Mesorhizobium sp. YM1C-6-2	1827501	UP000268088: Unassembled WGS sequence	Proteobacteria	Alphaproteobacteria	Rhizobiales	Phyllobacteriaceae	SP(Sec/SPI)	CS pos: 32-33. ASA-HS. Pr: 0.6664	D8676_23160	yes	Cu-oxidase_2/Cu-oxidase_3/DUF4396, Cu-oxidase/Cu-oxidase_2/Cu-oxidase_3, E1-E2_ATPase/HMA/Hydrolase, HMA	1706 <BPD_transp_2< <Bmp< <OMP_b-brl< >Guanylate_cyc> >TerC> >unknown> <Cu-oxidase_2;Cu-oxidase_3;DUF4396< <SNARE_assoc< >Cu-oxidase;Cu-oxidase_2;Cu-oxidase_3> >CutF> >Glutaredoxin> >E1-E2_ATPase;HMA;Hydrolase> <HMA< <MarC< >OsmC> >SSB> <UvrA_DNA-bind;UvrA_inter< >PIN> >PhdYeFM_antitox>
A0A3F2U234	Mesorhizobium sp. YM1C-6-2	1827501	UP000268088: Unassembled WGS sequence	Proteobacteria	Alphaproteobacteria	Rhizobiales	Phyllobacteriaceae	SP(Sec/SPI)	CS pos: 37-38. AHA-AR. Pr: 0.8174	D8676_20980	yes	Cu-oxidase/Cu-oxidase_2/Cu-oxidase_3, HMA, E1-E2_ATPase/Hydrolase, E1-E2_ATPase/Hydrolase/YHS, Cytochrome_CBB3	1707 >CrtC;Lipocalin_9> >FtsX> >ABC_tran> >Usp> >Cytochrome_CBB3> <XFP;XFP_C;XFP_N< >Acetate_kinase;PTAC> >DUF411> >E1-E2_ATPase;Hydrolase;YHS> >Cu-oxidase;Cu-oxidase_2;Cu-oxidase_3> >CutF> >adh_short_C2> >DUF924> >E1-E2_ATPase;Hydrolase> >HMA> <HTH_1;LysR_substrate< <E1-E2_ATPase;Hydrolase< <Dioxygenase_C< >AbiEii>
A0A3F2UDH4	Mesorhizobium sp. YM1C-6-2	1827501	UP000268088: Unassembled WGS sequence	Proteobacteria	Alphaproteobacteria	Rhizobiales	Phyllobacteriaceae	SP(Sec/SPI)	CS pos: 38-39. AIA-AP. Pr: 0.6224	D8676_08005	yes	PCuAC	1708 <Peripla_BP_4< <ABC_tran< <BPD_transp_2< <BPD_transp_2< >unknown> >SIS;HTH_6> >Mannitol_dh;Mannitol_dh_C> >adh_short_C2> >HAMP;GAF;HATPase_c;GAF_2;GAF_3> >PCuAC> >CutF> >GntR;UTRA> >Amidohydro_1> <OmdA< <ABC_sub_bind< <BPD_transp_2< <ABC_tran< >Methyltransf_11> >unknown> <BA14K< <unknown<
A0A1I6XWJ2	Mesorhizobium sp. YR577	1884373	UP000198913: Unassembled WGS sequence	Proteobacteria	Alphaproteobacteria	Rhizobiales	Phyllobacteriaceae	OTHER	0	SAMN05518861_101217	yes		1704 <G_glu_transpept< <unknown< >Response_reg;HisKA;HATPase_c> >polyprenyl_synt> <Transgly< <Ribosomal_L32p< <unknown< >DUF1062> >Haem_degrading> <G_glu_transpept< <CutF< <PepSY;PepSY_TM< >PHB_acc;PHB_acc_N> <Thiolase_N;Thiolase_C< <adh_short_C2< >MIP> <Helicase_C< <S4< <Fer4;DUF3470< <CarD_CdnL_TRCF< <unknown<
A0A1I7E350	Mesorhizobium sp. YR577	1884373	UP000198913: Unassembled WGS sequence	Proteobacteria	Alphaproteobacteria	Rhizobiales	Phyllobacteriaceae	TAT(Tat/SPI)	CS pos: 42-43. ARA-AN. Pr: 0.6128	SAMN05518861_11947	yes	PCuAC/DUF1775	1705 >unknown> >Peptidase_M20;M20_dimer> >HxlR> <ADH_N;ADH_zinc_N_2< <ApbA;ApbA_C< <HAD_2< >unknown> >DUF805> >Hexapep;Hexapep_2;THDPS_N_2> <Lysine_decarbox< <CutF< <PCuAC;DUF1775< >DUF817> >HAD_2> <GGDEF< >TonB_2> >ExbD> >MotA_ExbB> >ABC_tran;ABC_membrane> >SIP;FAD_binding_9;DUF2218> >FecCD>
A0A084U9I9	Nitratireductor basaltis	472175	UP000053675: Unassembled WGS sequence	Proteobacteria	Alphaproteobacteria	Rhizobiales	Phyllobacteriaceae	SP(Sec/SPI)	CS pos: 37-38. AHA-TR. Pr: 0.5687	EL18_00641	yes	Cu-oxidase/Cu-oxidase_2/Cu-oxidase_3, MerR/MerR-DNA-bind, E1-E2_ATPase/HMA/Hydrolase, E1-E2_ATPase/Hydrolase/YHS, Cytochrome_CBB3	1554 >Glutaredoxin;MauE> >DUF305> >Cation_efflux> >Cation_efflux> >Cation_efflux> >UPF0060> >MerR;MerR-DNA-bind> <E1-E2_ATPase;HMA;Hydrolase< <Ion_trans_2< >Cytochrome_CBB3> <CutF< <Cu-oxidase;Cu-oxidase_2;Cu-oxidase_3< <unknown< <DUF302< <SNARE_assoc< <AA_permease_2< <E1-E2_ATPase;Hydrolase;YHS< <unknown< <Sulfatase< >unknown> >unknown>
A0A084UDC6	Nitratireductor basaltis	472175	UP000053675: Unassembled WGS sequence	Proteobacteria	Alphaproteobacteria	Rhizobiales	Phyllobacteriaceae	SP(Sec/SPI)	CS pos: 39-40. AVA-AA. Pr: 0.3523	EL18_02003	yes	PCuAC/DUF1775	1555 >RmuC> <Pep_deformylase< <Formyl_trans_N;Formyl_trans_C< <Acetyltransf_9< <PseudoU_synth_1< >unknown> >Peptidase_M20;M20_dimer> >DUF805> >Hexapep;Hexapep_2;THDPS_N_2> <Lysine_decarbox< <CutF< <PCuAC;DUF1775< <unknown< >HAD_2> <GGDEF< <EamA< >AA_kinase> <Sigma70_r2;Sigma70_r4_2< <RskA< <Fasciclin< <SelR<
K2MY93	Nitratireductor indicus C115	1231190	UP000007374: Unassembled WGS sequence	Proteobacteria	Alphaproteobacteria	Rhizobiales	Phyllobacteriaceae	SP(Sec/SPI)	CS pos: 25-26. ARA-YQ. Pr: 0.8024	NA8A_22171	yes	Cu-oxidase/Cu-oxidase_2/Cu-oxidase_3	1551 <Cyt_bd_oxida_I< <Cyt_bd_oxida_II< <YbgT_YccB< >DUF1624> <DsbD< >Cation_efflux> >Nramp> <Fe_dep_repress;Fe_dep_repr_C< >Ni_hydr_CYTB> >Cu-oxidase;Cu-oxidase_2;Cu-oxidase_3> >CutF> >DUF305> >Glutaredoxin> >GGDEF> >SBF> >HTH_21;rve_3> >HTH_Tnp_1> >Arm-DNA-bind_3> >Resolvase;Zn_ribbon_recom> >unknown>
K2PPT0	Nitratireductor indicus C115	1231190	UP000007374: Unassembled WGS sequence	Proteobacteria	Alphaproteobacteria	Rhizobiales	Phyllobacteriaceae	SP(Sec/SPI)	CS pos: 30-31. AYA-FS. Pr: 0.4446	NA8A_07044	yes	PCuAC, SCO1-SenC, Lactamase_B_2	1553 >SurE> >Lactamase_B_2> >ABC_tran> >BPD_transp_1> >SBP_bac_6> <Sugar-bind< >unknown> >PepSY_TM> >SCO1-SenC> >PCuAC> >CutF> <GntR;UTRA< >Ribonuc_L-PSP> >BPD_transp_1> >BPD_transp_1> >ABC_tran;TOBE_2> >SBP_bac_6> >TPP_enzyme_M;TPP_enzyme_C;TPP_enzyme_N> >Aldedh> <GntR;UTRA< <UbiD<
K2N119	Nitratireductor indicus C115	1231190	UP000007374: Unassembled WGS sequence	Proteobacteria	Alphaproteobacteria	Rhizobiales	Phyllobacteriaceae	TAT(Tat/SPI)	CS pos: 41-42. AAA-AT. Pr: 0.4275	NA8A_16883	yes	PCuAC/DUF1775	1552 >60KD_IMP;YidC_periplas> >Ribonuclease_P> >Ribosomal_L34> >unknown> >unknown> <unknown< >EamA> <HAD_2< <DUF817< >PCuAC;DUF1775> >CutF> >Lysine_decarbox> <Hexapep;Hexapep_2;THDPS_N_2< <DUF805< <Peptidase_M20;M20_dimer< <unknown< >PseudoU_synth_1> >Formyl_trans_N;Formyl_trans_C> <unknown< >Pep_deformylase> <RmuC<
K2MEY3	Nitratireductor pacificus pht-3B	391937	UP000006786: Unassembled WGS sequence	Proteobacteria	Alphaproteobacteria	Rhizobiales	Phyllobacteriaceae	OTHER	0	NA2_09146	yes	Copper-bind, Cu-oxidase_3, NnrS	1550 >Bac_luciferase> >ABC_tran> >FecCD> >Peripla_BP_2> >unknown> >Cu-oxidase_3> >NnrS> >Copper-bind> <cNMP_binding;HTH_Crp_2< >DUF1858> <CutF< <PepSY_TM< <unknown< >Sugar-bind> <SBP_bac_6< <BPD_transp_1< <ABC_tran;TOBE_2< <Lactamase_B< <SurE< >PhoU;Na_Pi_cotrans> <6PGD;NAD_binding_2<
K2LSI7	Nitratireductor pacificus pht-3B	391937	UP000006786: Unassembled WGS sequence	Proteobacteria	Alphaproteobacteria	Rhizobiales	Phyllobacteriaceae	TAT(Tat/SPI)	CS pos: 42-43. AAA-AS. Pr: 0.2928	NA2_02854	yes	PCuAC/DUF1775	1549 <HTH_3< <unknown< <unknown< >unknown> >unknown> <unknown< >EamA> <HAD_2< <DUF817< >PCuAC;DUF1775> >CutF> >Lysine_decarbox> <Hexapep;Hexapep_2;THDPS_N_2< <DUF805< <Peptidase_M20;M20_dimer< <unknown< >MFS_1> <AsnC_trans_reg;HTH_AsnC-type< >PseudoU_synth_1> >Formyl_trans_N;Formyl_trans_C> >Pep_deformylase>
A0A2P8NJH6	Nitratireductor sp. StC3	2126741	UP000240666: Unassembled WGS sequence	Proteobacteria	Alphaproteobacteria	Rhizobiales	Phyllobacteriaceae	SP(Sec/SPI)	CS pos: 39-40. ASA-KG. Pr: 0.1190	C7T96_01955	yes	Copper-bind, Cu-oxidase_2/Cu-oxidase_3, Response_reg/Trans_reg_C, CusF_Ec	1548 <unknown< >unknown> >Porin_2> >HAMP;HATPase_c> >Response_reg;Trans_reg_C> >CusF_Ec> >Copper-bind> >Cu-oxidase_2;Cu-oxidase_3> >OEP> >unknown> >CutF> >unknown> >Phage_int_SAM_2;Integrase_1> <unknown< <unknown< <AdoHcyase_NAD< >cNMP_binding> >WYL> <unknown< >unknown>
A0A2P8NIC5	Nitratireductor sp. StC3	2126741	UP000240666: Unassembled WGS sequence	Proteobacteria	Alphaproteobacteria	Rhizobiales	Phyllobacteriaceae	SP(Sec/SPI)	CS pos: 18-19. ANA-AA. Pr: 0.8331	C7T96_07130	yes	Cu-oxidase/Cu-oxidase_2/Cu-oxidase_3, Trypsin	1546 <unknown< <WD40;Peptidase_C14< <PGA_cap< >MORN> >Trypsin> <Trypsin< <DnaJ;DnaJ_CXXCXGXG;DnaJ_C< <Methyltransf_25< <CutF< <Cu-oxidase;Cu-oxidase_2;Cu-oxidase_3< <DUF411< >Dala_Dala_lig_N;Dala_Dala_lig_C> >Mg_chelatase;Mg_chelatase_C;ChlI> >GSH-S_N;GSH-S_ATP>
A0A2P8NGJ6	Nitratireductor sp. StC3	2126741	UP000240666: Unassembled WGS sequence	Proteobacteria	Alphaproteobacteria	Rhizobiales	Phyllobacteriaceae	SP(Sec/SPI)	CS pos: 46-47. ANA-AP. Pr: 0.5747	C7T96_08840	yes	PCuAC	1545 >BPD_transp_1;OppC_N> >BPD_transp_1> >SBP_bac_5> >ABC_tran;oligo_HPY> >His_Phos_1> <MS_channel< <Methyltransf_21< >Carbam_trans_N;Carbam_trans_C> >Pterin_bind;B12-binding;S-methyl_trans;B12-binding_2;Met_synt_B12> >PCuAC> >CutF> <MatE< <GerE< <GerE< >unknown> >Bac_export_2> >FliG_C;FliG_M;FliG_N> >FliMN_C> >FliMN_C> >MotA_ExbB> <DUF1217<
A0A2P8NJ23	Nitratireductor sp. StC3	2126741	UP000240666: Unassembled WGS sequence	Proteobacteria	Alphaproteobacteria	Rhizobiales	Phyllobacteriaceae	SP(Sec/SPI)	CS pos: 27-28. PHA-SH. Pr: 0.3742	C7T96_01155	yes	Trns_repr_metal, HlyD_D23	1547 >DEAD;Helicase_C;HRDC;RQC;RecQ_Zn_bind> >unknown> >ABC_tran> >MacB_PCD> >HlyD_D23> >TetR_N;TetR_C_6> >NicO> >SNARE_assoc> >MFS_1> >Trns_repr_metal> <CutF< <HupE_UreJ_2< <unknown< <DPBB_1< <Peptidase_S11;PBP5_C< <Glycos_transf_2< <GtrA< <unknown< >unknown> <Thymidylate_kin< <DNA_pol3_delta2<
A0A135HPP5	Paramesorhizobium deserti	1494590	UP000070107: Unassembled WGS sequence	Proteobacteria	Alphaproteobacteria	Rhizobiales	Phyllobacteriaceae	SP(Sec/SPI)	CS pos: 37-38. AMA-AS. Pr: 0.2952	ATN84_21055	yes		1270 <unknown< >NAD_binding_2;NAD_binding_11> >SGL> >BPD_transp_2> >BPD_transp_2> >ABC_tran> >Peripla_BP_4> <GAF;HisKA_3< <Response_reg;GerE< >PepSY;PepSY_TM> >CutF> >Methyltransf_11> >unknown> >cobW;CobW_C> >ZnuA> >ABC-3> >ABC_tran> <ZinT< <cobW;CobW_C< >DUF2149> >MotA_ExbB>
A0A135HZ75	Paramesorhizobium deserti	1494590	UP000070107: Unassembled WGS sequence	Proteobacteria	Alphaproteobacteria	Rhizobiales	Phyllobacteriaceae	SP(Sec/SPI)	CS pos: 24-25. AHA-AQ. Pr: 0.9426	ATN84_01520	yes		1272 <unknown< <Inos-1-P_synth< <His_Phos_1< <Glyco_trans_1_2< <NTP_transferase< <unknown< <Glycos_transf_1< >Methyltransf_9> <QueC< <Epimerase;SPW;VKOR< <CutF< <DUF411< >SPW> <GntR;FCD< <DctP< <DctQ< <DctM< >unknown> <unknown< <TrkH< >Aldo_ket_red>
A0A135HPV6	Paramesorhizobium deserti	1494590	UP000070107: Unassembled WGS sequence	Proteobacteria	Alphaproteobacteria	Rhizobiales	Phyllobacteriaceae	SP(Sec/SPI)	CS pos: 23-24. ASA-AM. Pr: 0.8099	ATN84_20255	yes	Copper-bind, Cu-oxidase_2/Cu-oxidase_3, SBP_bac_1, CusF_Ec	1271 >SBP_bac_1> <ROK;HTH_24< <GFO_IDH_MocA;GFO_IDH_MocA_C< <ThuA< <LacI;Peripla_BP_3< <SBP_bac_8< <BPD_transp_1< <BPD_transp_1< <Glyco_hydro_127< <ABC_tran;TOBE_2< <CutF< <OEP< <Cu-oxidase_2;Cu-oxidase_3< <Copper-bind< <CusF_Ec< >unknown> >unknown> <unknown< >RES> >DUF2384> >YkuD>
A0A135HP68	Paramesorhizobium deserti	1494590	UP000070107: Unassembled WGS sequence	Proteobacteria	Alphaproteobacteria	Rhizobiales	Phyllobacteriaceae	SP(Sec/SPI)	CS pos: 36-37. SDA-AA. Pr: 0.2426	ATN84_21980	yes	HlyD_D23, YtkA	1269 >GntR;FCD> >MmgE_PrpD> <TctC< <TctB< <TctA< <MmgE_PrpD< <adh_short_C2< <AbrB< >CBS;DUF21;CorC_HlyC> >unknown> <CutF< <YtkA< <HlyD_D23< <ACR_tran< >Sulfatase> >NMT1> >ABC_tran> >BPD_transp_1> >Sulfatase> <HTH_1;LysR_substrate< <unknown<
A0A318SYL0	Phyllobacterium leguminum	314237	UP000247454: Unassembled WGS sequence	Proteobacteria	Alphaproteobacteria	Rhizobiales	Phyllobacteriaceae	SP(Sec/SPI)	CS pos: 25-26. SWS-VA. Pr: 0.3872	C7477_12440	yes	Copper-bind, Cu-oxidase_2/Cu-oxidase_3, Response_reg/Trans_reg_C, CusF_Ec	1184 <Response_reg;Trans_reg_C< <unknown< <unknown< <LANC_like;DUF4135< >DUF411> >CusF_Ec> >Copper-bind> >Cu-oxidase_2;Cu-oxidase_3> >OEP> >unknown> >CutF> >FecCD> >Peripla_BP_2> >TonB_dep_Rec;STN;Plug> >FecR;DUF4880> >Sigma70_r2;Sigma70_r4_2> >MFS_3> <DEAD;Helicase_C;HRDC;RQC;RecQ_Zn_bind<
A0A318T8Z9	Phyllobacterium leguminum	314237	UP000247454: Unassembled WGS sequence	Proteobacteria	Alphaproteobacteria	Rhizobiales	Phyllobacteriaceae	OTHER	0	C7477_10224	yes	Response_reg/Trans_reg_C, Pyr_redox_2, Lactamase_B_2	1185 >Radical_SAM;SPASM;Fer4_12> >PqqD> >TENA_THI-4> >Lactamase_B_2> >unknown> <Rrf2< <Pyr_redox_2< <DUF3018< <PemK_toxin< >PepSY_TM> >CutF> <unknown< >DUF3313> >HATPase_c> >Response_reg;Trans_reg_C> <unknown< >Peripla_BP_6> >Response_reg;HisKA;HATPase_c;PAS_4;PAS_8> <FliO< <Isochorismatase< <FUSC_2<
A0A368K0N8	Phyllobacterium salinisoli	1899321	UP000253420: Unassembled WGS sequence	Proteobacteria	Alphaproteobacteria	Rhizobiales	Phyllobacteriaceae	SP(Sec/SPI)	CS pos: 35-36. AMA-QG. Pr: 0.2959	DUT91_16505	yes		1182 >unknown> >unknown> >unknown> >RES> >DUF2384> >PepSY;PepSY_TM> >CutF> <BioY< <Radical_SAM;BATS< <AAA_26< >Mn_catalase> <DUF772< >DJ-1_PfpI> >Peripla_BP_4> >BPD_transp_2> >ABC_tran> >GntR;FCD>
A0A368K822	Phyllobacterium salinisoli	1899321	UP000253420: Unassembled WGS sequence	Proteobacteria	Alphaproteobacteria	Rhizobiales	Phyllobacteriaceae	OTHER	0	DUT91_03775	yes		1183 <FMN_red< <unknown< <Lyase_1;FumaraseC_C< <DoxX< >Acetyltransf_1> >HisG> >tRNA-synt_His> >unknown> >HGTP_anticodon;tRNA-synt_His> >LysE> <CutF< <DUF305< >Adenine_glyco> <YkuD< <Aldo_ket_red< >CCG;Fer4_7> >unknown> >FAD_binding_4> >unknown> >FAD_binding_4;FAD-oxidase_C> <HTH_1;LysR_substrate<
A0A368JWI6	Phyllobacterium salinisoli	1899321	UP000253420: Unassembled WGS sequence	Proteobacteria	Alphaproteobacteria	Rhizobiales	Phyllobacteriaceae	SP(Sec/SPI)	CS pos: 27-28. SIA-SG. Pr: 0.3198	DUT91_23565	yes	Copper-bind, Cu-oxidase_2/Cu-oxidase_3, CusF_Ec	1181 <unknown< >unknown> <cNMP_binding< >DUF411> >CusF_Ec> >Copper-bind> >Cu-oxidase_2;Cu-oxidase_3> >OEP> >unknown> >CutF> <unknown< <DUF1778< <Acetyltransf_1< <unknown< <NTP_transf_8<
A0A1H0TWE5	Phyllobacterium sp. YR620	1881066	UP000199768: Unassembled WGS sequence	Proteobacteria	Alphaproteobacteria	Rhizobiales	Phyllobacteriaceae	SP(Sec/SPI)	CS pos: 23-24. VFA-AP. Pr: 0.9588	SAMN05428967_2580	yes		1180 >HTH_1;LysR_substrate> <MlaD< >unknown> >unknown> >unknown> >unknown> >unknown> >Methyltransf_21> <unknown< >DUF305> >CutF> >Cys_Met_Meta_PP> <PAP2< <SBP_bac_3< <BPD_transp_1< <BPD_transp_1< <ABC_tran< >FAD_binding_3> >zf-CHCC> <PP_kinase;PP_kinase_N;PP_kinase_C;PP_kinase_C_1< <Ppx-GppA<
A0A2N9W3V0	Phyllobacterium zundukense	1867719	UP000232163: Unassembled WGS sequence	Proteobacteria	Alphaproteobacteria	Rhizobiales	Phyllobacteriaceae	SP(Sec/SPI)	CS pos: 23-24. VFA-AP. Pr: 0.9758	B5P45_01030	yes		1179 <unknown< <PepSY_2< >LysE> >HTH_1;LysR_substrate> <MlaD< >unknown> >unknown> <unknown< <unknown< >DUF305> >CutF> >Cys_Met_Meta_PP> <PAP2< <SBP_bac_3< <BPD_transp_1< <BPD_transp_1< <ABC_tran< >FAD_binding_3> >zf-CHCC> <PP_kinase;PP_kinase_N;PP_kinase_C;PP_kinase_C_1< <Ppx-GppA<
A0A2N9VZW1	Phyllobacterium zundukense	1867719	UP000232163: Unassembled WGS sequence	Proteobacteria	Alphaproteobacteria	Rhizobiales	Phyllobacteriaceae	SP(Sec/SPI)	CS pos: 36-37. AYA-QN. Pr: 0.8906	B5P45_09495	yes	Copper-bind, Cu-oxidase_2/Cu-oxidase_3, CusF_Ec	1177 >unknown> >CSD> <DUF2974< >unknown> <unknown< >CusF_Ec> >Copper-bind> >Cu-oxidase_2;Cu-oxidase_3> >OEP> >unknown> >CutF> >Guanylate_cyc> >unknown> >unknown> <cNMP_binding< >ABC_tran> >BPD_transp_1> >BPD_transp_1> >SBP_bac_3> >Cys_Met_Meta_PP> <HTH_1;LysR_substrate<
A0A2N9VZX9	Phyllobacterium zundukense	1867719	UP000232163: Unassembled WGS sequence	Proteobacteria	Alphaproteobacteria	Rhizobiales	Phyllobacteriaceae	SP(Sec/SPI)	CS pos: 24-25. AMA-DQ. Pr: 0.8191	B5P45_09590	yes	Cu-oxidase_2/Cu-oxidase_3/DUF4396, HMA, Cytochrom_C_2, E1-E2_ATPase/Hydrolase/YHS, Cytochrome_CBB3, HlyD/HlyD_D23, YtkA	1178 >Cys_Met_Meta_PP> <HTH_1;LysR_substrate< >YkuD> <E1-E2_ATPase;Hydrolase;YHS< >DUF411> >unknown> >PEMT> >ACR_tran> >HlyD;HlyD_D23> >YtkA> >CutF> >Cytochrome_CBB3> >BNR> >HMA> >unknown> <TetR_N< >Cu-oxidase_2;Cu-oxidase_3;DUF4396> >Cytochrom_C_2> >unknown> >DUF305> >DUF218>
A0A432V0N4	Pseudaminobacter arsenicus	1851146	UP000281647: Unassembled WGS sequence	Proteobacteria	Alphaproteobacteria	Rhizobiales	Phyllobacteriaceae	OTHER	0	EET67_21645	yes	Copper-bind, Cu-oxidase_2/Cu-oxidase_3, Cu-oxidase/Cu-oxidase_2/Cu-oxidase_3, E1-E2_ATPase/HMA/Hydrolase, HMA, Cytochrome_CBB3, CusF_Ec, HlyD_D23, YtkA	1122 <EamA< >Glycoamylase> >SNARE_assoc> >E1-E2_ATPase;HMA;Hydrolase> >Cytochrome_CBB3> >DUF411> >Cu-oxidase;Cu-oxidase_2;Cu-oxidase_3> >CutF> >unknown> <HMA< <CutF< <unknown< <OEP< <Cu-oxidase_2;Cu-oxidase_3< <Copper-bind< <CusF_Ec< <YtkA< <HlyD_D23< <ACR_tran< <unknown< <DUF305<
A0A432V0V3	Pseudaminobacter arsenicus	1851146	UP000281647: Unassembled WGS sequence	Proteobacteria	Alphaproteobacteria	Rhizobiales	Phyllobacteriaceae	SP(Sec/SPI)	CS pos: 22-23. TAA-QV. Pr: 0.4640	EET67_21630	yes	Copper-bind, Cu-oxidase_2/Cu-oxidase_3, Cu-oxidase/Cu-oxidase_2/Cu-oxidase_3, E1-E2_ATPase/HMA/Hydrolase, HMA, Cytochrome_CBB3, CusF_Ec, HlyD_D23, YtkA	1124 <Acetate_kinase< <CBS;BON< <EamA< >Glycoamylase> >SNARE_assoc> >E1-E2_ATPase;HMA;Hydrolase> >Cytochrome_CBB3> >DUF411> >Cu-oxidase;Cu-oxidase_2;Cu-oxidase_3> >CutF> >unknown> <HMA< <CutF< <unknown< <OEP< <Cu-oxidase_2;Cu-oxidase_3< <Copper-bind< <CusF_Ec< <YtkA< <HlyD_D23<
A0A432V0T6	Pseudaminobacter arsenicus	1851146	UP000281647: Unassembled WGS sequence	Proteobacteria	Alphaproteobacteria	Rhizobiales	Phyllobacteriaceae	SP(Sec/SPI)	CS pos: 60-61. AHA-HI. Pr: 0.4336	EET67_21520	yes	Cu-oxidase/Cu-oxidase_2/Cu-oxidase_3, E1-E2_ATPase/Hydrolase	1123 >Polysacc_synt_3> <unknown< <E1-E2_ATPase;Hydrolase< <CutF< <Cu-oxidase;Cu-oxidase_2;Cu-oxidase_3< <Lactonase< <LTXXQ< <DUF2933< <PEMT< <Lactamase_B;RMMBL;Beta-Casp< <Glycos_transf_3;PYNP_C< <Pribosyltran;Pribosyltran_N< <DUF411< <unknown<
A0A432VAP5	Pseudaminobacter arsenicus	1851146	UP000281647: Unassembled WGS sequence	Proteobacteria	Alphaproteobacteria	Rhizobiales	Phyllobacteriaceae	TAT(Tat/SPI)	CS pos: 42-43. ARA-AE. Pr: 0.5455	EET67_03585	yes	PCuAC/DUF1775	1125 <Formyl_trans_N;Formyl_trans_C< <Acetyltransf_9< <PseudoU_synth_1< >unknown> >Peptidase_M20;M20_dimer> <HAD_2< >DUF805> >DUF805> >Hexapep;Hexapep_2;THDPS_N_2> <Lysine_decarbox< <CutF< <PCuAC;DUF1775< >HAD_2> <GGDEF< >unknown> <unknown< >unknown> <unknown< <unknown< <ABC_tran;ABC_membrane< <HlyD_3<
A0A1V8RT11	Pseudaminobacter manganicus	1873176	UP000191905: Unassembled WGS sequence	Proteobacteria	Alphaproteobacteria	Rhizobiales	Phyllobacteriaceae	SP(Sec/SPI)	CS pos: 28-29. SQA-AQ. Pr: 0.4035	BFN67_14550	yes	CopC/CopD, PCuAC, DUF1775	1120 <PHB_depo_C< <Peptidase_C93< <Orn_DAP_Arg_deC< <Sacchrp_dh_NADP;Sacchrp_dh_C< >FUR> >Aldo_ket_red> >6PGD;NAD_binding_2> >CopC;CopD> >DUF1775> >PCuAC> >CutF> >GntR;FCD> <GD_AH_C;SAF< >CBAH> >unknown> >Amidase> >unknown> >AMP-binding;AMP-binding_C> >GMC_oxred_N;GMC_oxred_C> <Peripla_BP_6< <ABC_tran;BCA_ABC_TP_C<
A0A1V8RJN9	Pseudaminobacter manganicus	1873176	UP000191905: Unassembled WGS sequence	Proteobacteria	Alphaproteobacteria	Rhizobiales	Phyllobacteriaceae	SP(Sec/SPI)	CS pos: 22-23. ASA-GH. Pr: 0.8880	BFN67_09045	yes	Cu-oxidase/Cu-oxidase_2/Cu-oxidase_3, MerR/MerR-DNA-bind, E1-E2_ATPase/HMA/Hydrolase, HMA, Cytochrom_C, E1-E2_ATPase/Hydrolase	1115 <ADK< <Usp< >Rieske;UCR_Fe-S_N> <E1-E2_ATPase;Hydrolase< <Pribosyltran;Pribosyltran_N< <Lactamase_B;RMMBL;Beta-Casp< <Glycos_transf_3;Glycos_trans_3N;PYNP_C< >Cytochrom_C> >Cu-oxidase;Cu-oxidase_2;Cu-oxidase_3> >CutF> >HMA> <E1-E2_ATPase;HMA;Hydrolase< <MerR;MerR-DNA-bind< <MTS< <unknown< >NAD_synthase> >AMP-binding;AMP-binding_C> >PP-binding> >Asn_synthase;GATase_7> <DUF218<
A0A1V8RUW5	Pseudaminobacter manganicus	1873176	UP000191905: Unassembled WGS sequence	Proteobacteria	Alphaproteobacteria	Rhizobiales	Phyllobacteriaceae	OTHER	0	BFN67_12980	yes	Cu-oxidase/Cu-oxidase_2/Cu-oxidase_3, MerR/MerR-DNA-bind, E1-E2_ATPase/HMA/Hydrolase, HMA, Pyr_redox_dim/Pyr_redox_2	1121 >E1-E2_ATPase;HMA;Hydrolase> <unknown< >HTH_20> <Glutaredoxin< >DUF2285> >unknown> >MFS_1> <HTH_31;MLTR_LBD< >Cu-oxidase;Cu-oxidase_2;Cu-oxidase_3> >CutF> >DUF305> >HMA> <E1-E2_ATPase;HMA;Hydrolase< <MerR;MerR-DNA-bind< >TetR_N> <Pyr_redox_dim;Pyr_redox_2< >unknown> >DEDD_Tnp_IS110;Transposase_20>
A0A1V8RRA6	Pseudaminobacter manganicus	1873176	UP000191905: Unassembled WGS sequence	Proteobacteria	Alphaproteobacteria	Rhizobiales	Phyllobacteriaceae	SP(Sec/SPI)	CS pos: 24-25. AHS-AV. Pr: 0.7937	BFN67_17150	yes	Cu-oxidase/Cu-oxidase_2/Cu-oxidase_3, SCO1-SenC, Cytochrom_C, E1-E2_ATPase/Hydrolase/YHS, Redoxin, DapB_N/Gp_dh_C	1118 <unknown< >Methyltransf_25> >MFS_1> <Rhodanese;HTH_20< >DUF305> >E1-E2_ATPase;Hydrolase;YHS> <DUF305< >unknown> <CutF< <Cu-oxidase;Cu-oxidase_2;Cu-oxidase_3< <DUF411< <Cytochrom_C< <Redoxin< <SCO1-SenC< >unknown> <unknown< >DapB_N;Gp_dh_C> >Acetate_kinase> >unknown>
A0A1V8RMU2	Pseudaminobacter manganicus	1873176	UP000191905: Unassembled WGS sequence	Proteobacteria	Alphaproteobacteria	Rhizobiales	Phyllobacteriaceae	SP(Sec/SPI)	CS pos: 28-29. VQA-TA. Pr: 0.5493	BFN67_21570	yes	Cu-oxidase/Cu-oxidase_2/Cu-oxidase_3, Trns_repr_metal, MerR_1, SCO1-SenC, Redoxin, Cytochrome_CBB3, DSBA/ScsC_N	1117 <MerR_1< >unknown> >Cytochrome_CBB3> >unknown> >DSBA;ScsC_N> >SCO1-SenC> >unknown> >Redoxin> >DUF411> >Cu-oxidase;Cu-oxidase_2;Cu-oxidase_3> >CutF> <unknown< >unknown> >HupE_UreJ_2> >unknown> <Trns_repr_metal< <MFS_1< <SNARE_assoc< >PAP2;SNARE_assoc;LssY_C> >PAP2> >MFS_1>
A0A1V8RJR6	Pseudaminobacter manganicus	1873176	UP000191905: Unassembled WGS sequence	Proteobacteria	Alphaproteobacteria	Rhizobiales	Phyllobacteriaceae	OTHER	0	BFN67_09170	yes	DapB_N/Gp_dh_C	1116 >Peptidase_M20;M20_dimer> >MFS_1> >DapB_N;Gp_dh_C> <PLDc_2< <ABC_tran< <FtsX< <CrtC;Lipocalin_9< >adh_short> >Ni_hydr_CYTB> <DsbB< <CutF< <unknown< <Ferric_reduct< <unknown< >unknown> >DUF1344> >DUF1624>
A0A1V8RRC9	Pseudaminobacter manganicus	1873176	UP000191905: Unassembled WGS sequence	Proteobacteria	Alphaproteobacteria	Rhizobiales	Phyllobacteriaceae	SP(Sec/SPI)	CS pos: 44-45. AHA-TG. Pr: 0.4413	BFN67_17220	yes	SCO1-SenC, E1-E2_ATPase/Hydrolase, Redoxin, DapB_N/Gp_dh_C	1119 <Redoxin< <SCO1-SenC< >unknown> <unknown< >DapB_N;Gp_dh_C> >Acetate_kinase> >unknown> >DUF411> >LTXXQ> >Lactonase> >CutF> >E1-E2_ATPase;Hydrolase> >Zn_Tnp_IS1595;DDE_Tnp_IS1595>
A0A316CLI2	Pseudaminobacter salicylatoxidans	93369	UP000245396: Unassembled WGS sequence	Proteobacteria	Alphaproteobacteria	Rhizobiales	Phyllobacteriaceae	TAT(Tat/SPI)	CS pos: 42-43. ARA-AS. Pr: 0.4513	C7441_1116	yes	PCuAC/DUF1775	1114 >unknown> >GGDEF> <HAD_2< <GGDEF< >PCuAC;DUF1775> >CutF> >Lysine_decarbox> <Hexapep;Hexapep_2;THDPS_N_2< <DUF805< >HAD_2> <Peptidase_M20;M20_dimer< <unknown< >PseudoU_synth_1> >Acetyltransf_9> >Formyl_trans_N;Formyl_trans_C> >Pep_deformylase>
A0A4P6V0X4	Roseitalea porphyridii	1852022	UP000293719: Chromosome	Proteobacteria	Alphaproteobacteria	Rhizobiales	Phyllobacteriaceae	SP(Sec/SPI)	CS pos: 23-24. GSA-FD. Pr: 0.6387	E0E05_09205	yes	Cytochrome_CBB3	724 >adh_short;DUF3830> >adh_short> <AraC_N;HTH_18< <adh_short_C2< >PMSR> >DUF305> >unknown> >Cation_efflux> >Cytochrome_CBB3> >DUF411> >CutF> >FAA_hydrolase> >Bmp> >BPD_transp_2> >BPD_transp_2> >ABC_tran> <FAD_binding_3< >Mem_trans> <YccV-like< >DSBA> >SBP_bac_5>
A0A2G1QH32	Zhengella mangrovi	1982044	UP000221168: Unassembled WGS sequence	Proteobacteria	Alphaproteobacteria	Rhizobiales	Phyllobacteriaceae	SP(Sec/SPI)	CS pos: 27-28. VLA-AS. Pr: 0.3941	CSC94_22785	yes	Cu-oxidase_2/Cu-oxidase_3, Cu-oxidase/Cu-oxidase_2/Cu-oxidase_3, Cytochrom_C_2, CusF_Ec	5 >DUF305> >PAP2> <DUF4396< <unknown< <DUF4396< >Cu-oxidase;Cu-oxidase_2;Cu-oxidase_3> <unknown< <YkuD< <unknown< <DUF411< <CutF< <OEP< <Cu-oxidase_2;Cu-oxidase_3< <CusF_Ec< <Cytochrom_C_2<
Q8U4Y3	Agrobacterium fabrum (strain C58 / ATCC 33970) (Agrobacterium tumefaciens (strain C58))	176299	UP000000813: Chromosome linear	Proteobacteria	Alphaproteobacteria	Rhizobiales	Rhizobiaceae	SP(Sec/SPI)	CS pos: 33-34. VNA-AM. Pr: 0.7066	Atu8195	yes	Copper-bind, Cu-oxidase_2/Cu-oxidase_3	2830 <Amidohydro_3< <DoxX< <MFS_3< >F420_oxidored;P5CR_dimer> <RNase_T< >HTH_1;LysR_substrate> <MFS_1< >Copper-bind> >Cu-oxidase_2;Cu-oxidase_3> >OEP> >CutF> >unknown> >AraC_binding;HTH_18> >Acetyltransf_10> <Radical_SAM;BATS< <Aminotran_1_2< <AAA_26< <Aminotran_3< <ACP_syn_III_C;ACP_syn_III< >EamA> >unknown>
B9J9Y0	Agrobacterium radiobacter (strain K84 / ATCC BAA-868)	311403	UP000001600: Chromosome 1	Proteobacteria	Alphaproteobacteria	Rhizobiales	Rhizobiaceae	SP(Sec/SPI)	CS pos: 23-24. ALA-AC. Pr: 0.9041	Arad_1054	yes		2829 >YkuD> <Adenine_glyco< <unknown< >HAD_2> <Aldo_ket_red< >ADH_zinc_N;ADH_N> <HTH_1;LysR_substrate< >YCII> <HTH_1;LysR_substrate< >DUF305> >CutF> <HGTP_anticodon;tRNA-synt_His< <tRNA-synt_His< <HisG< >PIN> >MazE_antitoxin> >DoxX> <GST_C;GST_N< >unknown> >Cpn60_TCP1> >Cpn10>
A0A1R3U521	Agrobacterium sp. DSM 25559	1907666	UP000187891: Unassembled WGS sequence	Proteobacteria	Alphaproteobacteria	Rhizobiales	Rhizobiaceae	SP(Sec/SPI)	CS pos: 33-34. TNG-VA. Pr: 0.1454	DSM25559_4728	yes	Esterase	2828 <TerC< <unknown< >PAS_3> <SpoU_methylase;SpoU_sub_bind< <4HBT< >DUF1501> >DUF1800> <CutF< <PepSY_TM< >AsnC_trans_reg;HTH_AsnC-type> <unknown< >Acetyltransf_1> >DMT_6> <Helicase_C;UVR;ResIII;UvrB;UvrB_inter< <Esterase< <HD< <unknown< <PRC<
A0A1R3THL3	Agrobacterium sp. DSM 25559	1907666	UP000187891: Unassembled WGS sequence	Proteobacteria	Alphaproteobacteria	Rhizobiales	Rhizobiaceae	SP(Sec/SPI)	CS pos: 23-24. AQA-AL. Pr: 0.8860	DSM25559_1525	yes	ParE_toxin	2827 >NUDIX> >S6PP> >Glycos_transf_1;Glyco_transf_4> <FAD_binding_4;FAD-oxidase_C< <FAD_binding_4< <CCG;Fer4_7< >YkuD> <Adenine_glyco< <unknown< >DUF305> >CutF> >unknown> >ParE_toxin> >RHH_1> <HGTP_anticodon;tRNA-synt_His< <tRNA-synt_His< <HisG< <GFA< >DoxX> >unknown> >Cpn60_TCP1>
B9K622	Agrobacterium vitis (strain S4 / ATCC BAA-846) (Rhizobium vitis (strain S4))	311402	UP000001596: Plasmid pAtS4a	Proteobacteria	Alphaproteobacteria	Rhizobiales	Rhizobiaceae	SP(Sec/SPI)	CS pos: 34-35. AAA-AM. Pr: 0.2655	Avi_9853	yes	Copper-bind, Cu-oxidase_2/Cu-oxidase_3, MerR/MerR-DNA-bind, E1-E2_ATPase/HMA/Hydrolase, HMA, Cytochrom_C_2, E1-E2_ATPase/Hydrolase, Response_reg/Trans_reg_C, CusF_Ec	2825 >CusF_Ec> >Copper-bind> >unknown> <Response_reg;Trans_reg_C< <HATPase_c< >CusF_Ec> >Copper-bind> >Cu-oxidase_2;Cu-oxidase_3> >OEP> >unknown> >CutF> <unknown< <DUF305< <unknown< >E1-E2_ATPase;Hydrolase> >unknown> <Cytochrom_C_2< >MerR;MerR-DNA-bind> >E1-E2_ATPase;HMA;Hydrolase> >HMA> <CutF<
B9K632	Agrobacterium vitis (strain S4 / ATCC BAA-846) (Rhizobium vitis (strain S4))	311402	UP000001596: Plasmid pAtS4a	Proteobacteria	Alphaproteobacteria	Rhizobiales	Rhizobiaceae	SP(Sec/SPI)	CS pos: 32-33. VGA-AD. Pr: 0.7479	Avi_9866	yes	MerR/MerR-DNA-bind, E1-E2_ATPase/HMA/Hydrolase, HMA, Cytochrom_C_2, E1-E2_ATPase/Hydrolase, HlyD_D23, YtkA	2826 >CutF> <unknown< <DUF305< <unknown< >E1-E2_ATPase;Hydrolase> >unknown> <Cytochrom_C_2< >MerR;MerR-DNA-bind> >E1-E2_ATPase;HMA;Hydrolase> >HMA> <CutF< <YtkA< <HlyD_D23< <ACR_tran< <DUF411< >Mrr_cat> >HTH_31> >unknown> <DUF3846< <unknown< >unknown>
A0A4Q2TDY1	Ciceribacter sp. F8825	2509717	UP000291088: Unassembled WGS sequence	Proteobacteria	Alphaproteobacteria	Rhizobiales	Rhizobiaceae	SP(Sec/SPI)	CS pos: 31-32. ASA-HQ. Pr: 0.8479	EUU22_05885	yes	Cu-oxidase/Cu-oxidase_2/Cu-oxidase_3, E1-E2_ATPase/Hydrolase, PDZ_2/Trypsin_2/PDZ_6, HIT, HemolysinCabind/Peptidase_M10_C/Reprolysin_4	2393 <Pribosyltran< >HemolysinCabind;Peptidase_M10_C;Reprolysin_4> >unknown> <Ribonuc_red_lgC;Ribonuc_red_2_N< <Peptidase_S26< >DUF559> >Abhydrolase_1> <unknown< <HIT< <CutF< <Cu-oxidase;Cu-oxidase_2;Cu-oxidase_3< <E1-E2_ATPase;Hydrolase< <Polyketide_cyc2< <Acetyltransf_1< >unknown> <DUF1883< >AAA;MgsA_C;AAA_assoc_2> >PDZ_2;Trypsin_2;PDZ_6> <Ni_hydr_CYTB;DHC< <DUF1924<
A0A1S1T2I0	Ensifer sp. LCM 4579	1848292	UP000180026: Unassembled WGS sequence	Proteobacteria	Alphaproteobacteria	Rhizobiales	Rhizobiaceae	SP(Sec/SPI)	CS pos: 27-28. AFA-SG. Pr: 0.7882	LCM4579_02870	yes	CopC/CopD, DUF1775	2227 >DJ-1_PfpI> <adh_short_C2< <Tautomerase< <NMO< <unknown< <TOBE_2< >CopC;CopD> >DUF1775> <unknown< >CutF> >BenE> >ECH_1> >AMP-binding;AMP-binding_C> >Fer2;Fer2_2> >FAD_binding_5> >Ald_Xan_dh_C;Ald_Xan_dh_C2;COXG> >HTH_18> <DctP< <DctQ< <DctM<
A0A1S1SZ95	Ensifer sp. LCM 4579	1848292	UP000180026: Unassembled WGS sequence	Proteobacteria	Alphaproteobacteria	Rhizobiales	Rhizobiaceae	SP(Sec/SPI)	CS pos: 32-33. AEA-GL. Pr: 0.9739	LCM4579_25445	yes	Cu-oxidase/Cu-oxidase_2/Cu-oxidase_3, HMA, E1-E2_ATPase/Hydrolase, NnrS	2226 >unknown> <unknown< <cNMP_binding;HTH_Crp_2< >Na_Ca_ex> >Guanylate_cyc;TPR_8> >NnrS> >Hemerythrin;ScdA_N> >E1-E2_ATPase;Hydrolase> >Cu-oxidase;Cu-oxidase_2;Cu-oxidase_3> >CutF> >HMA> >HTH_1;LysR_substrate> <LysE< <LysE< >HTH_1;LysR_substrate> <Urate_ox_N< >PSK_trans_fac> <Alpha-amylase<
A0A3S9B3E0	Georhizobium profundi	2341112	UP000268192: Chromosome	Proteobacteria	Alphaproteobacteria	Rhizobiales	Rhizobiaceae	OTHER	0	D5400_09650	yes	Copper-bind, Cu-oxidase_2/Cu-oxidase_3, MerR/MerR-DNA-bind, E1-E2_ATPase/Hydrolase/YHS, CusF_Ec, HlyD_D23, YtkA	2134 >MerR;MerR-DNA-bind> >E1-E2_ATPase;Hydrolase;YHS> >Acyl_transf_3> >unknown> >CusF_Ec> >Copper-bind> >Cu-oxidase_2;Cu-oxidase_3> >OEP> >unknown> >CutF> >ACR_tran> >HlyD_D23> >YtkA> >unknown> >unknown> >unknown> <Glutaredoxin;MauE< <DUF305< <unknown< >unknown>
A0A3Q8XQS4	Georhizobium profundi	2341112	UP000268192: Chromosome	Proteobacteria	Alphaproteobacteria	Rhizobiales	Rhizobiaceae	SP(Sec/SPI)	CS pos: 32-33. SMS-HD. Pr: 0.3416	D5400_09875	yes	Cu-oxidase_2, CopC, Trns_repr_metal, E1-E2_ATPase/HMA/Hydrolase, CopD	2133 <CopC< <CopD< <Peptidase_C93< >Cation_efflux> >PEMT> >E1-E2_ATPase;HMA;Hydrolase> <unknown< >MFS_1> >Trns_repr_metal> <CutF< <HupE_UreJ_2< <unknown< <unknown< <DUF1801< >AHSA1> >Cu-oxidase_2> >unknown> >unknown> >unknown> >unknown>
A0A3Q8XKZ6	Georhizobium profundi	2341112	UP000268192: Chromosome	Proteobacteria	Alphaproteobacteria	Rhizobiales	Rhizobiaceae	SP(Sec/SPI)	CS pos: 24-25. AVA-AK. Pr: 0.7974	D5400_00930	yes	PCuAC, MerR_1, E1-E2_ATPase/HMA/Hydrolase, SCO1-SenC, Hydrolase_2, DSBA/ScsC_N	2131 >DsbD> <Nramp< <Hydrolase_2< <DSBA;ScsC_N< >Pyr_redox_3> >YkuD> >Rotamase> >Thioredoxin_4> >YkuD> >CutF> >unknown> <unknown< >Peptidase_C93> >PCuAC> <MerR_1< >unknown> >Exo_endo_phos> <E1-E2_ATPase;HMA;Hydrolase< <PCuAC< <SCO1-SenC<
A0A3Q8XKS0	Georhizobium profundi	2341112	UP000268192: Chromosome	Proteobacteria	Alphaproteobacteria	Rhizobiales	Rhizobiaceae	SP(Sec/SPI)	CS pos: 41-42. AHA-AA. Pr: 0.5932	D5400_00055	yes	PCuAC/DUF1775	2130 <Bac_DnaA;Bac_DnaA_C;DnaA_N< <DNA_pol3_beta;DNA_pol3_beta_2;DNA_pol3_beta_3< <SMC_N< <ThiF< >BLUF> >GTP_EFTU;GTP_EFTU_D2;RF3_C> <dUTPase< >EamA> <HAD_2< >PCuAC;DUF1775> >CutF> <Hexapep;Hexapep_2;THDPS_N_2< <DUF805< <Peptidase_M20;M20_dimer< <unknown< >FMN_red> >ArsC> <EI24< >HHH;HhH-GPD;EndIII_4Fe-2S> <DUF2244< >Acetyltransf_5>
A0A3Q8XMT5	Georhizobium profundi	2341112	UP000268192: Chromosome	Proteobacteria	Alphaproteobacteria	Rhizobiales	Rhizobiaceae	SP(Sec/SPI)	CS pos: 39-40. SYA-QA. Pr: 0.4157	D5400_01970	yes	TctC/TAT_signal	2132 <Amino_oxidase< <SBP_bac_5< <BPD_transp_1< <BPD_transp_1< <ABC_tran< <ABC_tran;oligo_HPY< >FdhD-NarQ> <Molybdopterin;Molydop_binding< <GerE;Autoind_bind< <Autoind_synth< <CutF< <HlyIII< >GntR;FCD> >Iso_dh> >Iso_dh> >MmgE_PrpD> >adh_short_C2> >AbrB> >MmgE_PrpD> <TctC;TAT_signal<
A0A2S5TN95	Kaistia algarum	2083279	UP000237626: Unassembled WGS sequence	Proteobacteria	Alphaproteobacteria	Rhizobiales	Rhizobiaceae	OTHER	0	C3941_29190	yes		1950 >LysM> <Pep_deformylase< <CutF<
A0A2S5TX61	Kaistia algarum	2083279	UP000237626: Unassembled WGS sequence	Proteobacteria	Alphaproteobacteria	Rhizobiales	Rhizobiaceae	SP(Sec/SPI)	CS pos: 23-24. VLG-AA. Pr: 0.5007	C3941_10890	yes		1952 >Response_reg;Sigma54_activat;HTH_8> >HisKA;HAMP;PAS;HATPase_c> >Response_reg;Sigma54_activat;HTH_8> >HisKA;PAS;HATPase_c> >Dus> <IspD;YgbB< <CinA< >unknown> <YjhX_toxin< >PepSY_TM> >CutF> >CM_2> >Amidase> >Glu-tRNAGln> <IMS;IMS_HHH;IMS_C< >Cupin_2;HTH_19> >Enolase_C;Enolase_N> >unknown> >DAHP_synth_1> >PhyH> >unknown>
A0A2S5TTD5	Kaistia algarum	2083279	UP000237626: Unassembled WGS sequence	Proteobacteria	Alphaproteobacteria	Rhizobiales	Rhizobiaceae	SP(Sec/SPI)	CS pos: 33-34. ASA-AP. Pr: 0.7291	C3941_19435	yes	CopC/CopD, HIT, DUF1775	1951 >EamA> <HIT< <CBP_BcsN< <Glycos_transf_2;Cellulose_synt;PilZ< <BcsB< <Glyco_hydro_8< <unknown< >unknown> >NUDIX> >DUF2165> <CutF< <DUF1775< <CopC;CopD< <unknown< <CbiM< >Phage_integrase;Phage_int_SAM_1> >HTH_17> >unknown> >unknown> >unknown> >unknown>
A0A2S5U3V9	Kaistia algarum	2083279	UP000237626: Unassembled WGS sequence	Proteobacteria	Alphaproteobacteria	Rhizobiales	Rhizobiaceae	OTHER	0	C3941_04650	yes	PCuAC, SCO1-SenC	1953 <CCG;Fer4_7< <MazE_antitoxin< <PIN< >unknown> <Cupin_2< >unknown> >ADP_ribosyl_GH> >AAL_decarboxy> >SCO1-SenC> >PCuAC> >CutF> <unknown< <DUF1697< >unknown>
A0A1M5DM54	Kaistia soli DSM 19436	1122133	UP000184485: Unassembled WGS sequence	Proteobacteria	Alphaproteobacteria	Rhizobiales	Rhizobiaceae	SP(Sec/SPI)	CS pos: 25-26. AEA-GM. Pr: 0.7798	SAMN02745157_2731	yes		1948 <unknown< <unknown< >ABC_tran;ABC_membrane> >3-dmu-9_3-mt> >HTH_18;Cupin_6> <Epimerase< >GTP_EFTU;EFG_C;LepA_C> >HTH_1;LysR_substrate> <Acetyltransf_1< <Acetyltransf_4< <CutF< <DUF305< <unknown< <Abhydrolase_6< <MTS< >MFS_1> <TetR_N< >CBAH> <Pro_CA< <Radical_SAM< >Response_reg>
A0A1M5J8X1	Kaistia soli DSM 19436	1122133	UP000184485: Unassembled WGS sequence	Proteobacteria	Alphaproteobacteria	Rhizobiales	Rhizobiaceae	TAT(Tat/SPI)	CS pos: 37-38. ARA-AS. Pr: 0.5463	SAMN02745157_4139	yes	Pyr_redox_2/Fer4_20	1949 >Beta_elim_lyase> <GATase_2;GXGXG;Glu_synthase;Glu_syn_central< <Pyr_redox_2;Fer4_20< <Sulfatase< <Paired_CXXCH_1;TPR_16;Cytochrome_C554< >Lipase_GDSL_2> >PG_binding_1;SLT_2> >Epimerase> <NTP_transferase< >PepSY_TM> >CutF> >Flavodoxin_2> >Flavodoxin_2> >FAD_binding_4> >Amidohydro_3> >BPD_transp_1> >ABC_tran> >NMT1> <Ribonuc_L-PSP< >HTH_1;LysR_substrate> <SLAC1<
A0A1M4W8C1	Kaistia soli DSM 19436	1122133	UP000184485: Unassembled WGS sequence	Proteobacteria	Alphaproteobacteria	Rhizobiales	Rhizobiaceae	SP(Sec/SPI)	CS pos: 22-23. ARA-DV. Pr: 0.8149	SAMN02745157_0908	yes	Trns_repr_metal, PCuAC, SCO1-SenC	1947 >CBS;SIS> <BBP2_2< <MarR_2< <MFS_1< <Trns_repr_metal< <Cation_efflux< >Malate_synthase> >TMP-TENI> >HK> <Transglut_core< <CutF< <PCuAC< <SCO1-SenC< <AAL_decarboxy< >DUF1697> <ADP_ribosyl_GH< >Cupin_2> <TetR_N< <unknown< <Bac_luciferase< >CCG;Fer4_7>
A0A4R3A1D8	Neorhizobium sp. JUb45	2485113	UP000294935: Unassembled WGS sequence	Proteobacteria	Alphaproteobacteria	Rhizobiales	Rhizobiaceae	SP(Sec/SPI)	CS pos: 23-24. LAA-AP. Pr: 0.3230	EDF70_102201	yes		1564 >DUF937> >GCS2> >Methyltrans_RNA> >PHO4> >NUDIX> >YkuD> >YkuD> <Adenine_glyco< >HAD_2> >DUF305> >CutF> >unknown> >unknown> <HGTP_anticodon;tRNA-synt_His< <tRNA-synt_His< <HisG< <Methyltransf_25< >DoxX> <unknown< >Na_H_Exchanger> >PfkB>
A0A4R3A9A5	Neorhizobium sp. JUb45	2485113	UP000294935: Unassembled WGS sequence	Proteobacteria	Alphaproteobacteria	Rhizobiales	Rhizobiaceae	SP(Sec/SPI)	CS pos: 35-36. AHA-LG. Pr: 0.2838	EDF70_101547	yes	Glyoxalase	1565 <Glyoxalase< <DLH< <YkuD< >SLT> <DUF3422< <unknown< >EamA> <Adenylsucc_synt< <unknown< <unknown< <CutF< <PepSY_TM< >ADH_zinc_N;ADH_N> >Sigma70_r1_2;Sigma70_r2;Sigma70_r4> >PseudoU_synth_2;S4> <unknown< <SpoU_methylase< >unknown> >EipA> <HPTransfase< <Response_reg<
A0A4R3A080	Neorhizobium sp. JUb45	2485113	UP000294935: Unassembled WGS sequence	Proteobacteria	Alphaproteobacteria	Rhizobiales	Rhizobiaceae	SP(Sec/SPI)	CS pos: 37-38. ARA-ST. Pr: 0.3761	EDF70_103196	yes	PCuAC, SCO1-SenC, SBP_bac_11, Peptidase_M16/Peptidase_M16_C	1563 >unknown> <Peripla_BP_2< <FecCD< <ABC_tran< >LacI;Peripla_BP_3> >DSPc> >Inositol_P> >SBP_bac_11> >ABC_tran> >BPD_transp_1> <CutF< <PCuAC< <SCO1-SenC< >AlaDh_PNT_C;ADH_N> >unknown> <PALP;Thr_synth_N< <Peptidase_M16;Peptidase_M16_C< <Acetyltransf_3< <EAL;GGDEF;7TMR-DISMED2;PAS_3< >unknown> <unknown<
A0A4V6P3I3	Neorhizobium sp. S3-V5DH	2485166	UP000294663: Unassembled WGS sequence	Proteobacteria	Alphaproteobacteria	Rhizobiales	Rhizobiaceae	SP(Sec/SPI)	CS pos: 46-47. VSA-AM. Pr: 0.3161	EDE09_11928	yes	Copper-bind, Cu-oxidase_2/Cu-oxidase_3, E1-E2_ATPase/Cation_ATPase_C/Cation_ATPase_N/Hydrolase, CusF_Ec	1562 <AsmA;AsmA_2< >RHH_4> >DUF4169> >SspB> <unknown< >CusF_Ec> >Copper-bind> >Cu-oxidase_2;Cu-oxidase_3> >OEP> >unknown> >CutF> >Inh> <Epimerase< <Thymidylat_synt< >ABC2_membrane_3> >ABC_tran;ABC2_membrane_3> >HlyD_3;Biotin_lipoyl_2> >NUDIX> >E1-E2_ATPase;Cation_ATPase_C;Cation_ATPase_N;Hydrolase> >XFP;XFP_C;XFP_N> >Acetate_kinase>
A0A4R3X8R9	Neorhizobium sp. S3-V5DH	2485166	UP000294663: Unassembled WGS sequence	Proteobacteria	Alphaproteobacteria	Rhizobiales	Rhizobiaceae	TAT(Tat/SPI)	CS pos: 33-34. VQA-MR. Pr: 0.8037	EDE09_11837	yes	Cu-oxidase/Cu-oxidase_2/Cu-oxidase_3, E1-E2_ATPase/Hydrolase, Peptidase_S9/Glyoxalase	1561 >ABC_tran> >Peripla_BP_4> <unknown< <GFO_IDH_MocA< <ILVD_EDD< <Peripla_BP_4< <ABC_tran< <BPD_transp_2< >DUF839> <unknown< <CutF< <Cu-oxidase;Cu-oxidase_2;Cu-oxidase_3< <DUF2933< <ICMT< <E1-E2_ATPase;Hydrolase< <EF-hand_4< >DUF411> >ABC_tran;ABC_membrane> >ABC_tran;ABC_membrane> <DctP< <Peptidase_S9;Glyoxalase<
A0A346YIK6	Neorhizobium sp. SOG26	2060726	UP000263748: Chromosome	Proteobacteria	Alphaproteobacteria	Rhizobiales	Rhizobiaceae	SP(Sec/SPI)	CS pos: 44-45. AVA-AR. Pr: 0.3682	CYG48_00345	yes	CopC/CopD, DUF1775	1559 >AA_kinase> <Sigma70_r2;Sigma70_r4_2< <RskA< <Fasciclin< >MMR_HSR1> >60KD_IMP;YidC_periplas> >Ribonuclease_P> >Ribosomal_L34> <MCPsignal;HAMP;4HB_MCP_1;HAMP_2< <HATPase_c< <CutF< <DUF1775< <CopC;CopD< <Radical_SAM;HemN_C< <PMT_2< <adh_short_C2< <Pro_racemase< >Sel1> <Amidohydro_1< <GGDEF< <Pribosyltran<
A0A346YQ29	Neorhizobium sp. SOG26	2060726	UP000263748: Chromosome	Proteobacteria	Alphaproteobacteria	Rhizobiales	Rhizobiaceae	SP(Sec/SPI)	CS pos: 23-24. ANA-AM. Pr: 0.9019	CYG48_13280	yes	Copper-bind, Cu-oxidase_2/Cu-oxidase_3, MerR_1, Glyoxalase, CusF_Ec	1560 <Glyoxalase< >Phage_integrase> >Glutaredoxin;MauE> <MerR_1< >DUF411> >CusF_Ec> >Copper-bind> >Cu-oxidase_2;Cu-oxidase_3> >OEP> >unknown> >CutF> <unknown< <DUF305< <unknown< >unknown> >DUF3696;AAA_21> <RNA_ligase< >HTH_Tnp_1;HTH_21;rve_3> >unknown> >Phage_Integr_2>
A0A1C7P675	Pararhizobium polonicum	1612624	UP000093111: Unassembled WGS sequence	Proteobacteria	Alphaproteobacteria	Rhizobiales	Rhizobiaceae	SP(Sec/SPI)	CS pos: 42-43. ASA-AA. Pr: 0.2350	ADU59_03530	yes		1268 >Fasciclin> >RskA> >Sigma70_r2;Sigma70_r4_2> <AA_kinase< >PEP_mutase> >EamA> >FA_hydroxylase> <HAD_2< <EF-hand_5;EF-hand_7;EF-hand_8< >PepSY_TM> >CutF> >Lysine_decarbox> <Hexapep;Hexapep_2;THDPS_N_2< >HisKA;GAF;HATPase_c> >Aldo_ket_red> >AraC_N;HTH_18> <adh_short_C2< >GST_C;GST_N_3> <HxlR< <Methyltransf_25< >GreA_GreB>
A0A1C7NVE9	Pararhizobium polonicum	1612624	UP000093111: Unassembled WGS sequence	Proteobacteria	Alphaproteobacteria	Rhizobiales	Rhizobiaceae	OTHER	0	ADU59_25080	yes	Pyr_redox_2/Reductase_C, ParE_toxin	1267 <unknown< >Pyr_redox_2;Reductase_C> >GST_C;GST_N> <ParD_antitoxin< <ParE_toxin< >HisG> >tRNA-synt_His> >HGTP_anticodon;tRNA-synt_His> >HTH_31> <unknown< <CutF< <DUF305< <unknown< >Adenine_glyco> <YkuD< <YkuD< <OMP_b-brl< >CCG;Fer4_8> >FAD_binding_4> >FAD_binding_4;FAD-oxidase_C> <HTH_1;LysR_substrate<
A0A2U2DJS5	Rhizobium album	2182425	UP000245252: Unassembled WGS sequence	Proteobacteria	Alphaproteobacteria	Rhizobiales	Rhizobiaceae	SP(Sec/SPI)	CS pos: 33-34. ALA-AA. Pr: 0.5563	DEM27_25105	yes	CutC, CopC/CopD, PCuAC, HlyD_D23, DUF1775	908 <ABC_tran;TOBE_2< <ROK< <CutC< >dCache_1;HWE_HK> <CorA< >TerC> >ACR_tran> >HlyD_D23> >Abhydrolase_3> <HTH_1;LysR_substrate< <CutF< <PCuAC< <DUF1775< <CopC;CopD< <GSDH< >Epimerase> <DNA_binding_1;Methyltransf_1N< <Amidase< <SBP_bac_5< <BPD_transp_1< <BPD_transp_1<
A0A4R5UN23	Rhizobium deserti	2547961	UP000295238: Unassembled WGS sequence	Proteobacteria	Alphaproteobacteria	Rhizobiales	Rhizobiaceae	SP(Sec/SPI)	CS pos: 32-33. ALG-GY. Pr: 0.2285	E2F50_03965	yes	Response_reg/Trans_reg_C, Glyoxalase	907 <Response_reg;Trans_reg_C< >Response_reg> >HPTransfase> <EipA< <unknown< >SpoU_methylase> >unknown> <PseudoU_synth_2;S4< <Sigma70_r1_2;Sigma70_r2;Sigma70_r4< >PepSY_TM> >CutF> >unknown> >Adenylsucc_synt> <EamA< <LtrA< <unknown< >Abhydrolase_2> >Glyoxalase> >UDG> >GDP_Man_Dehyd> <DUF454<
A0A327YI71	Rhizobium etli	29449	UP000248982: Unassembled WGS sequence	Proteobacteria	Alphaproteobacteria	Rhizobiales	Rhizobiaceae	SP(Sec/SPI)	CS pos: 34-35. AFA-DG. Pr: 0.9120	BCL34_101685	yes	CopC, PCuAC, MerR/MerR-DNA-bind, E1-E2_ATPase/Hydrolase/YHS, CopD	906 <BPD_transp_2< <BPD_transp_2< <rhaM< <FGGY_N< <unknown< <unknown< >ParA> >Wzz> <unknown< <Polysacc_synt_3;Polysacc_synt_C< <CutF< <PCuAC< <CopC< <CopD< <HupE_UreJ< >DEDD_Tnp_IS110;Transposase_20> >Response_reg> <PAN_1;A2M;MG2;TED_complement;A2M_BRD;bMG3;bMG6;bMG5< <Transpeptidase;Transgly;BiPBP_C< <E1-E2_ATPase;Hydrolase;YHS< <MerR;MerR-DNA-bind<
N6U5E8	Rhizobium freirei PRF 81	363754	UP000012429: Unassembled WGS sequence	Proteobacteria	Alphaproteobacteria	Rhizobiales	Rhizobiaceae	SP(Sec/SPI)	CS pos: 34-35. ANA-AM. Pr: 0.4588	RHSP_07479	yes	Copper-bind, Cu-oxidase_2/Cu-oxidase_3, CusF_Ec, Peptidase_M19	905 >Polysacc_deac_1> >Polysacc_deac_1> >SBP_bac_3> >ABC_tran> >BPD_transp_1> >CusF_Ec> >Copper-bind> >Cu-oxidase_2;Cu-oxidase_3> >OEP> >unknown> >CutF> >GGDEF> <MFS_1< >Peptidase_M19> <DAO< >HTH_18;Cupin_6> <CMD< >HTH_18> <unknown< >DUF995> >Glyco_hydro_26>
N6TYK2	Rhizobium freirei PRF 81	363754	UP000012429: Unassembled WGS sequence	Proteobacteria	Alphaproteobacteria	Rhizobiales	Rhizobiaceae	SP(Sec/SPI)	CS pos: 34-35. AMA-LS. Pr: 0.4493	RHSP_82745	yes	Trns_repr_metal, HlyD_D23, YtkA	904 <BPD_transp_2< <BPD_transp_2< <ABC_tran;BCA_ABC_TP_C< <ABC_tran< >GntR;FCD> <ABC_tran;TOBE_2< <SBP_bac_8< <BPD_transp_1< <BPD_transp_1< <Asp_Glu_race< <CutF< <YtkA< <HlyD_D23< <ACR_tran< >NicO> <Trns_repr_metal< <Chromate_transp< >Glycos_transf_2> >HlyD_3> >IclR;HTH_IclR> >Ribonuc_L-PSP>
A0A0B4X554	Rhizobium gallicum bv. gallicum R602	1418105	UP000031368: Chromosome	Proteobacteria	Alphaproteobacteria	Rhizobiales	Rhizobiaceae	SP(Sec/SPI)	CS pos: 31-32. ANA-AM. Pr: 0.6543	RGR602_CH02332	yes	Copper-bind, Cu-oxidase_2/Cu-oxidase_3, HMA, Cytochrom_C_2, CusF_Ec	903 <MerT< <HMA< >unknown> <Acyl_transf_3< >Cytochrom_C_2> >unknown> >DUF305> >unknown> <Ni_hydr_CYTB< >SNARE_assoc> <CutF< <unknown< <OEP< <Cu-oxidase_2;Cu-oxidase_3< <Copper-bind< <CusF_Ec< <Guanylate_cyc< >Acyl_transf_3> <unknown< >unknown> >unknown>
A0A0B4X3C2	Rhizobium gallicum bv. gallicum R602	1418105	UP000031368: Chromosome	Proteobacteria	Alphaproteobacteria	Rhizobiales	Rhizobiaceae	SP(Sec/SPI)	CS pos: 34-35. AMA-SS. Pr: 0.2735	RGR602_CH02315	yes	Cu-oxidase_2/Cu-oxidase_3/DUF4396, MerR/MerR-DNA-bind, E1-E2_ATPase/HMA/Hydrolase, HMA, Metal_resist, HlyD_D23, YtkA	902 <Methyltransf_11< <unknown< >unknown> >unknown> <Cu-oxidase_2;Cu-oxidase_3;DUF4396< <CSD< >DUF411> >ACR_tran> >HlyD_D23> >YtkA> >CutF> >Metal_resist> <cNMP_binding< <HMA< >Guanylate_cyc> <E1-E2_ATPase;HMA;Hydrolase< <MerR;MerR-DNA-bind< <MerT< <HMA< >unknown> <Acyl_transf_3<
B6A3P9	Rhizobium leguminosarum bv. trifolii (strain WSM2304)	395492	UP000008330: Plasmid pRLG202	Proteobacteria	Alphaproteobacteria	Rhizobiales	Rhizobiaceae	SP(Sec/SPI)	CS pos: 22-23. SLA-GY. Pr: 0.2613	Rleg2_5859	yes	Copper-bind, Cu-oxidase_2/Cu-oxidase_3, Cytochrom_C_2, SBP_bac_1, CusF_Ec	901 >ABC_tran;OB_MalK> >BPD_transp_1> >BPD_transp_1> >SBP_bac_1> >Cys_Met_Meta_PP> >GntR;FCD> <DUF995< <unknown< >Cytochrom_C_2> <Ni_hydr_CYTB< <CutF< <unknown< <OEP< <Cu-oxidase_2;Cu-oxidase_3< <Copper-bind< <CusF_Ec< >unknown> >EF-hand_5> >unknown> >Exo_endo_phos> >PLDc_2;PLDc_N>
B5ZQP5	Rhizobium leguminosarum bv. trifolii (strain WSM2304)	395492	UP000008330: Chromosome	Proteobacteria	Alphaproteobacteria	Rhizobiales	Rhizobiaceae	SP(Sec/SPI)	CS pos: 34-35. AAA-SE. Pr: 0.7120	Rleg2_1888	yes	PCuAC/DUF1775	900 <Multi_Drug_Res< >DoxX> >Carboxyl_trans> >unknown> >ATP12> >HAD_2> >PseudoU_synth_2> >CRCB> <unknown< >PCuAC;DUF1775> >CutF> <GCV_T;GCV_T_C< <GCV_H< <GDC-P< <Glyco_hydro_25< <Flg_bb_rod;Flg_bbr_C< >Fe-S_biosyn> >FeS_assembly_P> >Aminotran_5> >SUFBD> >ABC_tran>
Q92Z41	Rhizobium meliloti (strain 1021) (Ensifer meliloti) (Sinorhizobium meliloti)	266834	UP000001976: Plasmid pSymA	Proteobacteria	Alphaproteobacteria	Rhizobiales	Rhizobiaceae	SP(Sec/SPI)	CS pos: 28-29. VHA-FA. Pr: 0.5410	SMa1201	yes	CopC/CopD, E1-E2_ATPase/Hydrolase, Cytochrome_CBB3/FixP_N, Globin/NAD_binding_1/FAD_binding_6, NosL, NnrS, FixG_C/Fer4_5/Fer4_18, COX1, FixO, DUF1775	898 <ABC2_membrane_2< <NosL< <ApbE< <Globin;NAD_binding_1;FAD_binding_6< >unknown> >NnrS> >Hemerythrin;ScdA_N> >unknown> >CopC;CopD> >DUF1775> >CutF> >cNMP_binding;HTH_Crp_2> >FixS> >E1-E2_ATPase;Hydrolase> >FixH> >FixG_C;Fer4_5;Fer4_18> >Cytochrome_CBB3;FixP_N> >FixQ> >FixO> >COX1> >Pyridox_ox_2>
Q92S46	Rhizobium meliloti (strain 1021) (Ensifer meliloti) (Sinorhizobium meliloti)	266834	UP000001976: Chromosome	Proteobacteria	Alphaproteobacteria	Rhizobiales	Rhizobiaceae	SP(Sec/SPI)	CS pos: 33-34. SSA-AM. Pr: 0.3464	SMc02279	yes	Copper-bind, Cu-oxidase_2/Cu-oxidase_3, CusF_Ec	896 >Capsule_synth> >Sulfatase> >adh_short> >Aminotran_1_2> >ADH_zinc_N;ketoacyl-synt;PP-binding;Acyl_transf_1;Ketoacyl-synt_C> <Poly_export;SLBB< <Isochorismatase< <NAPRTase;NAPRTase_N< <unknown< >unknown> <CutF< <unknown< <OEP< <Cu-oxidase_2;Cu-oxidase_3< <Copper-bind< <CusF_Ec< <Guanylate_cyc< <unknown< >RNase_H> >unknown> >unknown>
Q92ZD0	Rhizobium meliloti (strain 1021) (Ensifer meliloti) (Sinorhizobium meliloti)	266834	UP000001976: Plasmid pSymA	Proteobacteria	Alphaproteobacteria	Rhizobiales	Rhizobiaceae	SP(Sec/SPI)	CS pos: 33-34. ASA-AM. Pr: 0.7677	SMa1033	yes	Copper-bind, Cu-oxidase_2/Cu-oxidase_3, MerR/MerR-DNA-bind, Cytochrom_C_2, CusF_Ec	899 <MerR;MerR-DNA-bind< >Acyl_transf_3> <unknown< <unknown< >Cytochrom_C_2> >DUF305> >unknown> >rve;HTH_21> >HTH_Tnp_1> >unknown> <CutF< <unknown< <OEP< <Cu-oxidase_2;Cu-oxidase_3< <Copper-bind< <CusF_Ec< <unknown< <Guanylate_cyc< >TauE> >unknown> >unknown>
Q92UF3	Rhizobium meliloti (strain 1021) (Ensifer meliloti) (Sinorhizobium meliloti)	266834	UP000001976: Plasmid pSymB	Proteobacteria	Alphaproteobacteria	Rhizobiales	Rhizobiaceae	OTHER	0	SM_b20884	yes	YtkA	897 >OHCU_decarbox> >Polysacc_deac_1> >DUF1045> >DAO> <Methyltransf_30< >Host_attach> <DEAD;Helicase_C< >DUF411> >ACR_tran> >YtkA> >CutF> >EamA> <CP_ATPgrasp_2< <Alpha-E< <Transglut_core;Bact_transglu_N< >unknown> >ILVD_EDD> >Aldedh> >unknown> >BPD_transp_2> >ABC_tran>
A0A1Q9B1P7	Rhizobium oryzae	464029	UP000186364: Unassembled WGS sequence	Proteobacteria	Alphaproteobacteria	Rhizobiales	Rhizobiaceae	OTHER	0	BJF93_07365	yes		895 <ACR_tran< >Acyl_transf_3> <ABC_tran;ABC_tran_Xtn< <Nuc_deoxyrib_tr< >MCPsignal;HAMP;dCache_1> <ABC_tran< <Peripla_BP_2< <FecCD< >RNase_T> >PepSY_TM> >CutF> <HupE_UreJ< >Response_reg;HisKA;HATPase_c;PAS_3> >ATPase> >CSD> >TadE> >TadE> >Tad> <Flp_Fap< >GerE;TPR_MalT> <Amidase<
A0A1Q8ZVU1	Rhizobium oryziradicis	1867956	UP000186894: Unassembled WGS sequence	Proteobacteria	Alphaproteobacteria	Rhizobiales	Rhizobiaceae	SP(Sec/SPI)	CS pos: 18-19. GMA-MQ. Pr: 0.4991	BJF95_02775	yes		894 <unknown< <Curlin_rpt< >tRNA_anti-codon;PHP;DNA_pol3_alpha;HHH_6;DNA_pol3_finger> >IMS> >unknown> <unknown< >YkuD> >YkuD> <Adenine_glyco< >DUF305> >CutF> >HAD_2> >unknown> <HGTP_anticodon;tRNA-synt_His< <unknown< <tRNA-synt_His< <HisG< >DoxX> >unknown> >CCG;Fer4_8> >FAD_binding_4>
A0A1B9SNA6	Rhizobium sp. AC44/96	1841654	UP000093137: Unassembled WGS sequence	Proteobacteria	Alphaproteobacteria	Rhizobiales	Rhizobiaceae	SP(Sec/SPI)	CS pos: 23-24. AWA-GC. Pr: 0.7100	A6U87_02340	yes		892 >YkuD> >YkuD> <Adenine_glyco< <unknown< >HAD_2> >TadE> >TadE> >Tad> <Aldo_ket_red< >DUF305> >CutF> >BrnA_antitoxin> >BrnT_toxin> >unknown> <HGTP_anticodon;tRNA-synt_His< <tRNA-synt_His< <HisG< <Methyltransf_25< >DoxX> <GST_C;GST_N< >unknown>
A0A1B9SQ15	Rhizobium sp. AC44/96	1841654	UP000093137: Unassembled WGS sequence	Proteobacteria	Alphaproteobacteria	Rhizobiales	Rhizobiaceae	SP(Sec/SPI)	CS pos: 40-41. AMA-AS. Pr: 0.3584	A6U87_00180	yes	Glyoxalase	893 >OpuAC> <HTH_1;LysR_substrate< >Glyco_transf_20> >Trehalose_PPase> >Peptidase_S10> >MFS_1> >GntR;FCD> >Pirin;Pirin_C> <GATase_4< >Flavoprotein;DFP> <CutF< <PepSY;PepSY_TM< >adh_short_C2> >adh_short_C2> <HTH_1;LysR_substrate< >HTH_1;LysR_substrate> <MFS_1< <Glyoxalase< >EamA> <SnoaL< >Urocanase;Urocanase_N;Urocanase_C>
A0A292E3H7	Rhizobium sp. ACO-34A	1571470	UP000221890: Chromosome	Proteobacteria	Alphaproteobacteria	Rhizobiales	Rhizobiaceae	SP(Sec/SPI)	CS pos: 25-26. GMA-MP. Pr: 0.2537	ACO34A_05320	yes		890 <unknown< >OMP_b-brl> >YkuD> >YkuD> <Adenine_glyco< >Adenine_glyco> >HAD_2> >Cons_hypoth698> <HTH_1;LysR_substrate< >DUF305> >CutF> >unknown> >GyrI-like> <HGTP_anticodon;tRNA-synt_His< <tRNA-synt_His< <HisG< <Methyltransf_25< >DoxX> <GST_C;GST_N< >unknown> >Cpn60_TCP1>
A0A292EGY6	Rhizobium sp. ACO-34A	1571470	UP000221890: Plasmid praco34ab	Proteobacteria	Alphaproteobacteria	Rhizobiales	Rhizobiaceae	SP(Sec/SPI)	CS pos: 31-32. AMA-TE. Pr: 0.6869	ACO34A_28295	yes	Cu-oxidase/Cu-oxidase_2/Cu-oxidase_3, E1-E2_ATPase/Hydrolase, HlyD_D23	891 <adh_short_C2< <GMC_oxred_N;GMC_oxred_C< <Dabb< <MOFRL;DUF4147< >ACR_tran> >HlyD_D23> >Abhydrolase_3> <HTH_1;LysR_substrate< >E1-E2_ATPase;Hydrolase> >Cu-oxidase;Cu-oxidase_2;Cu-oxidase_3> >CutF> >DAO> <HTH_1;LysR_substrate< >HTH_1;LysR_substrate> <Beta-lactamase2< <Abhydrolase_1< <SBP_bac_5< <BPD_transp_1< <BPD_transp_1;OppC_N< <ABC_tran;oligo_HPY< >ADH_zinc_N;ADH_N>
A0A4R1S916	Rhizobium sp. BK251	2512125	UP000295799: Unassembled WGS sequence	Proteobacteria	Alphaproteobacteria	Rhizobiales	Rhizobiaceae	SP(Sec/SPI)	CS pos: 23-24. VMA-DA. Pr: 0.9467	EV286_101343	yes		889 <CCG;Fer4_8< <unknown< >OMP_b-brl> >YkuD> >YkuD> <Adenine_glyco< <unknown< >HAD_2> <Aldo_ket_red< >DUF305> >CutF> <HGTP_anticodon;tRNA-synt_His< <tRNA-synt_His< <HisG< >DoxX> <GST_C;GST_N< >unknown> >Cpn60_TCP1> >Cpn10> <Rhodanese;Chrome_Resist< <Chromate_transp<
A0A4Q7T1T5	Rhizobium sp. BK696	2512157	UP000292063: Unassembled WGS sequence	Proteobacteria	Alphaproteobacteria	Rhizobiales	Rhizobiaceae	SP(Sec/SPI)	CS pos: 22-23. AWA-GC. Pr: 0.6893	EV569_1762	yes		888 <unknown< >GST_C;GST_N> <DoxX< >HisG> >tRNA-synt_His> >HGTP_anticodon;tRNA-synt_His> <unknown< <unknown< <BrnT_toxin< <BrnA_antitoxin< <CutF< <DUF305< <Tad< <TadE< <unknown< >Aldo_ket_red> <HAD_2< >unknown> >Adenine_glyco> <YkuD< <YkuD<
W6W368	Rhizobium sp. CF080	1144310	UP000007505: Unassembled WGS sequence	Proteobacteria	Alphaproteobacteria	Rhizobiales	Rhizobiaceae	SP(Sec/SPI)	CS pos: 37-38. AVA-AP. Pr: 0.5588	PMI07_000196	yes	CopC/CopD, SBP_bac_1/TAT_signal, DUF1775	885 <LacI;Peripla_BP_3< <SH3_3< <AA_kinase;ACT;ACT_7< <PEP-utilizers;PEP-utilizers_C;PEP-utilisers_N;GAF_2< <RF-1;PCRF< <Methyltransf_31;PrmC_N< <DUF4167< >DAHP_synth_1> <AAA;Clp_N;AAA_2;ClpB_D2-small;AAA_lid_9< >Peptidase_M23> <CutF< <DUF1775< <CopC;CopD< <Radical_SAM;HemN_C< >unknown> >ABC_tran;OB_MalK> >BPD_transp_1> >BPD_transp_1> >SBP_bac_1;TAT_signal> >GntR;FCD> >DHDPS>
W6WIZ1	Rhizobium sp. CF080	1144310	UP000007505: Unassembled WGS sequence	Proteobacteria	Alphaproteobacteria	Rhizobiales	Rhizobiaceae	SP(Sec/SPI)	CS pos: 31-32. VYA-AM. Pr: 0.7390	PMI07_001123	yes	Copper-bind, Cu-oxidase_2/Cu-oxidase_3, Cytochrom_C, CusF_Ec	887 <Transthyretin< <Metallophos_2< <PhdYeFM_antitox< <YoeB_toxin< <unknown< >CusF_Ec> >Copper-bind> >Cu-oxidase_2;Cu-oxidase_3> >OEP> >unknown> >CutF> >unknown> <Cytochrom_C< <Fer2;Fer2_2< >unknown> <unknown< <Peptidase_M41< >unknown> >TetR_N> <Peripla_BP_6< <Amidohydro_2<
W6WDK1	Rhizobium sp. CF080	1144310	UP000007505: Unassembled WGS sequence	Proteobacteria	Alphaproteobacteria	Rhizobiales	Rhizobiaceae	OTHER	0	PMI07_003424	yes	ParE_toxin	886 <Na_H_Exchanger< <HD;HD_5< <DoxX< >GFA> >HisG> >tRNA-synt_His> >HGTP_anticodon;tRNA-synt_His> <RHH_3< <ParE_toxin< <unknown< <CutF< <DUF305< <HAD_2< >Adenine_glyco> <YkuD< <YkuD< <OMP_b-brl< >CCG;Fer4_7> >FAD_binding_4> >FAD_binding_4;FAD-oxidase_C> <GntR;FCD<
J2KZG5	Rhizobium sp. CF142	1144314	UP000009023: Unassembled WGS sequence	Proteobacteria	Alphaproteobacteria	Rhizobiales	Rhizobiaceae	SP(Sec/SPI)	CS pos: 31-32. ANA-AM. Pr: 0.6560	PMI11_05211	yes	Copper-bind, Cu-oxidase_2/Cu-oxidase_3, Cu-oxidase/Cu-oxidase_2/Cu-oxidase_3, Cytochrom_C_2, E1-E2_ATPase/Hydrolase, CusF_Ec	884 >unknown> >unknown> >unknown> <Guanylate_cyc;dCache_1< >DUF2933> >E1-E2_ATPase;Hydrolase> >Cu-oxidase;Cu-oxidase_2;Cu-oxidase_3> >unknown> <Cytochrom_C_2< <Ni_hydr_CYTB< <CutF< <unknown< <OEP< <Cu-oxidase_2;Cu-oxidase_3< <Copper-bind< <CusF_Ec< >unknown> >HTH_37> >Gp49> >RDD> >SpoIIM>
A0A2S6BJI4	Rhizobium sp. KAs_5_22	2067668	UP000238280: Unassembled WGS sequence	Proteobacteria	Alphaproteobacteria	Rhizobiales	Rhizobiaceae	SP(Sec/SPI)	CS pos: 27-28. AWA-MP. Pr: 0.7094	C0075_19125	yes		883 <Cpn60_TCP1< <unknown< <DoxX< >Methyltransf_25> >HisG> >tRNA-synt_His> >HGTP_anticodon;tRNA-synt_His> <unknown< <unknown< <CutF< <DUF305< <HAD_2< <Adenine_glyco< >Adenine_glyco> <YkuD< <YkuD< <OMP_b-brl< >unknown> >CCG;Fer4_8> >unknown>
A0A0M3BGN5	Rhizobium sp. LC145	1120688	UP000034908: Unassembled WGS sequence	Proteobacteria	Alphaproteobacteria	Rhizobiales	Rhizobiaceae	SP(Sec/SPI)	CS pos: 31-32. VNA-AM. Pr: 0.5469	YH62_16910	yes	Copper-bind, Cu-oxidase_2/Cu-oxidase_3, Cu-oxidase/Cu-oxidase_2/Cu-oxidase_3, SCO1-SenC, Response_reg/Trans_reg_C, CusF_Ec	881 <DUF2933< <TauE< <DUF305< >unknown> >DUF305> >unknown> >HAMP;HATPase_c> >Response_reg;Trans_reg_C> <unknown< <unknown< <CutF< <unknown< <OEP< <Cu-oxidase_2;Cu-oxidase_3< <Copper-bind< <CusF_Ec< <Cu-oxidase;Cu-oxidase_2;Cu-oxidase_3< <DUF411< <unknown< >SCO1-SenC> <DsbB<
A0A0M3BFF0	Rhizobium sp. LC145	1120688	UP000034908: Unassembled WGS sequence	Proteobacteria	Alphaproteobacteria	Rhizobiales	Rhizobiaceae	OTHER	0	YH62_16810	yes	Cu-oxidase/Cu-oxidase_2/Cu-oxidase_3, MerR/MerR-DNA-bind, E1-E2_ATPase/HMA/Hydrolase, HMA, Cytochrom_C_2, E1-E2_ATPase/Hydrolase, HlyD_D23, YtkA	880 >unknown> >DUF736> >unknown> >DUF2958> >unknown> >ParBc> >DUF411> >ACR_tran> >HlyD_D23> >YtkA> >CutF> <HMA< >unknown> <cNMP_binding< <E1-E2_ATPase;HMA;Hydrolase< <MerR;MerR-DNA-bind< >Cytochrom_C_2> >unknown> <Cu-oxidase;Cu-oxidase_2;Cu-oxidase_3< <E1-E2_ATPase;Hydrolase< <DUF2933<
A0A0M3BJ47	Rhizobium sp. LC145	1120688	UP000034908: Unassembled WGS sequence	Proteobacteria	Alphaproteobacteria	Rhizobiales	Rhizobiaceae	TAT(Tat/SPI)	CS pos: 35-36. AYA-QA. Pr: 0.3737	YH62_12420	yes	Glyoxalase	882 >HPTransfase> <EipA< <unknown< >SpoU_methylase> >unknown> <PseudoU_synth_2;S4< <HTH_18< <DUF1127< <Sigma70_r1_2;Sigma70_r2;Sigma70_r4< >PepSY_TM> >CutF> >unknown> >Adenylsucc_synt> <EamA< >unknown> <unknown< >Aldedh> >Abhydrolase_2> >Glyoxalase> >UDG> >Glyoxalase>
A0A0Q5VT39	Rhizobium sp. Leaf371	1736355	UP000052161: Unassembled WGS sequence	Proteobacteria	Alphaproteobacteria	Rhizobiales	Rhizobiaceae	SP(Sec/SPI)	CS pos: 40-41. AMA-AP. Pr: 0.7902	ASG39_17575	yes	Glyoxalase/AP_endonuc_2/Glyoxalase_5	878 <IclR;HTH_IclR< >unknown> >HxlR> <adh_short< <CHASE3< >MFS_1> <DAO;GCV_T;GCV_T_C;FAO_M< >FecCD> >Peripla_BP_2> >ABC_tran> <CutF< <PepSY;PepSY_TM< >Glyoxalase;AP_endonuc_2;Glyoxalase_5> >Shikimate_dh_N;SDH_C> >DctP> >DctM> <TetR_N;TetR_C_29< <AAA_21< <Alk_phosphatase< <unknown<
A0A0Q5W2C5	Rhizobium sp. Leaf371	1736355	UP000052161: Unassembled WGS sequence	Proteobacteria	Alphaproteobacteria	Rhizobiales	Rhizobiaceae	SP(Sec/SPI)	CS pos: 23-24. AMA-QA. Pr: 0.5844	ASG39_04895	yes	Pyr_redox_2/Reductase_C	879 >GCS2> >Methyltrans_RNA> >PHO4> >NUDIX> >GntR;FCD> >YkuD> >YkuD> <Adenine_glyco< >unknown> >DUF305> >CutF> <HGTP_anticodon;tRNA-synt_His< <tRNA-synt_His< <HisG< >Acetyltransf_7> <GST_C;GST_N< <Pyr_redox_2;Reductase_C< >DUF3072> >unknown> >Cpn60_TCP1> >Cpn10>
L0NB79	Rhizobium sp. NT-26	1125847	UP000010792: Chromosome	Proteobacteria	Alphaproteobacteria	Rhizobiales	Rhizobiaceae	SP(Sec/SPI)	CS pos: 22-23. ANA-AM. Pr: 0.8616	NT26_0634	yes	Copper-bind, Cu-oxidase_2/Cu-oxidase_3, Cu-oxidase/Cu-oxidase_2/Cu-oxidase_3, MerR_1, E1-E2_ATPase/Hydrolase, Cytochrome_CBB3, CusF_Ec	877 <Cu-oxidase;Cu-oxidase_2;Cu-oxidase_3< <E1-E2_ATPase;Hydrolase< <DUF2933< <MFS_1< <Cu-oxidase_2;Cu-oxidase_3< >unknown> >DUF305> >Cytochrome_CBB3> <unknown< >DUF305> <CutF< <unknown< <OEP< <Cu-oxidase_2;Cu-oxidase_3< <Copper-bind< <CusF_Ec< <DUF411< >MerR_1> <Glutaredoxin;MauE< <His_Phos_1< >unknown>
H4F560	Rhizobium sp. PDO1-076	1125979	UP000017669: Unassembled WGS sequence	Proteobacteria	Alphaproteobacteria	Rhizobiales	Rhizobiaceae	SP(Sec/SPI)	CS pos: 36-37. ATA-AM. Pr: 0.3413	PDO_4896	yes	Copper-bind, Cu-oxidase_2/Cu-oxidase_3, CusF_Ec	876 >CusF_Ec> >Copper-bind> >Cu-oxidase_2;Cu-oxidase_3> >OEP> >unknown> >CutF>
A0A0Q6RXZ2	Rhizobium sp. Root1212	1736429	UP000052066: Unassembled WGS sequence	Proteobacteria	Alphaproteobacteria	Rhizobiales	Rhizobiaceae	SP(Sec/SPI)	CS pos: 24-25. VPA-AR. Pr: 0.5092	ASC86_15505	yes	PCuAC/DUF1775, Lactamase_B_2	874 <Peptidase_S11;PBP5_C< <Thymidylate_kin< <DNA_pol3_delta2< <tRNA-synt_1g< <TatD_DNase< <Lactamase_B_2< >SAICAR_synt> <unknown< <GFA< >PCuAC;DUF1775> >CutF> <GCV_T;GCV_T_C< <GCV_H< <GDC-P< >HisKA;PAS;HATPase_c;PAS_7> >Fe-S_biosyn> >FeS_assembly_P> >Aminotran_5> >SUFBD> >ABC_tran> >SUFBD>
A0A0Q6STD4	Rhizobium sp. Root1212	1736429	UP000052066: Unassembled WGS sequence	Proteobacteria	Alphaproteobacteria	Rhizobiales	Rhizobiaceae	OTHER	0	ASC86_02935	yes	Pyr_redox_2/Reductase_C	875 <Cpn10< <Cpn60_TCP1< <unknown< >Pyr_redox_2;Reductase_C> >Methyltransf_25> >HisG> >tRNA-synt_His> >HGTP_anticodon;tRNA-synt_His> >HTH_31> <unknown< <CutF< <DUF305< >Adenine_glyco> <YkuD< <YkuD< >CCG;Fer4_7> >FAD_binding_4> >FAD_binding_4;FAD-oxidase_C> <HTH_1;LysR_substrate< >DUF3422> <GntR;FCD<
A0A0Q7YT53	Rhizobium sp. Root149	1736473	UP000051907: Unassembled WGS sequence	Proteobacteria	Alphaproteobacteria	Rhizobiales	Rhizobiaceae	SP(Sec/SPI)	CS pos: 15-16. VNA-AM. Pr: 0.5248	ASD54_23420	yes	Copper-bind, Cu-oxidase_2/Cu-oxidase_3, Cu-oxidase/Cu-oxidase_2/Cu-oxidase_3, E1-E2_ATPase/Hydrolase, Response_reg/Trans_reg_C, CusF_Ec, HlyD_D23, Peptidase_M15_2, YtkA	872 <Cu-oxidase;Cu-oxidase_2;Cu-oxidase_3< <E1-E2_ATPase;Hydrolase< <DUF2933< >DUF411> >Guanylate_cyc> >CusF_Ec> >Copper-bind> >Cu-oxidase_2;Cu-oxidase_3> >OEP> >unknown> >CutF> >unknown> <Response_reg;Trans_reg_C< <HAMP;HATPase_c< >Peptidase_M15_2> <unknown< <DUF305< <unknown< <CutF< <YtkA< <HlyD_D23<
A0A0Q7YQH9	Rhizobium sp. Root149	1736473	UP000051907: Unassembled WGS sequence	Proteobacteria	Alphaproteobacteria	Rhizobiales	Rhizobiaceae	SP(Sec/SPI)	CS pos: 40-41. AMA-MA. Pr: 0.8059	ASD54_03290	yes	ParE_toxin	870 <Cpn10< <Cpn60_TCP1< >PAF-AH_p_II> <DoxX< >HisG> >tRNA-synt_His> >HGTP_anticodon;tRNA-synt_His> <unknown< <ParE_toxin< <unknown< <CutF< <DUF305< <HAD_2< >Adenine_glyco> <YkuD< <YkuD< >CCG;Fer4_8> >FAD_binding_4> >FAD_binding_4;FAD-oxidase_C> <NUDIX< <PHO4<
A0A0Q7YSW1	Rhizobium sp. Root149	1736473	UP000051907: Unassembled WGS sequence	Proteobacteria	Alphaproteobacteria	Rhizobiales	Rhizobiaceae	SP(Sec/SPI)	CS pos: 29-30. ATA-AA. Pr: 0.2896	ASD54_23460	yes	PCuAC, E1-E2_ATPase/HMA/Hydrolase, Response_reg/Trans_reg_C, HlyD_D23, Peptidase_M15_2, YtkA	871 >OEP> >unknown> >CutF> >unknown> <Response_reg;Trans_reg_C< <HAMP;HATPase_c< >Peptidase_M15_2> <unknown< <DUF305< <unknown< <CutF< <YtkA< <HlyD_D23< <ACR_tran< >vWA-TerF-like> >unknown> >TerD> <DUF2171< <E1-E2_ATPase;HMA;Hydrolase< <PCuAC< <unknown<
A0A0Q7YZI1	Rhizobium sp. Root149	1736473	UP000051907: Unassembled WGS sequence	Proteobacteria	Alphaproteobacteria	Rhizobiales	Rhizobiaceae	OTHER	0	ASD54_01890	yes	Trns_repr_metal, MerR_1, Glyoxalase	873 <unknown< >Acetyltransf_4> >HlyIII> >zf-dskA_traR> >Usp> <Glyoxalase< <AI-2E_transport< >DUF930> <Peptidase_S9;Peptidase_S9_N< >PepSY_TM> >CutF> >unknown> <unknown< >unknown> <GGDEF;HisKA_7TM< <unknown< >Cation_efflux> >Trns_repr_metal> <MerR_1< <Acetyltransf_1< <DJ-1_PfpI<
A0A0T1WV66	Rhizobium sp. Root482	1736543	UP000052057: Unassembled WGS sequence	Proteobacteria	Alphaproteobacteria	Rhizobiales	Rhizobiaceae	SP(Sec/SPI)	CS pos: 32-33. AFA-RQ. Pr: 0.9456	ASD31_09715	yes	PCuAC/DUF1775	869 >HPPK> >FolB> >Pterin_bind> <DUF922< >Fer2> >Hpt> <Apolipoprotein< >Peptidase_S24;LexA_DNA_bind> <unknown< >PCuAC;DUF1775> >CutF> <GCV_T;GCV_T_C< <GCV_H< <GDC-P< >LysM;Peptidase_M23> >unknown> >PCMT> >SurE> >tRNA-synt_2b;Seryl_tRNA_N> >TatC>
A0A0Q8B437	Rhizobium sp. Root564	1736563	UP000052141: Unassembled WGS sequence	Proteobacteria	Alphaproteobacteria	Rhizobiales	Rhizobiaceae	SP(Sec/SPI)	CS pos: 34-35. VNA-AM. Pr: 0.6200	ASD74_20395	yes	Copper-bind, Cu-oxidase_2/Cu-oxidase_3, MerR_1, Response_reg/Trans_reg_C, CusF_Ec, HlyD_D23, YtkA	867 >rve> >Glutaredoxin;MauE> <MerR_1< >DUF411> <unknown< >CusF_Ec> >Copper-bind> >Cu-oxidase_2;Cu-oxidase_3> >OEP> >unknown> >CutF> >unknown> >Guanylate_cyc> <Response_reg;Trans_reg_C< <HATPase_c< >unknown> <DUF305< <unknown< <CutF< <YtkA< <HlyD_D23<
A0A0Q8B0Y0	Rhizobium sp. Root564	1736563	UP000052141: Unassembled WGS sequence	Proteobacteria	Alphaproteobacteria	Rhizobiales	Rhizobiaceae	SP(Sec/SPI)	CS pos: 33-34. ANG-VA. Pr: 0.1719	ASD74_13235	yes	Esterase	865 <unknown< >unknown> <unknown< <DnaJ< >DUF922> >PRC> >Esterase> >Helicase_C;UVR;ResIII;UvrB;UvrB_inter> <Acetyltransf_1< >PepSY;PepSY_TM> >CutF> >Acetyltransf_1> <DUF1800< <DUF1501< >Fe_dep_repress;Fe_dep_repr_C> >Nramp> >4HBT> >SpoU_methylase;SpoU_sub_bind> >TerC> <GTP_EFTU;GTP_EFTU_D3;GTP_EFTU_D2<
A0A0Q8BFW0	Rhizobium sp. Root564	1736563	UP000052141: Unassembled WGS sequence	Proteobacteria	Alphaproteobacteria	Rhizobiales	Rhizobiaceae	SP(Sec/SPI)	CS pos: 24-25. TAA-MD. Pr: 0.5756	ASD74_10525	yes	Glyoxalase	868 <SnoaL_2< >Acetyltransf_1> <DoxX< >GFA> >HisG> >tRNA-synt_His> >Glyoxalase> >HGTP_anticodon;tRNA-synt_His> <DUF2798< <unknown< <CutF< <DUF305< >HTH_1;LysR_substrate> <Cons_hypoth698< >unknown> >Adenine_glyco> <YkuD< >CCG;Fer4_8> >FAD_binding_4> >FAD_binding_4;FAD-oxidase_C> <HTH_1;LysR_substrate<
A0A0Q8B206	Rhizobium sp. Root564	1736563	UP000052141: Unassembled WGS sequence	Proteobacteria	Alphaproteobacteria	Rhizobiales	Rhizobiaceae	SP(Sec/SPI)	CS pos: 30-31. AVA-AA. Pr: 0.3736	ASD74_20435	yes	HMA, Cytochrom_C_2, Response_reg/Trans_reg_C, HlyD_D23, YtkA	866 >OEP> >unknown> >CutF> >unknown> >Guanylate_cyc> <Response_reg;Trans_reg_C< <HATPase_c< >unknown> <DUF305< <unknown< <CutF< <YtkA< <HlyD_D23< <ACR_tran< <Cytochrom_C_2< >HMA> >DUF808> >unknown> >AAA_19;UvrD_C> >AAA_15>
A0A095V6H9	Rhizobium sp. YS-1r	1532558	UP000029602: Unassembled WGS sequence	Proteobacteria	Alphaproteobacteria	Rhizobiales	Rhizobiaceae	SP(Sec/SPI)	CS pos: 27-28. SHA-LL. Pr: 0.7153	JL39_18540	yes	Cu-oxidase/Cu-oxidase_2/Cu-oxidase_3, E1-E2_ATPase/Hydrolase, Response_reg/Trans_reg_C	864 >Aminotran_1_2;GntR> <unknown< <CN_hydrolase< <Radical_SAM< <unknown< <AIRS;AIRS_C< <Glycos_transf_1;Glyco_transf_4< <unknown< <Pyr_redox_3< <unknown< <CutF< <Cu-oxidase;Cu-oxidase_2;Cu-oxidase_3< <E1-E2_ATPase;Hydrolase< >ApbE> >NAD_binding_1;Flavodoxin_1;PepSY_TM> >DUF2271> >unknown> >PepSY_2> <Response_reg;Trans_reg_C< <HisKA;HATPase_c< <Fer2;FAD_binding_5;Ald_Xan_dh_C;Fer2_2;Ald_Xan_dh_C2<
A0A285U1C6	Rhizobium subbaraonis	908946	UP000219167: Unassembled WGS sequence	Proteobacteria	Alphaproteobacteria	Rhizobiales	Rhizobiaceae	SP(Sec/SPI)	CS pos: 31-32. ASA-AM. Pr: 0.7735	SAMN05892877_101453	yes	Copper-bind, Cu-oxidase_2/Cu-oxidase_3, Cu-oxidase_3, Trns_repr_metal, MerR_1, Cytochrom_C, CusF_Ec	861 <Phage_BR0599;DUF2163< >HTH_3> <Metallophos< <AAA;Peptidase_M41< <unknown< >Guanylate_cyc> >CusF_Ec> >Copper-bind> >Cu-oxidase_2;Cu-oxidase_3> >OEP> >CutF> <SNARE_assoc< >Cytochrom_C> >MerR_1> <Glutaredoxin;MauE< >Trns_repr_metal> >Cation_efflux> <Cu-oxidase_3< <DUF305< <unknown< >EF-hand_5>
A0A285V3A6	Rhizobium subbaraonis	908946	UP000219167: Unassembled WGS sequence	Proteobacteria	Alphaproteobacteria	Rhizobiales	Rhizobiaceae	SP(Sec/SPI)	CS pos: 44-45. AMA-AS. Pr: 0.5978	SAMN05892877_1644	yes	HlyD_D23, YtkA	863 >unknown> >HlyD_D23> >YtkA> >CutF> >unknown> <HTH_20< <MFS_1<
A0A285V2A0	Rhizobium subbaraonis	908946	UP000219167: Unassembled WGS sequence	Proteobacteria	Alphaproteobacteria	Rhizobiales	Rhizobiaceae	SP(Sec/SPI)	CS pos: 25-26. IGA-AD. Pr: 0.6546	SAMN05892877_1476	yes	MerR_1, HMA/Cation_efflux, HlyD_D23, YtkA	862 >unknown> >DDE_Tnp_IS240> >ACR_tran> >HlyD_D23> >YtkA> >CutF> <NAD_synthase< >Peptidase_A8> >HMA;Cation_efflux> <MerR_1< >Peptidase_S8> >AAA> >DUF1612;HTH_13> <PhdYeFM_antitox< <PIN< <unknown<
A0A285TZF2	Rhizobium subbaraonis	908946	UP000219167: Unassembled WGS sequence	Proteobacteria	Alphaproteobacteria	Rhizobiales	Rhizobiaceae	SP(Sec/SPI)	CS pos: 23-24. VMA-AS. Pr: 0.9245	SAMN05892877_101112	yes	Pyr_redox_2/Reductase_C	860 >HTH_1;LysR_substrate> <unknown< <FAD_binding_4;FAD-oxidase_C< <FAD_binding_4< <CCG;Fer4_7< >YkuD> >YkuD> <Adenine_glyco< <unknown< >DUF305> >CutF> <HGTP_anticodon;tRNA-synt_His< <tRNA-synt_His< <HisG< <GST_C;GST_N< <Pyr_redox_2;Reductase_C< <EAL;GGDEF;MHYT;PAS_7;PAS_9< >unknown> >Cpn60_TCP1> >Cpn10> <Rhodanese;Chrome_Resist<
A0A1A9G7Z9	Shinella sp. HZN7	879274	UP000077495: Plasmid pshin-01	Proteobacteria	Alphaproteobacteria	Rhizobiales	Rhizobiaceae	SP(Sec/SPI)	CS pos: 35-36. ASA-HE. Pr: 0.7380	shn_22990	yes	Cu-oxidase/Cu-oxidase_2/Cu-oxidase_3, Cytochrom_C	589 <HTH_3;Cupin_2< <SBP_bac_5< <BPD_transp_1< <BPD_transp_1;OppC_N< <ABC_tran< <ABC_tran< <GGDEF< <GreA_GreB< >LrgB> >LrgA> <CutF< <Cu-oxidase;Cu-oxidase_2;Cu-oxidase_3< <Cytochrom_C< <Beta-lactamase;DAP_B< <Aminotran_4< <Peptidase_S58< <Peptidase_M55< >HTH_1;LysR_substrate> <Amidohydro_3< <SBP_bac_5< <BPD_transp_1<
A0A1A9FXQ1	Shinella sp. HZN7	879274	UP000077495: Chromosome	Proteobacteria	Alphaproteobacteria	Rhizobiales	Rhizobiaceae	SP(Sec/SPI)	CS pos: 32-33. ASA-TA. Pr: 0.8492	shn_05010	yes	PCuAC	588 <EamA< <EAL;GGDEF< <ADH_zinc_N;ADH_N< >GGDEF> >MFS_1> >DUF3750> <Asparaginase_II< >unknown> <HTH_1;LysR_substrate< >GST_C;GST_N_3> <CutF< <PepSY;PepSY_TM< <PCuAC< >Beta_helix> <EAL;GGDEF;PAS_4;GAF_2< <MarR_2< <unknown< <DNA_ligase_A_M;DNA_ligase_A_N;DNA_ligase_A_C< >GST_N_2;GST_C_2> <YkuD< >Formyl_trans_N>
I3X8I1	Sinorhizobium fredii USDA 257	1185652	UP000006180: Chromosome	Proteobacteria	Alphaproteobacteria	Rhizobiales	Rhizobiaceae	SP(Sec/SPI)	CS pos: 23-24. AAA-AM. Pr: 0.6107	USDA257_c36350	yes	Copper-bind, Cu-oxidase_2/Cu-oxidase_3, Cu-oxidase_2/Cu-oxidase_3/DUF4396, Cytochrom_C_2, CusF_Ec	575 >BPD_transp_2> >Peripla_BP_4> <unknown< <LacI;Peripla_BP_3< <unknown< >unknown> >CusF_Ec> >Copper-bind> >Cu-oxidase_2;Cu-oxidase_3> >OEP> >CutF> <SNARE_assoc< <Cytochrom_C_2< >unknown> >unknown> <unknown< >cNMP_binding> <unknown< >unknown> >Cu-oxidase_2;Cu-oxidase_3;DUF4396> >Glutaredoxin;MauE>
I3X5X8	Sinorhizobium fredii USDA 257	1185652	UP000006180: Chromosome	Proteobacteria	Alphaproteobacteria	Rhizobiales	Rhizobiaceae	SP(Sec/SPI)	CS pos: 18-19. AQA-SG. Pr: 0.7349	USDA257_c27110	yes	Cu-oxidase/Cu-oxidase_2/Cu-oxidase_3, SCO1-SenC, Cytochrom_C, Redoxin, HlyD_D23, DSBA/ScsC_N, YtkA	573 >unknown> >unknown> <MarR< <Cytochrom_C< <Methyltransf_11< >DSBA;ScsC_N> >SCO1-SenC> >Redoxin> >DUF411> >Cu-oxidase;Cu-oxidase_2;Cu-oxidase_3> >CutF> >unknown> <DEDD_Tnp_IS110;Transposase_20< >ACR_tran> >HlyD_D23> >YtkA> >CutF> >Rieske;UCR_Fe-S_N> >DUF772;DDE_Tnp_1_6> >Pyr_redox_3> >unknown>
I3X5Y4	Sinorhizobium fredii USDA 257	1185652	UP000006180: Chromosome	Proteobacteria	Alphaproteobacteria	Rhizobiales	Rhizobiaceae	SP(Sec/SPI)	CS pos: 39-40. SVA-AN. Pr: 0.3108	USDA257_c27170	yes	Cu-oxidase/Cu-oxidase_2/Cu-oxidase_3, SCO1-SenC, Redoxin, HlyD_D23, YtkA	574 >SCO1-SenC> >Redoxin> >DUF411> >Cu-oxidase;Cu-oxidase_2;Cu-oxidase_3> >CutF> >unknown> <DEDD_Tnp_IS110;Transposase_20< >ACR_tran> >HlyD_D23> >YtkA> >CutF> >Rieske;UCR_Fe-S_N> >DUF772;DDE_Tnp_1_6> >Pyr_redox_3> >unknown> <unknown< <DDE_Tnp_1< <Guanylate_cyc< <unknown< <unknown< <MCPsignal;HAMP;4HB_MCP_1;HAMP_2<
I3X900	Sinorhizobium fredii USDA 257	1185652	UP000006180: Chromosome	Proteobacteria	Alphaproteobacteria	Rhizobiales	Rhizobiaceae	SP(Sec/SPI)	CS pos: 32-33. ALA-TG. Pr: 0.7072	USDA257_c38100	yes	PCuAC/DUF1775	576 <Aminotran_5< <SUFBD< <ABC_tran< <SUFBD< <Aminotran_5< <FeS_assembly_P< <Fe-S_biosyn< >GDC-P> >GCV_H> >GCV_T;GCV_T_C> <CutF< <PCuAC;DUF1775< >unknown> <Abhydrolase_1< <unknown< >unknown> >Glyco_transf_20> >Trehalose_PPase> <unknown< >TniQ> >TniB>
I3WZN8	Sinorhizobium fredii USDA 257	1185652	UP000006180: Chromosome	Proteobacteria	Alphaproteobacteria	Rhizobiales	Rhizobiaceae	SP(Sec/SPI)	CS pos: 24-25. AIA-QA. Pr: 0.3522	USDA257_c04980	yes	Pyr_redox_2/Reductase_C	572 <DUF3422< >HTH_1;LysR_substrate> <FAD_binding_4;FAD-oxidase_C< <FAD_binding_4< <unknown< <CCG;Fer4_7< >YkuD> >YkuD> <Adenine_glyco< >DUF305> >CutF> >unknown> >unknown> <HGTP_anticodon;tRNA-synt_His< <tRNA-synt_His< <GST_C;GST_N< <Pyr_redox_2;Reductase_C< <EAL;GGDEF;MHYT;PAS_7;PAS_9< >Cpn60_TCP1> >Cpn10> <Rhodanese;Chrome_Resist<
A0A1B3MLS5	Sinorhizobium sp. RAC02	1842534	UP000094279: Plasmid pbsy16_1	Proteobacteria	Alphaproteobacteria	Rhizobiales	Rhizobiaceae	SP(Sec/SPI)	CS pos: 33-34. ALA-GT. Pr: 0.7498	BSY16_4049	yes	CopC/CopD, DUF1775	571 <BPD_transp_1< <BPD_transp_1< <ABC_tran< >unknown> >Peptidase_S9> >Peptidase_S9_N> >DUF1127> >DUF2161> >CopC;CopD> >DUF1775> >CutF> >ABC_tran;ABC_membrane> >ABC_tran;BPD_transp_1;TOBE_2> <MarR_2< <unknown< <unknown< <MOSC;3-alpha< >unknown> >unknown> >unknown> >VirJ>
A0A1B3MLA4	Sinorhizobium sp. RAC02	1842534	UP000094279: Plasmid pbsy16_1	Proteobacteria	Alphaproteobacteria	Rhizobiales	Rhizobiaceae	SP(Sec/SPI)	CS pos: 34-35. VAG-AM. Pr: 0.2243	BSY16_6054	yes	Copper-bind, Cu-oxidase_2/Cu-oxidase_3, CusF_Ec	570 <RraA-like< <HpcH_HpaI< <TPP_enzyme_M;TPP_enzyme_C;TPP_enzyme_N< >Peptidase_M24;Creatinase_N;Peptidase_M24_C;Creatinase_N_2> >Abhydrolase_1> >BPD_transp_1> >BPD_transp_1;OppC_N> >ABC_tran;oligo_HPY> >SBP_bac_5> <HTH_3;Cupin_2< <CutF< <unknown< <OEP< <Cu-oxidase_2;Cu-oxidase_3< <Copper-bind< <CusF_Ec< >MafB19-deam> >Xan_ur_permease> >CitMHS> >DUF1269> <AstE_AspA<
A0A1B3MBX1	Sinorhizobium sp. RAC02	1842534	UP000094279: Chromosome	Proteobacteria	Alphaproteobacteria	Rhizobiales	Rhizobiaceae	SP(Sec/SPI)	CS pos: 32-33. ASA-TQ. Pr: 0.8714	BSY16_1965	yes	PCuAC, Glyoxalase_4, NosD/Beta_helix	569 <GST_N_2;GST_C_2< <unknown< >DNA_ligase_A_M;DNA_ligase_A_N;DNA_ligase_A_C> >unknown> >Glyoxalase_4> >MarR_2> >EAL;GGDEF;PAS_4;GAF_2> <NosD;Beta_helix< >PCuAC> >PepSY;PepSY_TM> >CutF> <GST_N_3;GST_C_3< >HTH_1;LysR_substrate> <unknown< <YjbR< <DUF4198< >unknown> >unknown> <DeoRC;HTH_DeoR< >HTH_3> >HigB-like_toxin>
A0A1B3M5I7	Sinorhizobium sp. RAC02	1842534	UP000094279: Chromosome	Proteobacteria	Alphaproteobacteria	Rhizobiales	Rhizobiaceae	SP(Sec/SPI)	CS pos: 23-24. AIA-AT. Pr: 0.8359	BSY16_2209	yes	Pyr_redox_2/Reductase_C	568 <Cpn60_TCP1< <unknown< >EAL;GGDEF;MHYT;PAS_7;PAS_9> >Pyr_redox_2;Reductase_C> >GST_C;GST_N> >HisG> >tRNA-synt_His> >HGTP_anticodon;tRNA-synt_His> >HTH_31> <unknown< <CutF< <DUF305< >unknown> >Adenine_glyco> <YkuD< <YkuD< >unknown> >CCG;Fer4_8> >FAD_binding_4> >FAD_binding_4;FAD-oxidase_C> <HTH_1;LysR_substrate<
A0A1G5P7C7	Afifella marina DSM 2698	1120955	UP000199347: Unassembled WGS sequence	Proteobacteria	Alphaproteobacteria	Rhizobiales	Rhodobiaceae	OTHER	0	SAMN03080610_03421	yes	PCuAC, SCO1-SenC	2842 <CbiA;GATase_3< >unknown> >CobD_Cbib> >Aminotran_1_2> <PCMT< <OEP< <DUF2497< <tRNA-synt_1;Anticodon_1;Val_tRNA-synt_C< <ILVD_EDD< <Sel1< <CutF< <PCuAC< <SCO1-SenC< >Exo_endo_phos> >Fe-S_biosyn> <HD;HD_assoc< <tRNA-synt_1d;Arg_tRNA_synt_N;DALR_1< <SPOR< <Glyco_hydro_3< <SMC_ScpA< <SMC_ScpB<
X5M625	Candidatus Phaeomarinobacter ectocarpi	1458461	UP000032160: Chromosome	Proteobacteria	Alphaproteobacteria	Rhizobiales	Rhodobiaceae	SP(Sec/SPI)	CS pos: 23-24. AFA-SA. Pr: 0.7294	BN1012_Phect154	yes	Cu-oxidase/Cu-oxidase_2/Cu-oxidase_3, Cupredoxin_1, CopB	2458 <unknown< >Nitroreductase> >unknown> <MCPsignal;HAMP;dCache_1< <MCPsignal;HAMP;dCache_1< >tRNA-synt_2b;TGS;HGTP_anticodon;tRNA_SAD> >unknown> >CopB> >Cu-oxidase;Cu-oxidase_2;Cu-oxidase_3> >Cupredoxin_1> >CutF> >NifU_N> <GTP_cyclohydroI< <PRA-CH< >Acetyltransf_3> <Patatin< <GST_C_2;GST_N_3< >CBS> <DUF2157< <GDYXXLXY< >DUF4389>
X5MDF4	Candidatus Phaeomarinobacter ectocarpi	1458461	UP000032160: Chromosome	Proteobacteria	Alphaproteobacteria	Rhizobiales	Rhodobiaceae	SP(Sec/SPI)	CS pos: 44-45. ALA-AA. Pr: 0.3772	BN1012_Phect210	yes	PCuAC	2459 <unknown< <unknown< >unknown> >unknown> <unknown< >DUF3126> >adh_short> >unknown> <MFS_2< <PCuAC< <CutF< <unknown< <unknown< >adh_short_C2> >unknown> <unknown< <unknown< >Hexapep;SATase_N> <Abhydrolase_1< <ECH_1< >unknown>
V4R556	Lutibaculum baratangense AMV1	631454	UP000017819: Unassembled WGS sequence	Proteobacteria	Alphaproteobacteria	Rhizobiales	Rhodobiaceae	SP(Sec/SPI)	CS pos: 43-44. ALA-GA. Pr: 0.5233	N177_0345	yes	PCuAC/DUF1775	1855 >PCuAC;DUF1775> >CutF> >DUF1499> <unknown< <unknown< <Aminotran_3<
A7HPY5	Parvibaculum lavamentivorans (strain DS-1 / DSM 13023 / NCIMB 13966)	402881	UP000006377: Chromosome	Proteobacteria	Alphaproteobacteria	Rhizobiales	Rhodobiaceae	SP(Sec/SPI)	CS pos: 32-33. ANA-AP. Pr: 0.4784	Plav_0345	yes	Copper-bind, Cu-oxidase/Cu-oxidase_2/Cu-oxidase_3, E1-E2_ATPase/Hydrolase, RMMBL/Beta-Casp/Lactamase_B_2, CopB, YtkA/HlyD_D23	1253 >QueC> >PfkB;Nuc_deoxyrib_tr> >unknown> >unknown> <HTH_3< <Phage_AlpA< <unknown< <unknown< <Replic_Relax< >unknown> <CutF< <Cu-oxidase;Cu-oxidase_2;Cu-oxidase_3< <CopB< <Copper-bind< <DUF5676< <E1-E2_ATPase;Hydrolase< <RMMBL;Beta-Casp;Lactamase_B_2< <unknown< <CutF< <YtkA;HlyD_D23< <ACR_tran<
A7HPZ3	Parvibaculum lavamentivorans (strain DS-1 / DSM 13023 / NCIMB 13966)	402881	UP000006377: Chromosome	Proteobacteria	Alphaproteobacteria	Rhizobiales	Rhodobiaceae	SP(Sec/SPI)	CS pos: 48-49. AMA-SE. Pr: 0.1814	Plav_0353	yes	Copper-bind, Cu-oxidase/Cu-oxidase_2/Cu-oxidase_3, E1-E2_ATPase/Hydrolase, RMMBL/Beta-Casp/Lactamase_B_2, CopB, YtkA/HlyD_D23	1254 <Replic_Relax< >unknown> <CutF< <Cu-oxidase;Cu-oxidase_2;Cu-oxidase_3< <CopB< <Copper-bind< <DUF5676< <E1-E2_ATPase;Hydrolase< <RMMBL;Beta-Casp;Lactamase_B_2< <unknown< <CutF< <YtkA;HlyD_D23< <ACR_tran< >Rhodanese> >Phage_integrase;Arm-DNA-bind_3> <PAS;HWE_HK;PAS_4< <Thiolase_N;Thiolase_C< >Sulfatase> >TetR_N> >DUF1330> <NMO<
A0A2Z4UIT0	Rhodobiaceae bacterium	2026785	UP000253117: Chromosome	Proteobacteria	Alphaproteobacteria	Rhizobiales	Rhodobiaceae	SP(Sec/SPI)	CS pos: 43-44. AIA-AE. Pr: 0.6607	RHODOSMS8_01478	yes		787 >TetR_N> >H2O2_YaaD> <TPR_2< >Ald_Xan_dh_C;Ald_Xan_dh_C2> >Aldolase_II> >FAD_binding_4;FAD-oxidase_C> >FGGY_N;FGGY_C> <Radical_SAM;Mob_synth_C;Fer4_12< >unknown> >TonB_dep_Rec;Plug> >CutF> <NAD_kinase< <AbrB< <Hpt< >NUDIX> <EAL< >Thiolase_N;Thiolase_C> >DUF2336> >FA_hydroxylase> >unknown> <CoA_transf_3<
A0A2Z4UKG9	Rhodobiaceae bacterium	2026785	UP000253117: Chromosome	Proteobacteria	Alphaproteobacteria	Rhizobiales	Rhodobiaceae	SP(Sec/SPI)	CS pos: 22-23. IGA-AN. Pr: 0.6339	RHODOSMS8_01770	yes	Copper-bind, Cu-oxidase/Cu-oxidase_2/Cu-oxidase_3, MerR/MerR-DNA-bind, E1-E2_ATPase/Hydrolase/YHS, CopB, HlyD_D23	789 >Ion_trans_2> <EamA< >HTH_18> <Acyl_transf_3< >unknown> <MMPL< <Cu-oxidase;Cu-oxidase_2;Cu-oxidase_3< <CopB< >unknown> >unknown> >CutF> >Copper-bind> <E1-E2_ATPase;Hydrolase;YHS< <MerR;MerR-DNA-bind< <AA_permease_2< <unknown< >Abhydrolase_1> >FA_hydroxylase> >ACR_tran> >HlyD_D23> >OEP>
A0A2Z4UK40	Rhodobiaceae bacterium	2026785	UP000253117: Chromosome	Proteobacteria	Alphaproteobacteria	Rhizobiales	Rhodobiaceae	SP(Sec/SPI)	CS pos: 26-27. VTA-ET. Pr: 0.9109	RHODOSMS8_01755	yes	E1-E2_ATPase/HMA/Hydrolase, Cupredoxin_1	788 >unknown> <HTH_3< >unknown> >unknown> >PEMT> >DUF2933> >Cupredoxin_1> >unknown> >E1-E2_ATPase;HMA;Hydrolase> >Sigma70_r2;Sigma70_r4_2> >CutF> >Sigma70_r2;Sigma70_r4_2> <CMAS< <unknown< <PPK2< >Ion_trans_2> <EamA< >HTH_18> <Acyl_transf_3< >unknown> <MMPL<
A0A081B806	Tepidicaulis marinus	1333998	UP000028702: Unassembled WGS sequence	Proteobacteria	Alphaproteobacteria	Rhizobiales	Rhodobiaceae	SP(Sec/SPI)	CS pos: 39-40. ARA-ED. Pr: 0.7398	M2A_0673	yes	DUF1775	195 <SLT< <Abhydrolase_6< >AA_permease_2> >unknown> >Thiolase_N;Thiolase_C> >OB_aCoA_assoc;DUF35_N> <MgtC< <3-dmu-9_3-mt< <unknown< >unknown> <CutF< <DUF1775< <TonB_dep_Rec;Plug< <MFS_1< >4HBT_3> >Sel1> >GST_C;GST_N> >unknown> >unknown> >GatB_Yqey;GatB_N> >Amidase>
A0A366F4Z8	Roseiarcus fermentans	1473586	UP000253529: Unassembled WGS sequence	Proteobacteria	Alphaproteobacteria	Rhizobiales	Roseiarcaceae	OTHER	0	DFR50_12167	yes	CopC, PCuAC, Redoxin, CopD, COX1, Peptidase_M50/PDZ_6	732 >Peptidase_M50;PDZ_6> >DXP_reductoisom;DXP_redisom_C;DXPR_C> >CTP_transf_1> >Prenyltransf> >RRF> >DUF502> >DUF3775> <unknown< <unknown< >SIS;GATase_6> <CutF< <unknown< <CopC< <PCuAC< <CopD< >MFS_1> >NicO> <unknown< >Redoxin> >COX1> >DUF420>
A0A1G4PG73	Ancylobacter rudongensis	177413	UP000198889: Unassembled WGS sequence	Proteobacteria	Alphaproteobacteria	Rhizobiales	Xanthobacteraceae	SP(Sec/SPI)	CS pos: 46-47. AHA-AG. Pr: 0.4926	SAMN05660859_0542	yes	PCuAC, SBP_bac_11	2725 >unknown> <unknown< <SBP_bac_11< <BPD_transp_1< <ABC_tran;TOBE< >unknown> <Glycos_transf_2< >HTH_1> >PepSY_TM> >PCuAC> >CutF> >ABC_tran> >BPD_transp_2> >Peripla_BP_4> <LacI;Peripla_BP_4< <FGGY_N;FGGY_C< <unknown< <YkuD< <SBP_bac_3< >ECH_1> >CoA_transf_3>
A8I2P9	Azorhizobium caulinodans (strain ATCC 43989 / DSM 5975 / JCM 20966 / NBRC 14845 / NCIMB 13405 / ORS 571)	438753	UP000000270: Chromosome	Proteobacteria	Alphaproteobacteria	Rhizobiales	Xanthobacteraceae	OTHER	0	AZC_1914	yes		2633 >Sugar_tr> <SIS;HTH_6< >adh_short_C2> >Biotin_lipoyl;Abhydrolase_6> >Transket_pyr;Transketolase_C> >E1_dh> >NAD_kinase> <Sigma54_activat;GAF;HTH_8< >PepSY_TM> >TonB_dep_Rec;Plug> >CutF> >PATR> >DUF779> >Aldedh> >GAF;HTH_8> <unknown< <Cupin_2< <Haemagg_act;MBG_2< <ShlB;POTRA_2< >Beta_elim_lyase> >ABC_tran>
A8I0H1	Azorhizobium caulinodans (strain ATCC 43989 / DSM 5975 / JCM 20966 / NBRC 14845 / NCIMB 13405 / ORS 571)	438753	UP000000270: Chromosome	Proteobacteria	Alphaproteobacteria	Rhizobiales	Xanthobacteraceae	OTHER	0	AZC_1257	yes	Cytochrom_C, Redoxin	2631 >DUF1217> <Redoxin< <unknown< >Cytochrom_C> >UDG> >NYN> <RNA_pol_Rpb6< >UPF0004;Radical_SAM;TRAM_2> <Sugar_tr< >TonB_dep_Rec;Plug> >CutF> <MotA_ExbB< <ExbD< <TonB_C< <SHMT< <ATP-cone< <dCMP_cyt_deam_1;RibD_C< <Lum_binding< <DMRL_synthase< <NusB< <AIRS;AIRS_C<
A8ILZ0	Azorhizobium caulinodans (strain ATCC 43989 / DSM 5975 / JCM 20966 / NBRC 14845 / NCIMB 13405 / ORS 571)	438753	UP000000270: Chromosome	Proteobacteria	Alphaproteobacteria	Rhizobiales	Xanthobacteraceae	OTHER	0	AZC_0449	yes	PCuAC/DUF1775, Peptidase_M15_2	2634 <PG_binding_1;YkuD< <Peptidase_M15_2< >DUF2312> >DUF1244> <EamA< <DUF1036< >TPR_6> >Ribosomal_L36> >ABC1> >unknown> <CutF< <PCuAC;DUF1775< >HTH_1;LysR_substrate> <unknown< <N6_N4_Mtase;RAMA< >unknown> >unknown> >HHH;HhH-GPD;NUDIX_4> <DciA< <Thioredoxin_4< >unknown>
A8I160	Azorhizobium caulinodans (strain ATCC 43989 / DSM 5975 / JCM 20966 / NBRC 14845 / NCIMB 13405 / ORS 571)	438753	UP000000270: Chromosome	Proteobacteria	Alphaproteobacteria	Rhizobiales	Xanthobacteraceae	OTHER	0	AZC_1337	yes	SCO1-SenC	2632 >HTH_18> <TonB_dep_Rec;Plug< <MFS_1< <PepSY_TM< <Sigma70_r2;Sigma70_r4_2< <FecR;DUF4880< <TonB_dep_Rec;Plug< >Putative_PNPOx> >Lactamase_B> <HTH_1;LysR_substrate< <CutF< <unknown< <SCO1-SenC< <CCP_MauG< <Plug< <CRCB< <FAD_binding_3< >Pkinase;HisKA;HATPase_c;GAF_2;AAA_16> <HTH_18< >Abhydrolase_1> >Na_H_Exchanger>
A0A2S9Q4Q3	Labrys okinawensis	346911	UP000237682: Unassembled WGS sequence	Proteobacteria	Alphaproteobacteria	Rhizobiales	Xanthobacteraceae	SP(Sec/SPI)	CS pos: 27-28. AMA-ST. Pr: 0.5751	C5L14_27545	yes	Copper-bind, Cu-oxidase_2/Cu-oxidase_3, MerR/MerR-DNA-bind, CusF_Ec	1912 <BPD_transp_2< <BPD_transp_2< <ABC_tran< <ADH_zinc_N;ADH_N< >unknown> >CusF_Ec> >Copper-bind> >Cu-oxidase_2;Cu-oxidase_3> >OEP> >unknown> >CutF> >MFS_1> <MerR;MerR-DNA-bind< >3-dmu-9_3-mt> >ABC_tran;ABC_tran_Xtn> >HlyU> <unknown< <Biotin_lipoyl_2< <ACR_tran< >Sigma70_r1_2;Sigma70_r1_1;Sigma70_r3;Sigma70_r2;Sigma70_r4;Sigma70_ner> >zf-CHC2;Toprim_N;DnaB_bind;Toprim_4>
A0A2S9Q515	Labrys okinawensis	346911	UP000237682: Unassembled WGS sequence	Proteobacteria	Alphaproteobacteria	Rhizobiales	Xanthobacteraceae	SP(Sec/SPI)	CS pos: 34-35. AVA-AM. Pr: 0.3578	C5L14_26770	yes	HlyD_D23, YtkA	1913 <NAD_binding_10;DoxX_3< <DUF2269< <ApbA;ApbA_C< >NrsF> >Sigma70_r2;Sigma70_r4_2> >GatZ_KbaZ-like> >LacI;Peripla_BP_3> <Peripla_BP_4< <BPD_transp_2< <ABC_tran< <CutF< <YtkA< <HlyD_D23< <ACR_tran< >MarR> <Sugar_tr;MFS_1< <HgmA< <FAA_hydrolase;FAA_hydrolase_N< <GST_C_2;GST_N_3< >GlcNAc_2-epim> <Acetyltransf_1<
A0A2S9QBC9	Labrys okinawensis	346911	UP000237682: Unassembled WGS sequence	Proteobacteria	Alphaproteobacteria	Rhizobiales	Xanthobacteraceae	OTHER	0	C5L14_15130	yes	PCuAC, SCO1-SenC, Peptidase_M15_4	1914 >unknown> <Peptidase_C14;YARHG< <Peptidase_M15_4< <His_Phos_1< <YccF< >Aminotran_1_2> <HTH_3;Cupin_2< <DUF463< <DUF697< <zf-dskA_traR< <CutF< <PCuAC< <SCO1-SenC< <unknown< <CBS< >HTH_1;LysR_substrate> <Tautomerase_2< <Cupin_2< <DUF4865< >Patatin> <DNA_topoisoIV;DNA_gyraseA_C<
A0A371B0Z9	Pseudolabrys sp. GY_H	2292256	UP000263993: Unassembled WGS sequence	Proteobacteria	Alphaproteobacteria	Rhizobiales	Xanthobacteraceae	SP(Sec/SPI)	CS pos: 32-33. VPA-AG. Pr: 0.3025	DXH78_18670	yes	CopC, Glyoxalase_4, RMMBL/Lactamase_B_2/RNase_J_C, CopD, DUF1775	1086 <unknown< <cobW;CobW_C< >Na_H_antiport_1;Thioredoxin_4> >PHP;DNA_pol3_alpha;HHH_6;DNA_pol3_finger> <unknown< <Flp_Fap< >ABC_tran> >FtsX;MacB_PCD> >tRNA-synt_2b;HGTP_anticodon> >Asn_synthase;GATase_7> <CutF< <TonB_dep_Rec;Plug< <unknown< <DUF1775< <CopC< <CopD< >DUF1467> >Glyoxalase_4> >RMMBL;Lactamase_B_2;RNase_J_C> >BPL_C;BPL_LplA_LipB> >Proton_antipo_M>
A0A371B911	Pseudolabrys sp. GY_H	2292256	UP000263993: Unassembled WGS sequence	Proteobacteria	Alphaproteobacteria	Rhizobiales	Xanthobacteraceae	SP(Sec/SPI)	CS pos: 18-19. AFA-AS. Pr: 0.3946	DXH78_05500	yes	Copper-bind, Cu-oxidase_2/Cu-oxidase_3, CusF_Ec	1087 >UPF0102> >TP_methylase> <Peripla_BP_6< >Radical_SAM;HemN_C> >Ham1p_like> >RNase_PH;RNase_PH_C> >CusF_Ec> >Copper-bind> >Cu-oxidase_2;Cu-oxidase_3> >OEP> >CutF> <HrcA;HrcA_DNA-bdg< <GrpE< <Peptidase_M75< <CCP_MauG< <OprB< >unknown> <HSP70< <DnaJ;DnaJ_CXXCXGXG;DnaJ_C< <RrnaAD< <FMN_red<
A0A0Q7TWI6	Pseudolabrys sp. Root1462	1736466	UP000051186: Unassembled WGS sequence	Proteobacteria	Alphaproteobacteria	Rhizobiales	Xanthobacteraceae	SP(Sec/SPI)	CS pos: 34-35. VGA-SF. Pr: 0.3783	ASD45_08980	yes	CopC, Glyoxalase_4, RMMBL/Lactamase_B_2/RNase_J_C, CopD, DUF1775	1085 <Proton_antipo_M;Proton_antipo_N< <Proton_antipo_M< <BPL_C;BPL_LplA_LipB< <RMMBL;Lactamase_B_2;RNase_J_C< <Glyoxalase_4< <DUF1467< >CopD> >CopC> >DUF1775> >CutF> <Asn_synthase;GATase_7< <tRNA-synt_2b;HGTP_anticodon< <YCII< <YCII< <Sigma70_r2;Sigma70_r4_2< <FtsX;MacB_PCD< <ABC_tran< >HXXEE> <PHP;DNA_pol3_alpha;HHH_6;DNA_pol3_finger< <Ribosomal_S2<
A0A0Q7TQD9	Pseudolabrys sp. Root1462	1736466	UP000051186: Unassembled WGS sequence	Proteobacteria	Alphaproteobacteria	Rhizobiales	Xanthobacteraceae	SP(Sec/SPI)	CS pos: 33-34. AFA-FT. Pr: 0.4972	ASD45_17745	yes	Copper-bind, Cu-oxidase_2/Cu-oxidase_3, CusF_Ec	1083 >UPF0102> >TP_methylase> <Peripla_BP_6< >Radical_SAM;HemN_C> >Ham1p_like> >RNase_PH;RNase_PH_C> >CusF_Ec> >Copper-bind> >Cu-oxidase_2;Cu-oxidase_3> >OEP> >CutF> <HrcA< <GrpE< <Peptidase_M75< <CCP_MauG< <OprB< >unknown> <HSP70< <DnaJ;DnaJ_CXXCXGXG;DnaJ_C< <Methyltransf_25< <FMN_red<
A0A0Q7TWG8	Pseudolabrys sp. Root1462	1736466	UP000051186: Unassembled WGS sequence	Proteobacteria	Alphaproteobacteria	Rhizobiales	Xanthobacteraceae	TAT(Tat/SPI)	CS pos: 33-34. AAA-SP. Pr: 0.4417	ASD45_11300	yes	PCuAC, Iron_permease	1084 <NepR< <Sigma70_r2;Sigma70_r4_2< >DUF1328> <Ku< <DNA_ligase_A_M;DNA_ligase_A_C;LigD_N< <Iron_permease< <DPBB_1< <unknown< >unknown> >PCuAC> >CutF> <unknown< <PP-binding< <FabA< <ketoacyl-synt< <ketoacyl-synt;Ketoacyl-synt_C< <ADH_zinc_N;ADH_N< <Lip_A_acyltrans< <CYTH< <OMP_b-brl< >Rhodanese>
A0A346A2V5	Pseudolabrys taiwanensis	331696	UP000254889: Chromosome	Proteobacteria	Alphaproteobacteria	Rhizobiales	Xanthobacteraceae	SP(Sec/SPI)	CS pos: 28-29. SFA-HV. Pr: 0.4391	DW352_25025	yes		1082 <DNA_mis_repair;MutL_C;HATPase_c_3< >Cons_hypoth95> >PseudoU_synth_2;S4> <MafB19-deam< >APH> >unknown> >unknown> >GARS_A;GARS_C;GARS_N> <Exonuc_VII_L;tRNA_anti_2< >TonB_dep_Rec;Plug> >CutF> <DUF2093< >LpxK> >Glycos_transf_N> >DUF374> >DUF4170> >Inositol_P> >PmbA_TldD> <unknown< <FAD_binding_4;FAD-oxidase_C< <TctC<
A0A345ZT98	Pseudolabrys taiwanensis	331696	UP000254889: Chromosome	Proteobacteria	Alphaproteobacteria	Rhizobiales	Xanthobacteraceae	SP(Sec/SPI)	CS pos: 42-43. ALA-GS. Pr: 0.2041	DW352_06205	yes	CopC, Glyoxalase_4, CopD, HlyD_D23, DUF1775	1080 >HlyD_D23> <Exo_endo_phos< >Na_H_antiport_1;Thioredoxin_4> >PHP;DNA_pol3_alpha;HHH_6;DNA_pol3_finger> <HXXEE< <unknown< >ABC_tran> >FtsX;MacB_PCD> >tRNA-synt_2b;HGTP_anticodon> >Asn_synthase;GATase_7> <CutF< <TonB_dep_Rec;Plug< <unknown< <TonB_dep_Rec;Plug< <unknown< <DUF1775< <CopC< <CopD< >DUF1467> >Glyoxalase_4> >Lactamase_B;RMMBL;RNase_J_C>
A0A345ZZ72	Pseudolabrys taiwanensis	331696	UP000254889: Chromosome	Proteobacteria	Alphaproteobacteria	Rhizobiales	Xanthobacteraceae	SP(Sec/SPI)	CS pos: 17-18. AFA-FS. Pr: 0.6563	DW352_17805	yes	Copper-bind, Cu-oxidase_2/Cu-oxidase_3, CusF_Ec	1081 >UPF0102> >TP_methylase> <Peripla_BP_6< >Radical_SAM;HemN_C> >Ham1p_like> >RNase_PH;RNase_PH_C> >CusF_Ec> >Copper-bind> >Cu-oxidase_2;Cu-oxidase_3> >OEP> >CutF> <HrcA< <GrpE< >unknown> <HSP70< <DnaJ;DnaJ_CXXCXGXG;DnaJ_C< <RrnaAD< <FMN_red< <OMPdecase< <DUF1330< <DapB_N;DapB_C<
A0A345ZR06	Pseudolabrys taiwanensis	331696	UP000254889: Chromosome	Proteobacteria	Alphaproteobacteria	Rhizobiales	Xanthobacteraceae	SP(Sec/SPI)	CS pos: 30-31. AFA-AP. Pr: 0.9035	DW352_01775	yes	PCuAC, Iron_permease	1079 >OMP_b-brl> <SBP_bac_8< >Lip_A_acyltrans> >ADH_zinc_N;ADH_N> >ketoacyl-synt;Ketoacyl-synt_C> >ketoacyl-synt> >FabA> >PP-binding> >unknown> <unknown< <CutF< <PCuAC< >DctM> >DctQ> >DctP> <unknown< >unknown> >DPBB_1> >Iron_permease> >DNA_ligase_A_M;DNA_ligase_A_C;LigD_N> >Ku>
D7A4H8	Starkeya novella (strain ATCC 8093 / DSM 506 / CCM 1077 / IAM 12100 / NBRC 12443 / NCIB 9113)	639283	UP000006633: Chromosome	Proteobacteria	Alphaproteobacteria	Rhizobiales	Xanthobacteraceae	SP(Sec/SPI)	CS pos: 39-40. AHA-AN. Pr: 0.7711	Snov_2546	yes	PCuAC, SBP_bac_11	260 <CoA_transf_3< <ECH_1< >SBP_bac_3> >YkuD> >unknown> >FGGY_N;FGGY_C> >LacI;Peripla_BP_4> <Peripla_BP_4< <BPD_transp_2< <ABC_tran< <CutF< <PCuAC< <PepSY_TM< <HTH_1< <unknown< >ABC_tran;TOBE> >BPD_transp_1> >SBP_bac_11> >unknown> >unknown> >Alpha-amylase;Glyco_hydro_77;CBM_48>
A7ICD2	Xanthobacter autotrophicus (strain ATCC BAA-1158 / Py2)	78245	UP000002417: Chromosome	Proteobacteria	Alphaproteobacteria	Rhizobiales	Xanthobacteraceae	OTHER	0	Xaut_0417	yes	CopC/CopD, PCuAC	30 >DUF1232> >LigT_PEase> >DUF3300> >GyrI-like> <DAP_epimerase< <UPF0004;Radical_SAM< <SRP54;SRP54_N< <Aminotran_1_2;GntR< >DUF983> >unknown> <CutF< <PCuAC< <CopC;CopD< <CbiM< <DUF2946< <Plug< <DUF1214;DUF1254< >MFS_1> >AMP-binding;PP-binding;Condensation;AMP-binding_C> >BKACE> >3HCDH;3HCDH_N>
A7IP75	Xanthobacter autotrophicus (strain ATCC BAA-1158 / Py2)	78245	UP000002417: Chromosome	Proteobacteria	Alphaproteobacteria	Rhizobiales	Xanthobacteraceae	OTHER	0	Xaut_4600	yes	Copper-bind, Cu-oxidase_2/Cu-oxidase_3, CusF_Ec, HlyD/HlyD_D23, YtkA	34 >DUF411> >ACR_tran> >HlyD;HlyD_D23> >YtkA> <CutF< <cNMP_binding;HTH_Crp_2< <HTH_Tnp_1< <TnpB_IS66< <DDE_Tnp_IS66;zf-IS66;LZ_Tnp_IS66;DDE_Tnp_IS66_C< >unknown> <CutF< <OEP< <Cu-oxidase_2;Cu-oxidase_3< <Copper-bind< <CusF_Ec< <unknown< >PRiA4_ORF3> >DDE_Tnp_IS66;DDE_Tnp_IS66_C> >DDE_Tnp_IS66;zf-IS66;LZ_Tnp_IS66> >TnpB_IS66> >HTH_Tnp_1>
A7IQ16	Xanthobacter autotrophicus (strain ATCC BAA-1158 / Py2)	78245	UP000002417: Plasmid pXAUT01	Proteobacteria	Alphaproteobacteria	Rhizobiales	Xanthobacteraceae	OTHER	0	Xaut_4905	yes	Copper-bind, Cu-oxidase_2/Cu-oxidase_3, E1-E2_ATPase/Cation_ATPase_C/Cation_ATPase_N/Hydrolase, E1-E2_ATPase/Hydrolase/YHS, Patatin/Pyr_redox_2/DUF3734, CusF_Ec	38 <DDE_Tnp_Tn3;DUF4158< >RES> >unknown> >E1-E2_ATPase;Cation_ATPase_C;Cation_ATPase_N;Hydrolase> >AI-2E_transport> >DUF411> >CusF_Ec> >Copper-bind> >Cu-oxidase_2;Cu-oxidase_3> >OEP> >CutF> <CutF< <DUF3141< <LTXXQ< <DUF2933< <ICMT< <E1-E2_ATPase;Hydrolase;YHS< <Patatin;Pyr_redox_2;DUF3734< >ABC2_membrane_3> >ABC_tran;ABC2_membrane_3> >HlyD_3;Biotin_lipoyl_2>
A7IQ17	Xanthobacter autotrophicus (strain ATCC BAA-1158 / Py2)	78245	UP000002417: Plasmid pXAUT01	Proteobacteria	Alphaproteobacteria	Rhizobiales	Xanthobacteraceae	SP(Sec/SPI)	CS pos: 34-35. ANA-YS. Pr: 0.7810	Xaut_4906	yes	Copper-bind, Cu-oxidase_2/Cu-oxidase_3, E1-E2_ATPase/Cation_ATPase_C/Cation_ATPase_N/Hydrolase, E1-E2_ATPase/Hydrolase/YHS, Patatin/Pyr_redox_2/DUF3734, CusF_Ec	39 >RES> >unknown> >E1-E2_ATPase;Cation_ATPase_C;Cation_ATPase_N;Hydrolase> >AI-2E_transport> >DUF411> >CusF_Ec> >Copper-bind> >Cu-oxidase_2;Cu-oxidase_3> >OEP> >CutF> <CutF< <DUF3141< <LTXXQ< <DUF2933< <ICMT< <E1-E2_ATPase;Hydrolase;YHS< <Patatin;Pyr_redox_2;DUF3734< >ABC2_membrane_3> >ABC_tran;ABC2_membrane_3> >HlyD_3;Biotin_lipoyl_2> >Phasin_2>
A7IP69	Xanthobacter autotrophicus (strain ATCC BAA-1158 / Py2)	78245	UP000002417: Chromosome	Proteobacteria	Alphaproteobacteria	Rhizobiales	Xanthobacteraceae	SP(Sec/SPI)	CS pos: 30-31. AFT-AE. Pr: 0.4034	Xaut_4594	yes	Copper-bind, Cu-oxidase_2/Cu-oxidase_3, E1-E2_ATPase/Hydrolase/ICMT/YHS, CusF_Ec, HlyD/HlyD_D23, YtkA	33 >unknown> <CutF< <DUF3141< <LTXXQ< <DUF2933< <E1-E2_ATPase;Hydrolase;ICMT;YHS< >DUF411> >ACR_tran> >HlyD;HlyD_D23> >YtkA> <CutF< <cNMP_binding;HTH_Crp_2< <HTH_Tnp_1< <TnpB_IS66< <DDE_Tnp_IS66;zf-IS66;LZ_Tnp_IS66;DDE_Tnp_IS66_C< >unknown> <CutF< <OEP< <Cu-oxidase_2;Cu-oxidase_3< <Copper-bind< <CusF_Ec<
A7IPU5	Xanthobacter autotrophicus (strain ATCC BAA-1158 / Py2)	78245	UP000002417: Plasmid pXAUT01	Proteobacteria	Alphaproteobacteria	Rhizobiales	Xanthobacteraceae	SP(Sec/SPI)	CS pos: 30-31. AFT-AE. Pr: 0.5663	Xaut_4829	yes	Copper-bind, Cu-oxidase_2/Cu-oxidase_3, E1-E2_ATPase/Hydrolase/YHS, CusF_Ec, HlyD_D23, YtkA	35 >LZ_Tnp_IS66> >TnpB_IS66> >HTH_Tnp_1> <rve< >CusF_Ec> >Copper-bind> >Cu-oxidase_2;Cu-oxidase_3> >OEP> <unknown< >cNMP_binding;HTH_Crp_2> >CutF> >unknown> <YtkA< <HlyD_D23< <ACR_tran< >E1-E2_ATPase;Hydrolase;YHS> >ICMT> >DUF2933> >LTXXQ> >DUF3141> >CutF>
A7IMF6	Xanthobacter autotrophicus (strain ATCC BAA-1158 / Py2)	78245	UP000002417: Chromosome	Proteobacteria	Alphaproteobacteria	Rhizobiales	Xanthobacteraceae	SP(Sec/SPI)	CS pos: 38-39. AMA-AA. Pr: 0.5076	Xaut_3975	yes	Cu-oxidase_2/Cu-oxidase_3, MerR/MerR-DNA-bind, E1-E2_ATPase/HMA/Hydrolase, HlyD_D23, HlyD/HlyD_D23, YtkA	31 <BPD_transp_1< <ArsC< <PadR< <K_oxygenase;NAD_binding_8< <MFS_1< >unknown> >Cu-oxidase_2;Cu-oxidase_3> >ACR_tran> >HlyD;HlyD_D23> >YtkA> >CutF> >HTH_3;Peptidase_M78> >unknown> >E1-E2_ATPase;HMA;Hydrolase> <MerR;MerR-DNA-bind< <unknown< <OEP< <HlyD_D23< <P-II< <ACR_tran< <unknown<
A7IPV5	Xanthobacter autotrophicus (strain ATCC BAA-1158 / Py2)	78245	UP000002417: Plasmid pXAUT01	Proteobacteria	Alphaproteobacteria	Rhizobiales	Xanthobacteraceae	SP(Sec/SPI)	CS pos: 34-35. AGA-MP. Pr: 0.8708	Xaut_4839	yes	Cu-oxidase/Cu-oxidase_2/Cu-oxidase_3, E1-E2_ATPase/HMA/Hydrolase, E1-E2_ATPase/Hydrolase/YHS, HlyD_D23, YtkA	36 >CutF> >unknown> <YtkA< <HlyD_D23< <ACR_tran< >E1-E2_ATPase;Hydrolase;YHS> >ICMT> >DUF2933> >LTXXQ> >DUF3141> >CutF> >Cu-oxidase;Cu-oxidase_2;Cu-oxidase_3> >CutF> >HTH_Tnp_1> >DUF772;DDE_Tnp_1_6> >ABC2_membrane_3> >ABC_tran;ABC2_membrane_3> >HlyD_3;Biotin_lipoyl_2> <E1-E2_ATPase;HMA;Hydrolase< <MFS_1< <PPK2<
A7IPV7	Xanthobacter autotrophicus (strain ATCC BAA-1158 / Py2)	78245	UP000002417: Plasmid pXAUT01	Proteobacteria	Alphaproteobacteria	Rhizobiales	Xanthobacteraceae	OTHER	0	Xaut_4841	yes	Cu-oxidase/Cu-oxidase_2/Cu-oxidase_3, E1-E2_ATPase/HMA/Hydrolase, E1-E2_ATPase/Hydrolase/YHS, HlyD_D23, YtkA	37 <YtkA< <HlyD_D23< <ACR_tran< >E1-E2_ATPase;Hydrolase;YHS> >ICMT> >DUF2933> >LTXXQ> >DUF3141> >CutF> >Cu-oxidase;Cu-oxidase_2;Cu-oxidase_3> >CutF> >HTH_Tnp_1> >DUF772;DDE_Tnp_1_6> >ABC2_membrane_3> >ABC_tran;ABC2_membrane_3> >HlyD_3;Biotin_lipoyl_2> <E1-E2_ATPase;HMA;Hydrolase< <MFS_1< <PPK2< <HTH_Tnp_1< <HTH_21;rve_3<
A7IP60	Xanthobacter autotrophicus (strain ATCC BAA-1158 / Py2)	78245	UP000002417: Chromosome	Proteobacteria	Alphaproteobacteria	Rhizobiales	Xanthobacteraceae	SP(Sec/SPI)	CS pos: 34-35. ASA-YS. Pr: 0.6804	Xaut_4585	yes	E1-E2_ATPase/Hydrolase/ICMT/YHS, HlyD/HlyD_D23, YtkA	32 <SIR2_2< <DUF87< <unknown< <unknown< <ParBc< <Toprim_3< <YAcAr< <unknown< <unknown< >unknown> <CutF< <DUF3141< <LTXXQ< <DUF2933< <E1-E2_ATPase;Hydrolase;ICMT;YHS< >DUF411> >ACR_tran> >HlyD;HlyD_D23> >YtkA> <CutF< <cNMP_binding;HTH_Crp_2<
A0A3L7AMA6	Xanthobacter tagetidis	60216	UP000269692: Unassembled WGS sequence	Proteobacteria	Alphaproteobacteria	Rhizobiales	Xanthobacteraceae	SP(Sec/SPI)	CS pos: 20-21. VFA-SA. Pr: 0.2206	D9R14_00810	yes		29 <Phosphonate-bd< <BPD_transp_1< <ABC_tran< <ECH_1< <unknown< <OB_aCoA_assoc;DUF35_N< <AMP-binding;AMP-binding_C< <Acyl-CoA_dh_1;Acyl-CoA_dh_M;Acyl-CoA_dh_N< <Acyl-CoA_dh_1;Acyl-CoA_dh_N< >Plug> >CutF> >CoA_transf_3> <HMGL-like< >Sua5_yciO_yrdC> >Sua5_yciO_yrdC> >BPD_transp_1> >BPD_transp_1> >ABC_tran> >NMT1> >GntR;UTRA> >PAP2>
A0A3L7A4U1	Xanthobacter tagetidis	60216	UP000269692: Unassembled WGS sequence	Proteobacteria	Alphaproteobacteria	Rhizobiales	Xanthobacteraceae	SP(Sec/SPI)	CS pos: 35-36. VQA-AP. Pr: 0.5878	D9R14_17190	yes	DAO/Fer2_BFD/Pyr_redox_2/Fer2_4	28 <DctM< <DctP< <DAO< <Ala_racemase_N;D-ser_dehydrat< <DAO;Fer2_BFD;Pyr_redox_2;Fer2_4< <TctB< <TctA< <TctC< >PepSY_TM> >TonB_dep_Rec;Plug> >CutF> >MFS_1> >GGDEF;CHASE3> >EAL> >Response_reg;HATPase_c;dCache_1;PAS_4> >TctC> >Cupin_2> <MR_MLE_N;MR_MLE_C< >HTH_1;LysR_substrate> <SGL< <Aldedh<
A0A2T1HLF0	Alsobacter sp. SH9	2109933	UP000239772: Unassembled WGS sequence	Proteobacteria	Alphaproteobacteria	Rhizobiales		SP(Sec/SPI)	CS pos: 33-34. AAA-HG. Pr: 0.3792	SLNSH_24245	yes		2772 >unknown> >CutF> >unknown>
A0A2T1HVF7	Alsobacter sp. SH9	2109933	UP000239772: Unassembled WGS sequence	Proteobacteria	Alphaproteobacteria	Rhizobiales		SP(Sec/SPI)	CS pos: 30-31. AGA-GG. Pr: 0.4522	SLNSH_06630	yes	MerR/MerR-DNA-bind, E1-E2_ATPase/HMA/Hydrolase, MoCF_biosynth/MoeA_N/MoeA_C, HlyD/HlyD_D23, YtkA	2773 <HisKA;HATPase_c< <Response_reg;Sigma54_activat;HTH_8< <Rieske< <Molybdopterin;Molydop_binding;Rieske_3< <MoCF_biosynth;MoeA_N;MoeA_C< >FMN_red> >ArsC> >SBF> >LMWPc> >HTH_20> <CutF< <YtkA< <HlyD;HlyD_D23< <ACR_tran< >MerR;MerR-DNA-bind> <E1-E2_ATPase;HMA;Hydrolase< <unknown< >Resolvase;HTH_7> >unknown> >unknown> <unknown<
A0A1G6DLF6	Bauldia litoralis	665467	UP000199071: Unassembled WGS sequence	Proteobacteria	Alphaproteobacteria	Rhizobiales		SP(Sec/SPI)	CS pos: 32-33. FFA-ST. Pr: 0.2899	SAMN02982931_03536	yes	Copper-bind, Cu-oxidase_2/Cu-oxidase_3, Cu-oxidase/Cu-oxidase_2/Cu-oxidase_3, Cytochrom_C_2, CusF_Ec	2615 >unknown> >Cu-oxidase;Cu-oxidase_2;Cu-oxidase_3> >unknown> >Cytochrom_C_2> >unknown> <DUF305< >CusF_Ec> >Copper-bind> >Cu-oxidase_2;Cu-oxidase_3> >OEP> >CutF> <FAD_binding_5;CO_deh_flav_C< <Ald_Xan_dh_C;Ald_Xan_dh_C2< <Fer2;Fer2_2< <Ald_Xan_dh_C;Ald_Xan_dh_C2< >HTH_3;Cupin_2> <unknown< <Cupin_2< <CN_hydrolase< <COXG< <BPD_transp_2<
A0A1U9JUR2	Candidatus Tokpelaia hoelldoblerii	1902579	UP000188912: Chromosome	Proteobacteria	Alphaproteobacteria	Rhizobiales		LIPO(Sec/SPII)	CS pos: 22-23. VFA-CN. Pr: 0.9431	BHV28_08940	yes	Cu-oxidase/Cu-oxidase_2/Cu-oxidase_3, Peptidase_M15_3	2453 >META;YscW> >MoaE> >ThiS> >CDP-OH_P_transf> >GIY-YIG;UVR;UvrC_HhH_N;HHH_5> >DUF2155> >NDUFA12> >Acetyltransf_1> >GatB_Yqey;GatB_N> >Cu-oxidase;Cu-oxidase_2;Cu-oxidase_3> >CutF> >tRNA-synt_2b;TGS;HGTP_anticodon;tRNA_SAD> >YidD> >NifU_N> <GTP_cyclohydroI< >NAGPA> >Peptidase_M15_3> <Aminotran_1_2< <FBPase_glpX< >BTP> <DHH;DHHA1;RecJ_OB<
A0A2C9DDA4	Hartmannibacter diazotrophicus	1482074	UP000223606: Chromosome 1	Proteobacteria	Alphaproteobacteria	Rhizobiales		SP(Sec/SPI)	CS pos: 36-37. AYA-NT. Pr: 0.4370	HDIA_4190	yes		2084 <Extensin-like_C< >Pterin_bind;B12-binding;S-methyl_trans;B12-binding_2;Met_synt_B12> >MTHFR> >HTH_5;Methyltransf_11> >DUF2336> <TrmO< >unknown> <Ni_hydr_CYTB;YceI< >SIMPL> <Cupin_3< >CutF> >SnoaL_4> <TetR_N< <unknown< <Ni_hydr_CYTB< <Oxidored_molyb< <MFS_1< <adh_short< <DUF3500< >Patatin> >adh_short_C2>
A0A2C9DDI9	Hartmannibacter diazotrophicus	1482074	UP000223606: Chromosome 1	Proteobacteria	Alphaproteobacteria	Rhizobiales		OTHER	0	HDIA_4280	yes	Copper-bind, Cu-oxidase_2/Cu-oxidase_3, MerR/MerR-DNA-bind, CusF_Ec, NMT1/TAT_signal	2085 <Pkinase< <Guanylate_cyc< <unknown< >unknown> <Patatin< >Amidohydro_1> >CN_hydrolase> >ABC_tran> >BPD_transp_1> >NMT1;TAT_signal> <CutF< <OEP< <Cu-oxidase_2;Cu-oxidase_3< <Copper-bind< <CusF_Ec< >Glutaredoxin;MauE> <MerR;MerR-DNA-bind< >Lactamase_B;RMMBL;Beta-Casp> >KTSC> <ABC_tran;ABC_tran_Xtn< <unknown<
A0A2C9D5B3	Hartmannibacter diazotrophicus	1482074	UP000223606: Chromosome 1	Proteobacteria	Alphaproteobacteria	Rhizobiales		SP(Sec/SPI)	CS pos: 27-28. AMA-RE. Pr: 0.7786	HDIA_1839	yes	Cu-oxidase/Cu-oxidase_2/Cu-oxidase_3, Cytochrom_C, E1-E2_ATPase/Hydrolase/YHS, HlyD_D23	2083 >unknown> >VWA_2> >VWA> >unknown> >DUF58> >AAA_3;AAA_lid_2> >HisKA_3> >Response_reg;GerE> >SNARE_assoc> >MFS_1> <CutF< <Cu-oxidase;Cu-oxidase_2;Cu-oxidase_3< <E1-E2_ATPase;Hydrolase;YHS< <Cytochrom_C< >unknown> <cNMP_binding< >HTH_1;LysR_substrate> <Aldo_ket_red< >MFS_1> >MFS_1> >HlyD_D23>
A0A1E3H7J8	Methylobrevis pamukkalensis	1439726	UP000094622: Unassembled WGS sequence	Proteobacteria	Alphaproteobacteria	Rhizobiales		OTHER	0	A6302_00357	yes	PCuAC, DNA_pol_A, DNA_pol_A/DNA_pol_A_exo1	1660 >DNA_pol_A> >DNA_pol_A;DNA_pol_A_exo1> <unknown< >Acyl_transf_3> >OEP> <TetR_N;TetR_C_7< <unknown< <unknown< >PepSY_TM> >PCuAC> >CutF> <NadA< <FAD_binding_2< <Succ_DH_flav_C< <QRPTase_C;QRPTase_N< >OpuAC> >CMAS> >Sugar-bind> >KH_1;S1;RNase_PH;RNase_PH_C;PNPase> >RNase_PH> >Ribosomal_S15>
A0A0A8K7L2	Methyloceanibacter caenitepidi	1384459	UP000031643: Chromosome	Proteobacteria	Alphaproteobacteria	Rhizobiales		SP(Sec/SPI)	CS pos: 28-29. ASA-AM. Pr: 0.5780	GL4_3105	yes	HlyD_D23	1657 >PepSY_2> <DUF1579< >AsmA> >Na_sulph_symp> >Putative_PNPOx> >CbiM> >unknown> >OmpA> >ACR_tran> >HlyD_D23> >CutF> >NUDIX> >SQS_PSY> >unknown> >MMPL> >SQHop_cyclase_C;SQHop_cyclase_N> >DAO;SE> <unknown< >Response_reg> <FGase< <Inositol_P<
A0A1E3W3I0	Methyloceanibacter methanicus	1774968	UP000094501: Unassembled WGS sequence	Proteobacteria	Alphaproteobacteria	Rhizobiales		SP(Sec/SPI)	CS pos: 34-35. AHA-AM. Pr: 0.6557	AUC68_00935	yes		1656 <Sulfatase< >Amino_oxidase> <Nramp< >Sulfotransfer_3> >Pirin;Pirin_C_2> >adh_short_C2> <TetR_N< <SLT;SPOR< >Phenol_MetA_deg> >CutF> <CorA< <unknown< >Chromate_transp> <Na_H_Exchanger;TrkA_N< >Abhydrolase_1> <unknown< >PfkB> <HSP20<
A0A1E3VWX4	Methyloceanibacter methanicus	1774968	UP000094501: Unassembled WGS sequence	Proteobacteria	Alphaproteobacteria	Rhizobiales		SP(Sec/SPI)	CS pos: 21-22. SQA-TA. Pr: 0.2723	AUC68_11030	yes	Cytochrom_C_2	1655 <Peripla_BP_6< <Peripla_BP_6< <Cytochrom_D1< >FdsD> >Molybdopterin;Molydop_binding;Molybdop_Fe4S4;NADH-G_4Fe-4S_3;Fer4_7;Fer2_4> >2Fe-2S_thioredx> >HTH_1;LysR_substrate> >Cytochrom_C_2> >unknown> >CutF> <Glucokinase< >Beta-lactamase2> >GreA_GreB;GreA_GreB_N> >MGS;CPSase_L_D2;CPSase_L_D3> <unknown< >GATase;CPSase_sm_chain> <YqeY< <unknown< <unknown< >unknown>
A0A1E2S357	Methyloligella halotolerans	1177755	UP000095087: Unassembled WGS sequence	Proteobacteria	Alphaproteobacteria	Rhizobiales		OTHER	0	A7A08_00780	yes	DUF1775	1644 >SBP_bac_5> <AAA_26< <Aminotran_3< >Methyltransf_25> >unknown> >Aminotran_1_2> <Radical_SAM;BATS< <Aminotran_4< <unknown< >DUF892> <CutF< <TonB_dep_Rec;Plug< <DUF1775< >AA_permease_2> >AA_permease_2> >DUF4239> <unknown< <unknown< <SASA< >unknown> >unknown>
A0A1W6ZL52	Pseudorhodoplanes sinuspersici	1235591	UP000194137: Chromosome	Proteobacteria	Alphaproteobacteria	Rhizobiales		SP(Sec/SPI)	CS pos: 32-33. AFA-SA. Pr: 0.3302	CAK95_02370	yes	Copper-bind, Cu-oxidase_2/Cu-oxidase_3, Cu-oxidase/Cu-oxidase_2/Cu-oxidase_3, CusF_Ec	1004 >VirB8> >TrbL> >unknown> >unknown> >CagE_TrbE_VirB;P-loop_TraG> >VirB3> >TrbC> >T2SSE> <Ni_hydr_CYTB< <Ni_hydr_CYTB< <CutF< <Cu-oxidase;Cu-oxidase_2;Cu-oxidase_3< <Lactonase< <unknown< >HTH_1;LysR_substrate> >CusF_Ec> >Copper-bind> >Cu-oxidase_2;Cu-oxidase_3> >OEP> >unknown> >CutF>
A0A1W6ZL62	Pseudorhodoplanes sinuspersici	1235591	UP000194137: Chromosome	Proteobacteria	Alphaproteobacteria	Rhizobiales		SP(Sec/SPI)	CS pos: 29-30. ALA-FA. Pr: 0.3741	CAK95_02420	yes	Copper-bind, Cu-oxidase_2/Cu-oxidase_3, Cu-oxidase/Cu-oxidase_2/Cu-oxidase_3, CusF_Ec	1005 <CutF< <Cu-oxidase;Cu-oxidase_2;Cu-oxidase_3< <Lactonase< <unknown< >HTH_1;LysR_substrate> >CusF_Ec> >Copper-bind> >Cu-oxidase_2;Cu-oxidase_3> >OEP> >unknown> >CutF> <Sigma70_r4_2< <NrsF< >Acyl_transf_3> >NrsF> >Sigma70_r2;Sigma70_r4_2> <DUF3859< >RHH_1> >T4SS-DNA_transf> <unknown< >DUF3363>
A0A1W6ZZI4	Pseudorhodoplanes sinuspersici	1235591	UP000194137: Chromosome	Proteobacteria	Alphaproteobacteria	Rhizobiales		SP(Sec/SPI)	CS pos: 34-35. AHA-MT. Pr: 0.5739	CAK95_25985	yes	Copper-bind, Cu-oxidase_2/Cu-oxidase_3, CusF_Ec	1009 >Abhydrolase_3> <adh_short< >Abhydrolase_6> >Sigma70_r2;Sigma70_r4_2> >CMD> >CusF_Ec> >Copper-bind> >Cu-oxidase_2;Cu-oxidase_3> >OEP> >unknown> >CutF> >GYD> >MMR_HSR1;KH_dom-like> >unknown> >TPR_21> >Pantoate_transf> >HTH_1;LysR_substrate> <HAD_2< <TctC< <Ala_racemase_N;D-ser_dehydrat< <Ribonuc_L-PSP<
A0A1W6ZUF0	Pseudorhodoplanes sinuspersici	1235591	UP000194137: Chromosome	Proteobacteria	Alphaproteobacteria	Rhizobiales		OTHER	0	CAK95_19625	yes	Copper-bind, Cu-oxidase_2/Cu-oxidase_3, MerR/MerR-DNA-bind, CusF_Ec, YtkA/HlyD_D23	1006 <VirB3< <CagE_TrbE_VirB;P-loop_TraG< <unknown< <unknown< <TrbL< <VirB8< <CagX< <TrbI< <DUF2274< <MerR;MerR-DNA-bind< <CutF< <unknown< <OEP< <Cu-oxidase_2;Cu-oxidase_3< <Copper-bind< <CusF_Ec< <CutF< <YtkA;HlyD_D23< <ACR_tran< <CutF< <unknown<
A0A1W6ZUI8	Pseudorhodoplanes sinuspersici	1235591	UP000194137: Chromosome	Proteobacteria	Alphaproteobacteria	Rhizobiales		SP(Sec/SPI)	CS pos: 28-29. AQA-HS. Pr: 0.9031	CAK95_19670	yes	Copper-bind, Cu-oxidase_2/Cu-oxidase_3, MerR/MerR-DNA-bind, E1-E2_ATPase/Hydrolase/YHS, CusF_Ec, YtkA/HlyD_D23	1007 <MerR;MerR-DNA-bind< <CutF< <unknown< <OEP< <Cu-oxidase_2;Cu-oxidase_3< <Copper-bind< <CusF_Ec< <CutF< <YtkA;HlyD_D23< <ACR_tran< <CutF< <unknown< <DUF305< <E1-E2_ATPase;Hydrolase;YHS< <MAPEG< <Methyltransf_25< >DUF411> >Methyltransf_11> >MerR;MerR-DNA-bind> <Peptidase_A8<
A0A1W6ZUK1	Pseudorhodoplanes sinuspersici	1235591	UP000194137: Chromosome	Proteobacteria	Alphaproteobacteria	Rhizobiales		SP(Sec/SPI)	CS pos: 24-25. AFA-MP. Pr: 0.8137	CAK95_19655	yes	Copper-bind, Cu-oxidase_2/Cu-oxidase_3, MerR/MerR-DNA-bind, E1-E2_ATPase/Hydrolase/YHS, CusF_Ec, YtkA/HlyD_D23	1008 <CagX< <TrbI< <DUF2274< <MerR;MerR-DNA-bind< <CutF< <unknown< <OEP< <Cu-oxidase_2;Cu-oxidase_3< <Copper-bind< <CusF_Ec< <CutF< <YtkA;HlyD_D23< <ACR_tran< <CutF< <unknown< <DUF305< <E1-E2_ATPase;Hydrolase;YHS< <MAPEG< <Methyltransf_25< >DUF411>
A0A1H1KFE5	Rhizobiales bacterium GAS113	1884352	UP000199484: Unassembled WGS sequence	Proteobacteria	Alphaproteobacteria	Rhizobiales		SP(Sec/SPI)	CS pos: 36-37. AHM-AG. Pr: 0.1368	SAMN05519103_07220	yes	CopC, Trypsin_2, CopD	913 <unknown< <Radical_SAM< <FTR1< >GSH-S_N;GSH-S_ATP> <unknown< <Ribonuclease_T2< <RsmJ< >CopD> >CopC> >unknown> >CutF> >Response_reg;HisKA;HATPase_c;PAS_4> <NTP_transf_2< <DUF86< >CMAS> <FliO< >2OG-FeII_Oxy> <Tim44< >Rdx> >Trypsin_2> >Helicase_C;UVR;ResIII;UvrB;UvrB_inter>
A0A1H1KHC5	Rhizobiales bacterium GAS113	1884352	UP000199484: Unassembled WGS sequence	Proteobacteria	Alphaproteobacteria	Rhizobiales		TAT(Tat/SPI)	CS pos: 40-41. AYA-AS. Pr: 0.8549	SAMN05519103_07594	yes	CopC/CopD, DUF1775	914 >Ald_Xan_dh_C;Ald_Xan_dh_C2> <SBP_bac_3< <ABC_tran< <BPD_transp_1< >BPD_transp_1> >BPD_transp_1> >SBP_bac_8> <ROK< <GFO_IDH_MocA;GFO_IDH_MocA_C< <ThuA< <CutF< <DUF1775< <CopC;CopD< <DJ-1_PfpI< >Pterin_bind;B12-binding;S-methyl_trans;B12-binding_2;Met_synt_B12> >MTHFR> >HTH_5;Methyltransf_11> <EAL;GGDEF;PAS_4< <unknown< >tRNA-synt_1;Anticodon_1> >GATase_5>
A0A1H1KHI4	Rhizobiales bacterium GAS113	1884352	UP000199484: Unassembled WGS sequence	Proteobacteria	Alphaproteobacteria	Rhizobiales		OTHER	0	SAMN05519103_07616	yes	HlyD_D23, YtkA	915 >unknown> >SAICAR_synt> <DUF1476< <HpcH_HpaI< >SnoaL_3> >unknown> >ACR_tran> >HlyD_D23> >OEP> >YtkA> >CutF> <Sigma70_r2;Sigma70_r4_2< <NrsF< <unknown< <unknown< <unknown< <unknown< <DUF2306< >DoxX> <TetR_N< <SnoaL<
A0A1H1JJ73	Rhizobiales bacterium GAS113	1884352	UP000199484: Unassembled WGS sequence	Proteobacteria	Alphaproteobacteria	Rhizobiales		OTHER	0	SAMN05519103_04046	yes	PCuAC, SCO1-SenC	912 >Carb_kinase;YjeF_N> <P-II< <Gln-synt_C;Gln-synt_N< <DUF2252< <MgtC< <DNA_gyraseB;DNA_gyraseB_C;Toprim;HATPase_c< <unknown< >Amidohydro_1> >SCO1-SenC> >PCuAC> >CutF> <unknown< >DUF2244> <HHH;HhH-GPD;EndIII_4Fe-2S< <unknown< >unknown> >unknown> >malic;PTA_PTB;Malic_M> >Fe-ADH> >SnoaL_4> >Polyketide_cyc2>
A0A192IKJ8	Rhizobiales bacterium NRL2	1862950	UP000078571: Chromosome	Proteobacteria	Alphaproteobacteria	Rhizobiales		SP(Sec/SPI)	CS pos: 28-29. AFA-LG. Pr: 0.7975	TEF_13595	yes	Copper-bind, Cu-oxidase/Cu-oxidase_2/Cu-oxidase_3, MerR/MerR-DNA-bind, Cytochrom_C, E1-E2_ATPase/Hydrolase/YHS, CopB	911 >CSD> <Dala_Dala_lig_C;Methyltransf_25< >tRNA-synt_1;Anticodon_1> >MerR;MerR-DNA-bind> <Semialdhyde_dh;Semialdhyde_dhC< >E1-E2_ATPase;Hydrolase;YHS> >DUF411> >CopB> >Cu-oxidase;Cu-oxidase_2;Cu-oxidase_3> >Copper-bind> >CutF> >Cytochrom_C> >AAA;Clp_N;AAA_2;ClpB_D2-small;AAA_lid_9> >ClpS> <Peptidase_S11;SPOR< >Indigoidine_A> <Guanylate_cyc< >unknown> <adh_short_C2< <Pep_deformylase< <Formyl_tra…
A0A257HEF5	Rhizobiales bacterium PAR1	2015577	UP000216512: Unassembled WGS sequence	Proteobacteria	Alphaproteobacteria	Rhizobiales		SP(Sec/SPI)	CS pos: 17-18. LHA-LV. Pr: 0.4485	CFE31_06370	yes		910 <DUF900< <unknown< >unknown> >unknown> <DUF853< <LysE< <Peptidase_M20;M20_dimer< <Aminotran_4< >DUF962> >DUF305> >CutF> <unknown< >MurJ> >Glycos_transf_2> <YdjC< <DMT_6< <unknown< <FTR1< >unknown> >DUF2256> >adh_short_C2>
A0A257HDL1	Rhizobiales bacterium PAR1	2015577	UP000216512: Unassembled WGS sequence	Proteobacteria	Alphaproteobacteria	Rhizobiales		TAT(Tat/SPI)	CS pos: 39-40. AKA-NE. Pr: 0.4169	CFE31_11065	yes	E1-E2_ATPase/Hydrolase, Response_reg/Trans_reg_C, PDZ_2/Trypsin_2/PDZ_6	909 <Peptidase_C14< <CHAT< >unknown> >unknown> <PDZ_2;Trypsin_2;PDZ_6< <Response_reg;Trans_reg_C< <HAMP;HATPase_c< <Patatin< >unknown> <Ni_hydr_CYTB< <CutF< <TonB_dep_Rec;Plug< <DJ-1_PfpI< <TonB_dep_Rec;Plug< <TonB_C< >Response_reg;Trans_reg_C> >HisKA;HATPase_c;KdpD;GAF_3;DUF4118> >KdpC> >E1-E2_ATPase;Hydrolase> >KdpA> >Potass_KdpF>
A0A3T0E9L6	Glycocaulis alkaliphilus	1434191	UP000286954: Chromosome	Proteobacteria	Alphaproteobacteria	Rhodobacterales	Hyphomonadaceae	LIPO(Sec/SPII)	CS pos: 24-25. VAA-CM. Pr: 0.8581	X907_1476	yes	Pyr_redox_dim/Pyr_redox_2	2118 <Pro_isomerase< <Queuosine_synth< >GTP_EFTU;EFG_C;GTP_EFTU_D2> <Pyr_redox_dim;Pyr_redox_2< <DAHP_synth_2< <Alginate_exp< >MCPsignal;HAMP> <Alginate_exp< >PepSY_TM> >TonB_dep_Rec;Plug> >CutF> >Bac_DNA_binding> <unknown< >4HBT> >ADH_zinc_N;ADH_N_2> >unknown> <GFO_IDH_MocA< <tRNA-synt_1c< >Pribosyltran> <DUF1328< >tRNA-synt_1b>
A0A399RIU5	Henriciella algicola	1608422	UP000265845: Unassembled WGS sequence	Proteobacteria	Alphaproteobacteria	Rhodobacterales	Hyphomonadaceae	SP(Sec/SPI)	CS pos: 23-24. AQA-HL. Pr: 0.9266	D1222_05080	yes		2080 >unknown> >unknown> >YceI> >Phage_integrase;Phage_int_SAM_1> >Na_Ala_symp> >unknown> >Glycos_transf_2> <Helicase_C;HA2;HrpB_C< >unknown> >unknown> >CutF> >GTP_cyclohydroI> <GT87< <tRNA-synt_1e;DALR_2< <His_Phos_1< >unknown> <ExoD< <NifU_N< <YidD< <tRNA-synt_2b;TGS;HGTP_anticodon;tRNA_SAD< <Wzy_C<
A0A399RRA9	Henriciella algicola	1608422	UP000265845: Unassembled WGS sequence	Proteobacteria	Alphaproteobacteria	Rhodobacterales	Hyphomonadaceae	LIPO(Sec/SPII)	CS pos: 23-24. LIG-CA. Pr: 0.9366	D1222_00150	yes	Cu-oxidase/Cu-oxidase_2/Cu-oxidase_3, CopB	2081 >ExbD> >MotA_ExbB> >MotA_ExbB> >DUF3450> <Peptidase_S49< <CM_2< >Hpt> >AMP-binding;AMP-binding_C;ACAS_N> >CopB> >Cu-oxidase;Cu-oxidase_2;Cu-oxidase_3> >CutF> >Sulfotransfer_1> >GTP_EFTU;GTP_EFTU_D3;GTP_EFTU_D2>
A0A399RFC8	Henriciella sp. JN25	2305466	UP000266385: Unassembled WGS sequence	Proteobacteria	Alphaproteobacteria	Rhodobacterales	Hyphomonadaceae	LIPO(Sec/SPII)	CS pos: 23-24. LIG-CS. Pr: 0.9269	D1223_10445	yes	Cu-oxidase/Cu-oxidase_2/Cu-oxidase_3, CopB	2079 >MotA_ExbB> >MotA_ExbB> >DUF3450> <Peptidase_S49< <CM_2< >Hpt> <unknown< >AMP-binding;AMP-binding_C;ACAS_N> >CopB> >Cu-oxidase;Cu-oxidase_2;Cu-oxidase_3> >CutF> >Sulfotransfer_1> >GTP_EFTU;GTP_EFTU_D3;GTP_EFTU_D2>
A0A399R916	Henriciella sp. JN25	2305466	UP000266385: Unassembled WGS sequence	Proteobacteria	Alphaproteobacteria	Rhodobacterales	Hyphomonadaceae	SP(Sec/SPI)	CS pos: 24-25. VMA-CP. Pr: 0.9214	D1223_16300	yes	Trns_repr_metal, HMA, Pyr_redox_2, Pyr_redox_dim/Pyr_redox_2, CusF_Ec, HlyD_D23	2078 >unknown> <XFP;XFP_N< <Lactamase_B;RMMBL;Beta-Casp< <Glycos_transf_3;Glycos_trans_3N;PYNP_C< <Pribosyltran;Pribosyltran_N< <EF-hand_5< <DUF305< <Rhodanese;Lactamase_B< <Trns_repr_metal< <CutF< <OEP< <HlyD_D23< <ACR_tran< <unknown< <CusF_Ec< <CusF_Ec< <Methyltransf_25< >Pyr_redox_dim;Pyr_redox_2> >Pyr_redox_2> >HMA>
C6XM25	Hirschia baltica (strain ATCC 49814 / DSM 5838 / IFAM 1418)	582402	UP000002745: Chromosome	Proteobacteria	Alphaproteobacteria	Rhodobacterales	Hyphomonadaceae	SP(Sec/SPI)	CS pos: 27-28. VRA-VI. Pr: 0.5359	Hbal_2176	yes		2055 >Response_reg;CheB_methylest> >CheD> >CheR;CheR_N> >MCPsignal;PAS_3;PAS_8> >CheW> >CheW;Hpt;HATPase_c;H-kinase_dim> >Response_reg> >STAS_2> >PepSY_TM> >TonB_dep_Rec;Plug> >CutF> <unknown< >TonB_dep_Rec;Plug> >ApbE> >DUF4198> >DUF2271> >PepSY_TM_like_2> <SIMPL< >unknown> >Asp_decarbox> >Peptidase_M28>
A0A059FEL7	Hyphomonas jannaschiana VP2	1280952	UP000024816: Unassembled WGS sequence	Proteobacteria	Alphaproteobacteria	Rhodobacterales	Hyphomonadaceae	SP(Sec/SPI)	CS pos: 23-24. ALC-AC. Pr: 0.4733	HJA_07017	yes	Cu-oxidase/Cu-oxidase_2/Cu-oxidase_3, CopB, Peptidase_M13/Peptidase_M13_N	2006 >Thiolase_N;Thiolase_C> >unknown> >Peptidase_M13;Peptidase_M13_N> >ACR_tran> >HlyD_3> >OEP> <HisKA;HATPase_c< >unknown> >CopB> >Cu-oxidase;Cu-oxidase_2;Cu-oxidase_3> >CutF> >DUF2218> <Asp_Glu_race< >Orn_DAP_Arg_deC;Orn_Arg_deC_N> <PBP_like_2< >Glyco_transf_4;Glyco_trans_1_4> <Aldedh;Pro_dh;Pro_dh-DNA_bdg< <DUF3298< >unknown> >unknown> <Beta-lactamase<
A0A059FDZ0	Hyphomonas jannaschiana VP2	1280952	UP000024816: Unassembled WGS sequence	Proteobacteria	Alphaproteobacteria	Rhodobacterales	Hyphomonadaceae	SP(Sec/SPI)	CS pos: 25-26. AAA-DT. Pr: 0.3165	HJA_10199	yes	CutA1, HlyD_D23	2005 <unknown< >PMSR> >OEP> >ACR_tran> >HlyD_D23> <TetR_N;TetR_C_6< <CoA_transf_3< >GDPD> >TonB_dep_Rec;Plug> <Metallophos< <CutF< <DUF2244< <TonB_dep_Rec;Plug< <TonB_2< <unknown< <PRAI< <PALP< <unknown< <CutA1< <Trp_syntA< <Carboxyl_trans<
A0A059FPB6	Hyphomonas johnsonii MHS-2	1280950	UP000025171: Unassembled WGS sequence	Proteobacteria	Alphaproteobacteria	Rhodobacterales	Hyphomonadaceae	SP(Sec/SPI)	CS pos: 21-22. AYA-AN. Pr: 0.5461	HJO_10059	yes	Glyoxalase	2003 <Ham1p_like< <Radical_SAM;HemN_C< >Phage_integrase;Phage_int_SAM_1> <Glyoxalase< <HTH_20< <AHSA1< >CxxCxxCC> >Acetyltransf_CG> >Acetyltransf_CG> >CsbD> <CutF< <unknown< <unknown< <DAO;Methyltransf_30< >unknown> >PspC> >PspB> >PspA_IM30> >unknown> <Sigma54_activat;HTH_8< <Ribosomal_S30AE;Ribosom_S30AE_C<
A0A059FSQ7	Hyphomonas johnsonii MHS-2	1280950	UP000025171: Unassembled WGS sequence	Proteobacteria	Alphaproteobacteria	Rhodobacterales	Hyphomonadaceae	SP(Sec/SPI)	CS pos: 21-22. AAA-DI. Pr: 0.5634	HJO_06665	yes	MerR-DNA-bind, HMA, Pyr_redox_dim/Pyr_redox_2, HlyD_D23	2004 >Pyr_redox_dim;Pyr_redox_2> >Transport_MerF> >HMA> <unknown< >MerT> <MerR-DNA-bind< <Resolvase;HTH_7< <unknown< <unknown< <unknown< <CutF< <OEP< <HlyD_D23< <ACR_tran< <Phage_integrase< >unknown> >unknown> >unknown> >unknown> <Phage_integrase< >rve_3>
A0A062U0G6	Hyphomonas pacifica	1280941	UP000027006: Unassembled WGS sequence, UP000249189: Unassembled WGS sequence	Proteobacteria	Alphaproteobacteria	Rhodobacterales	Hyphomonadaceae	OTHER	0	HY11_13570 HY2_12300	yes		2000 <unknown< <FGGY_N;FGGY_C< <unknown< <unknown< <EPSP_synthase< <DUF2948< <Histidinol_dh< <UPF0262< >PepSY_TM> >TonB_dep_Rec;Plug> >CutF> <AMP-binding;AMP-binding_C< <unknown< >ETC_C1_NDUFA4>
A0A062U142	Hyphomonas pacifica	1280941	UP000027006: Unassembled WGS sequence	Proteobacteria	Alphaproteobacteria	Rhodobacterales	Hyphomonadaceae	SP(Sec/SPI)	CS pos: 24-25. VRG-AV. Pr: 0.6642	HY2_15765	yes		2001 <Ribosomal_L11;Ribosomal_L11_N< <Ribosomal_L1< >TonB_dep_Rec> >CutF> >unknown> <Ribosomal_L10< <Ribosomal_L12;Ribosomal_L12_N< <RNA_pol_Rpb2_6;RNA_pol_Rpb2_7;RNA_pol_Rpb2_2;RNA_pol_Rpb2_1;RNA_pol_Rpb2_3;RNA_pol_Rpb2_45< <RNA_pol_Rpb1_2;RNA_pol_Rpb1_3;RNA_pol_Rpb1_1;RNA_pol_Rpb1_5;RNA_pol_Rpb1_4< <unknown< <Ribosom_S12_S23< <Ribosomal_S7< <GTP_EFTU;EFG_C;GTP_EFTU_D2;EFG_IV;EFG_III<
A0A062TX01	Hyphomonas pacifica	1280941	UP000027006: Unassembled WGS sequence	Proteobacteria	Alphaproteobacteria	Rhodobacterales	Hyphomonadaceae	SP(Sec/SPI)	CS pos: 28-29. ATA-AD. Pr: 0.9341	HY2_15095	yes	MerR/MerR-DNA-bind, E1-E2_ATPase/Hydrolase, HlyD_D23	1999 >VirB3> >TrbC> >T2SSE> <DUF2285< >unknown> >E1-E2_ATPase;Hydrolase> >ACR_tran> >HlyD_D23> >OEP> >CutF> >unknown> >Peptidase_A8> >Cation_efflux> >MerR;MerR-DNA-bind> <unknown< <Cation_efflux< <PEMT< <PEMT< <DUF1738;MPTase-PolyVal< <unknown<
A0A062U247	Hyphomonas pacifica	1280941	UP000027006: Unassembled WGS sequence	Proteobacteria	Alphaproteobacteria	Rhodobacterales	Hyphomonadaceae	SP(Sec/SPI)	CS pos: 24-25. VMA-CP. Pr: 0.9201	HY2_15000	yes	Trns_repr_metal, E1-E2_ATPase/Hydrolase, Pyr_redox_dim/Pyr_redox_2, CopB, CusF_Ec, HlyD_D23	2002 <CopB< <DUF2231;SnoaL_3< <unknown< <E1-E2_ATPase;Hydrolase< <DUF411< <AA_permease_2< <Ion_trans_2< <DUF305< <Rhodanese;Lactamase_B< <Trns_repr_metal< <CutF< <OEP< <HlyD_D23< <ACR_tran< <unknown< <CusF_Ec< <CusF_Ec< >UPF0060> >Pyr_redox_dim;Pyr_redox_2>
A0A062V9C6	Hyphomonas polymorpha PS728	1280954	UP000027100: Unassembled WGS sequence	Proteobacteria	Alphaproteobacteria	Rhodobacterales	Hyphomonadaceae	SP(Sec/SPI)	CS pos: 30-31. AVP-AG. Pr: 0.1534	HPO_08119	yes		1997 >Flavin_Reduct> >unknown> >Isochorismatase> >TonB_dep_Rec> >GntR;FCD> <PhoD;PhoD_N< >TonB_dep_Rec;Plug> <HATPase_c;HisKA_3< >Response_reg;GerE> <unknown< <CutF< <unknown< <FMO-like;NAD_binding_8< <CBS;MgtE;MgtE_N< <Phage_lysozyme< <Acyl-CoA_dh_1;Acyl-CoA_dh_M;Acyl-CoA_dh_N< <DUF4180< <Abhydrolase_1< <unknown< >unknown> <unknown<
A0A062VFI0	Hyphomonas polymorpha PS728	1280954	UP000027100: Unassembled WGS sequence	Proteobacteria	Alphaproteobacteria	Rhodobacterales	Hyphomonadaceae	SP(Sec/SPI)	CS pos: 22-23. AHA-AC. Pr: 0.4207	HPO_18495	yes	Cu-oxidase/Cu-oxidase_2/Cu-oxidase_3, CopC, Trns_repr_metal, E1-E2_ATPase/Hydrolase, CopB, CopD, CusF_Ec	1998 >HlyD_3> >OEP> >unknown> >IstB_IS21> >E1-E2_ATPase;Hydrolase> >CopD> >CopC> >CopB> >Cu-oxidase;Cu-oxidase_2;Cu-oxidase_3> >CusF_Ec> >CutF> <Trns_repr_metal< >unknown> >NTP_transf_8>
A0A062V8J4	Hyphomonas polymorpha PS728	1280954	UP000027100: Unassembled WGS sequence	Proteobacteria	Alphaproteobacteria	Rhodobacterales	Hyphomonadaceae	SP(Sec/SPI)	CS pos: 24-25. AHA-SP. Pr: 0.8843	HPO_09770	yes	PQQ_2/Cytochrome_CBB3, Trypsin_2	1996 <YlxR< <GTP_EFTU;IF2_N;IF2_assoc;IF-2< <RBFA< <unknown< <TruB_N;TruB_C_2< <unknown< <HTH_34< >unknown> >unknown> >unknown> >CutF> >adh_short_C2> <DUF350< <Trypsin_2< <OMPdecase< <PQQ_2;Cytochrome_CBB3< <unknown< <unknown< >GST_N> >YCII> <TetR_N;TetR_C_27<
A0A420WD24	Litorimonas taeanensis	568099	UP000282211: Unassembled WGS sequence	Proteobacteria	Alphaproteobacteria	Rhodobacterales	Hyphomonadaceae	SP(Sec/SPI)	CS pos: 40-41. SHA-HP. Pr: 0.7225	DES40_1629	yes	Glyoxalase	1872 >Transcrip_reg> <DEAD;Helicase_C;DbpA< >unknown> <HATPase_c_3< >Glyoxalase> <HTH_1;LysR_substrate< >DUF3526> >DUF3526;ABC2_membrane_2> >ABC_tran> >TonB_dep_Rec;Plug> >CutF> >Glyoxalase> >Cupin_7> <TetR_N< <TetR_N< <PhyH< <Cpn10< <Cpn60_TCP1< <DUF262;DUF1524< >SpoIIAA-like> >unknown>
Q0AQU0	Maricaulis maris (strain MCS10)	394221	UP000001964: Chromosome	Proteobacteria	Alphaproteobacteria	Rhodobacterales	Hyphomonadaceae	OTHER	0	Mmar10_1054	yes	MoCF_biosynth, HlyD_D23	1818 >Peptidase_M24> >PA;Peptidase_M28> >4HBT_2> >SfsA;SfsA_N> <MoCF_biosynth< <VWA;DUF3520;vWF_A< >TonB_dep_Rec;Plug> <TPR_7;Sulfotransfer_3< >PepSY> >TonB_dep_Rec> >CutF> <HhH-GPD< <NMO< >HAD_2> >AlaDh_PNT_C;AlaDh_PNT_N> <AsnC_trans_reg;HTH_24< <QueF< >Nitroreductase> <TetR_N< <HlyD_D23< <unknown<
A0A1G9M381	Maricaulis salignorans	144026	UP000199759: Unassembled WGS sequence	Proteobacteria	Alphaproteobacteria	Rhodobacterales	Hyphomonadaceae	SP(Sec/SPI)	CS pos: 39-40. AMA-HR. Pr: 0.4643	SAMN04488568_101306	yes	Lactamase_B_2, HlyD_D23	1816 >FGE-sulfatase> >Lactamase_B_2> >DSBA> >Sulfatase> >GST_C;GST_N> <unknown< <unknown< >Sulfatase> >2OG-FeII_Oxy_5> <Hist_deacetyl< <CutF< <unknown< <ZnuA< <ABC-3< >AstE_AspA> >RimK;Rimk_N> >Zn_protease> >unknown> <CBS;MgtE;MgtE_N< >TetR_N;TetR_C_16> <HlyD_D23<
A0A1G9TWZ1	Maricaulis salignorans	144026	UP000199759: Unassembled WGS sequence	Proteobacteria	Alphaproteobacteria	Rhodobacterales	Hyphomonadaceae	SP(Sec/SPI)	CS pos: 28-29. IQA-SL. Pr: 0.8078	SAMN04488568_11339	yes	MoCF_biosynth, Peptidase_M50	1817 >QueF> >AsnC_trans_reg;HTH_24> <AlaDh_PNT_C;AlaDh_PNT_N< <HAD_2< >NMO> >PepSY_TM> >unknown> >unknown> >TonB_dep_Rec;Plug> >HhH-GPD> <CutF< <TonB_dep_Rec;Plug< <MCPsignal;PAS_3;PAS_9< >Peptidase_M50> >VWA;DUF3520;vWF_A> >MoCF_biosynth> <SfsA;SfsA_N< <4HBT_2< >Response_reg;GerE> >HisKA_3> >unknown>
A3UGL6	Oceanicaulis sp. HTCC2633	314254	UP000006011: Unassembled WGS sequence	Proteobacteria	Alphaproteobacteria	Rhodobacterales	Hyphomonadaceae	SP(Sec/SPI)	CS pos: 32-33. AYA-AG. Pr: 0.8614	OA2633_06984	yes		1408 >Ribosomal_L28> <DUF3108< <Helicase_C< <S4< <TerB< <Fer4;DUF3470< <CarD_CdnL_TRCF< <Sigma70_r2;Sigma70_r4< >unknown> >TonB_dep_Rec;Plug> >CutF> >DSBA> >HxlR> >HTH_34> >unknown> >Acyl_transf_3> >TonB_dep_Rec> >Plug;CarbopepD_reg_2> <Phytase< <Response_reg< <adh_short<
A3UFG4	Oceanicaulis sp. HTCC2633	314254	UP000006011: Unassembled WGS sequence	Proteobacteria	Alphaproteobacteria	Rhodobacterales	Hyphomonadaceae	SP(Sec/SPI)	CS pos: 18-19. ACA-AD. Pr: 0.4055	OA2633_12990	yes	Response_reg/Trans_reg_C, HlyD_D23	1407 <Thiolase_N;Thiolase_C< <Acyl-CoA_dh_1;Acyl-CoA_dh_M;Acyl-CoA_dh_N< <Acyl-CoA_dh_1;Acyl-CoA_dh_N< >adh_short_C2> >TonB_dep_Rec;Plug> <unknown< >TetR_N> >AMP-binding;AMP-binding_C> <ECH_1;3HCDH;3HCDH_N< <MFS_1< <CutF< <HlyD_D23< <ACR_tran< <unknown< <Peptidase_M23< <unknown< <adh_short< <Thiolase_N;Thiolase_C< >Response_reg;Trans_reg_C> >PhoU> >ABC_tran>
A0A2T7FX05	Thalassorhabdomicrobium marinisediminis	2170577	UP000244817: Unassembled WGS sequence	Proteobacteria	Alphaproteobacteria	Rhodobacterales	Hyphomonadaceae	SP(Sec/SPI)	CS pos: 26-27. AQA-RV. Pr: 0.8067	DC363_09170	yes	PCuAC, Redoxin	175 >NAD_kinase> <SHMT< <DUF817< >unknown> <Abhydrolase_6< >unknown> >GTP_EFTU;EFG_C;GTP_EFTU_D2;LepA_C> <Redoxin< <unknown< >PCuAC> >CutF> >Ribosomal_L28> >MeaB> <DEAD;Helicase_C;HA2;HrpB_C< >6PGD;NAD_binding_2> >Lipase_GDSL_2> >OTCace;OTCace_N> >Acetyltransf_8> >Aminotran_3> >ABC2_membrane> <GcrA<
A0A058ZHK5	Actibacterium atlanticum	1461693	UP000024836: Unassembled WGS sequence	Proteobacteria	Alphaproteobacteria	Rhodobacterales	Rhodobacteraceae	SP(Sec/SPI)	CS pos: 33-34. AKA-HV. Pr: 0.6918	ATO10_13934	yes	Cu-oxidase/Cu-oxidase_2/Cu-oxidase_3, Cytochrom_C, Cytochrom_C_2, Cytochrom_C_asm/CcmF_C, Cytochrom_C/Cytochrome_CBB3, Redoxin, Cytochrome_CBB3, Thioredoxin_4/ScsC_N	2848 >unknown> <cNMP_binding< >DUF411> >Cytochrome_CBB3> >Cu-oxidase;Cu-oxidase_2;Cu-oxidase_3> >DUF3047> >Thioredoxin_4;ScsC_N> >Cu-oxidase;Cu-oxidase_2;Cu-oxidase_3> >Cytochrom_C;Cytochrome_CBB3> >Cytochrom_C_2> >CutF> >Cytochrom_C> >YkuD> <DUF2933< <DsbC;Thioredoxin_7< <YkuD< >unknown> >TPR_7;TPR_8> >CcmH> >Redoxin> >Cytochrom_C_asm;CcmF_C>
A0A058ZQB2	Actibacterium atlanticum	1461693	UP000024836: Unassembled WGS sequence	Proteobacteria	Alphaproteobacteria	Rhodobacterales	Rhodobacteraceae	OTHER	0	ATO10_01310	yes	Cytochrome_CBB3, Thioredoxin_4/ScsC_N	2850 >ABC_tran> >unknown> >unknown> >unknown> <Cytochrome_CBB3< <SBP_bac_3< >FMN_bind;Fer4_5> <Amidohydro_1;Adenine_deam_C< <Pirin;Pirin_C< >PepSY_TM> >CutF> <unknown< <4HBT< >Abhydrolase_1> >Peptidase_M20;M20_dimer> <unknown< <Aminotran_1_2< <HTH_25;DUF4115< >Thioredoxin_4;ScsC_N> >Peptidase_M48> <Aminotran_1_2<
A0A058ZJN8	Actibacterium atlanticum	1461693	UP000024836: Unassembled WGS sequence	Proteobacteria	Alphaproteobacteria	Rhodobacterales	Rhodobacteraceae	SP(Sec/SPI)	CS pos: 25-26. VLA-TA. Pr: 0.3965	ATO10_14529	yes	PCuAC	2849 <PhdYeFM_antitox< <unknown< <unknown< >GTP_EFTU;EFG_C;GTP_EFTU_D2;LepA_C> <unknown< <unknown< >LMWPc> <SIR2< <FAD_binding_7;DPRP< >PCuAC> >CutF> >Ribosomal_L28> >MeaB> >HTH_1;LysR_substrate> <Methyltransf_25< <DEAD;Helicase_C;HA2;HrpB_C< <PRK< <UDPG_MGDP_dh;UDPG_MGDP_dh_C;UDPG_MGDP_dh_N< <GDP_Man_Dehyd< >unknown> >Arginase>
A0A037ZHX7	Actibacterium mucosum KCTC 23349	1454373	UP000026249: Unassembled WGS sequence	Proteobacteria	Alphaproteobacteria	Rhodobacterales	Rhodobacteraceae	SP(Sec/SPI)	CS pos: 27-28. SLA-GG. Pr: 0.3310	ACMU_13660	yes	DUF1775	2846 <adh_short_C2< <Acyltransferase< <Asp_decarbox< >SLT> >HxlR> <unknown< <unknown< <unknown< >Hemopexin> <GatB_Yqey;GatB_N< <CutF< <DUF1775< <unknown< <DnaJ< <AAA_5;CbbQ_C;CobS_N< <Asp_Glu_race< <unknown< <unknown< <CobT;CobT_C< <Peptidase_M24;Creatinase_N;Peptidase_M24_C;Creatinase_N_2< <NTP_transf_9<
A0A037ZI80	Actibacterium mucosum KCTC 23349	1454373	UP000026249: Unassembled WGS sequence	Proteobacteria	Alphaproteobacteria	Rhodobacterales	Rhodobacteraceae	SP(Sec/SPI)	CS pos: 26-27. ASA-RG. Pr: 0.4961	ACMU_10410	yes	PCuAC	2847 <DUF4065< <unknown< >GTP_EFTU;EFG_C;GTP_EFTU_D2;LepA_C> <unknown< >AsnC_trans_reg;HTH_24> <ELFV_dehydrog;ELFV_dehydrog_N< <unknown< >LMWPc> <SIR2< >PCuAC> >CutF> >Ribosomal_L28> <Methyltransf_25< >unknown> >MeaB> <DEAD;Helicase_C;HA2;HrpB_C< >OTCace;OTCace_N> >Aminotran_3> >ABC2_membrane> <GcrA< <ABC_tran<
A0A0N0VLI8	Ahrensia marina	1514904	UP000038011: Unassembled WGS sequence	Proteobacteria	Alphaproteobacteria	Rhodobacterales	Rhodobacteraceae	SP(Sec/SPI)	CS pos: 25-26. PFA-QH. Pr: 0.5317	SU32_08785	yes	Cytochrom_C, Lactamase_B_2	2821 <MMR_HSR1;GTP-bdg_N;GTP-bdg_M< <DNA_pol3_delta2< <tRNA-synt_1g< <TatD_DNase< <Lactamase_B_2< >DUF1338> >Aldedh> >Aminotran_1_2> >Sacchrp_dh_NADP;Sacchrp_dh_C> <HTH_1;LysR_substrate< <CutF< <YkuD< <unknown< <DUF411< <YkuD< <Cytochrom_C< >unknown> >UPF0160> >DctQ;DctM> >DctP> <GntR;FCD<
A0A2S5JI85	Albidovulum inexpectatum	196587	UP000239736: Unassembled WGS sequence	Proteobacteria	Alphaproteobacteria	Rhodobacterales	Rhodobacteraceae	SP(Sec/SPI)	CS pos: 28-29. AWA-RA. Pr: 0.5395	LV82_01182	yes	PCuAC, PG_binding_1/Trypsin_2	2818 >GST_C;GST_N> <Cys_Met_Meta_PP< <GCHY-1< <TrkH< <TrkH< >PG_binding_1;Trypsin_2> <tRNA-synt_2e< <unknown< <tRNA_synt_2f;DALR_1< <Ribosomal_L28< <CutF< <PCuAC< <2OG-FeII_Oxy_3< >DHO_dh> >DUF952> <5_nucleotid_C< >unknown> >tRNA-synt_1g> >MFS_1> >unknown> <DrsE<
A0A1I3EDM8	Albimonas pacifica	1114924	UP000199377: Unassembled WGS sequence	Proteobacteria	Alphaproteobacteria	Rhodobacterales	Rhodobacteraceae	SP(Sec/SPI)	CS pos: 30-31. VGA-AL. Pr: 0.2044	SAMN05216258_103316	yes		2817 >Ni_hydr_CYTB> >Amidohydro_3> >MlrC_C;DUF1485> >Peptidase_M20;M20_dimer> <SBP_bac_5< <BPD_transp_1< <BPD_transp_1;OppC_N< <ABC_tran;oligo_HPY< <Peptidase_M20;M20_dimer< >PepSY_TM> >CutF> >MS_channel> >unknown> >Adenine_glyco> <EAL< >PHB_acc;PHB_acc_N> <unknown< <Abhydrolase_1< <Thiolase_N;Thiolase_C< <adh_short_C2< <EamA<
A0A0P7I3F1	Aliiroseovarius crassostreae	154981	UP000050471: Unassembled WGS sequence	Proteobacteria	Alphaproteobacteria	Rhodobacterales	Rhodobacteraceae	SP(Sec/SPI)	CS pos: 24-25. AQA-RG. Pr: 0.6718	AKJ29_13795	yes		2794 >GTP_EFTU;EFG_C;GTP_EFTU_D2;LepA_C> <unknown< >AsnC_trans_reg;HTH_24> <ELFV_dehydrog;ELFV_dehydrog_N< <PfkB< <unknown< >LMWPc> <HxlR< <SIR2< >CutF> >Ribosomal_L28> >unknown> >ABC_tran;ABC_membrane> >unknown> >Aldedh> >Aminotran_3> <Transketolase_N< <Transket_pyr;Transketolase_C< <GntR;FCD< >adh_short_C2>
A0A2R8AJ87	Aliiroseovarius pelagivivens	1639690	UP000244911: Unassembled WGS sequence	Proteobacteria	Alphaproteobacteria	Rhodobacterales	Rhodobacteraceae	SP(Sec/SPI)	CS pos: 46-47. SHA-SN. Pr: 0.7835	ALP8811_01098	yes	Cytochrom_C, Cupredoxin_1/nos_propeller/nos_propeller_2, NosD, NosL, COX3, COX1	2793 <unknown< >unknown> <Cytochrom_C< <COX1< <AAA_5;CbbQ_C< <unknown< <COX3< <unknown< <unknown< <unknown< <CutF< <FMN_bind;Fer4_5< <Cupredoxin_1;nos_propeller;nos_propeller_2< <NosD< <ABC_tran< <ABC2_membrane_2< <NosL< <ApbE< <cNMP_binding;HTH_Crp_2< >OmpA;PBP_like_2> <Rhodanese<
A0A2R8AGL9	Aliiroseovarius pelagivivens	1639690	UP000244911: Unassembled WGS sequence	Proteobacteria	Alphaproteobacteria	Rhodobacterales	Rhodobacteraceae	SP(Sec/SPI)	CS pos: 22-23. ALA-DA. Pr: 0.7978	ALP8811_00188	yes	PCuAC	2792 >GcrA> >EamA> <Aminotran_3< <OTCace;OTCace_N< >PHO4> >NUDIX> >DEAD;Helicase_C;HA2;HrpB_C> <MeaB< <ABC_tran;ABC_membrane< <Ribosomal_L28< <CutF< <PCuAC< >SIR2> >HxlR> <OmdA< <LMWPc< >unknown> <GTP_EFTU;EFG_C;GTP_EFTU_D2;LepA_C< <OMP_b-brl< <YjdM< <unknown<
A0A1I0R4C7	Aliiroseovarius sediminilitoris	1173584	UP000199650: Unassembled WGS sequence	Proteobacteria	Alphaproteobacteria	Rhodobacterales	Rhodobacteraceae	SP(Sec/SPI)	CS pos: 25-26. AFA-SV. Pr: 0.8711	SAMN05444851_3084	yes	Cu-oxidase/Cu-oxidase_2/Cu-oxidase_3, MerR/MerR-DNA-bind, E1-E2_ATPase/HMA/Hydrolase, HMA, Cytochrom_C, Cytochrom_C_2, Cytochrom_C_asm/CcmF_C, Redoxin, Cytochrome_CBB3, Thioredoxin_4/ScsC_N	2790 <HAMP;HATPase_c< <SHOCT< <Cytochrom_C_asm;CcmF_C< <Redoxin< <CcmH< <TPR_8< >DsbC;Thioredoxin_7> >DUF2933> <YkuD< <Cytochrom_C< <CutF< <Cytochrom_C_2< <Cytochrom_C< <Cu-oxidase;Cu-oxidase_2;Cu-oxidase_3< <Thioredoxin_4;ScsC_N< <Cytochrome_CBB3< <DUF411< >HMA> <E1-E2_ATPase;HMA;Hydrolase< <MerR;MerR-DNA-bind< <unknown<
A0A1I0R9L3	Aliiroseovarius sediminilitoris	1173584	UP000199650: Unassembled WGS sequence	Proteobacteria	Alphaproteobacteria	Rhodobacterales	Rhodobacteraceae	SP(Sec/SPI)	CS pos: 43-44. GFA-SD. Pr: 0.7074	SAMN05444851_3282	yes	Cupredoxin_1/nos_propeller/nos_propeller_2, NosD, NosL	2791 >Methyltransf_21> <Omp85< <TamB< >ApbE> >NosL> >ABC2_membrane_2> >ABC_tran> >NosD> >Cupredoxin_1;nos_propeller;nos_propeller_2> >FMN_bind;Fer4_5> >CutF> >Glyco_tran_28_C> >Alg14> <Rhomboid< >Glycos_transf_2> >unknown> >unknown> >AAA_22> <Bac_transf< <Poly_export;SLBB< <unknown<
A0A1I0NEN8	Aliiroseovarius sediminilitoris	1173584	UP000199650: Unassembled WGS sequence	Proteobacteria	Alphaproteobacteria	Rhodobacterales	Rhodobacteraceae	SP(Sec/SPI)	CS pos: 24-25. AYA-RG. Pr: 0.8126	SAMN05444851_0765	yes	PCuAC	2789 >unknown> <GerE< <Methyltransf_25< <unknown< >PHO4> >NUDIX> >DEAD;Helicase_C;HA2;HrpB_C> <MeaB< <ABC_tran;ABC_membrane< <Ribosomal_L28< <CutF< <PCuAC< >SIR2> >HxlR> <OmdA< <LMWPc< >unknown> >PfkB> >ELFV_dehydrog;ELFV_dehydrog_N> <AsnC_trans_reg;HTH_24< <unknown<
A0A2N5IK98	Amylibacter cionae	2035344	UP000235124: Unassembled WGS sequence	Proteobacteria	Alphaproteobacteria	Rhodobacterales	Rhodobacteraceae	SP(Sec/SPI)	CS pos: 21-22. AFA-HV. Pr: 0.8646	C0U40_08110	yes	Cu-oxidase/Cu-oxidase_2/Cu-oxidase_3, CopC, GCV_T/Pyr_redox_2/GCV_T_C/Fer2_4/SO_alpha_A3, Glyoxalase, CopB, CopD	2726 >SoxG> >GCV_T;Pyr_redox_2;GCV_T_C;Fer2_4;SO_alpha_A3> >SoxD> >DAO> <unknown< <RuvX< <DUF1289< <gag-asp_proteas< >TauE> >Dus> <CutF< <Cu-oxidase;Cu-oxidase_2;Cu-oxidase_3< <CopB< <CopC< <CopD< >HTH_1;LysR_substrate> <Glyoxalase< <Oxidored_FMN;NAD_binding_8< >AAA_23> >Metallophos> <FAA_hydrolase<
A0A222E461	Antarctobacter heliothermus	74033	UP000203589: Chromosome	Proteobacteria	Alphaproteobacteria	Rhodobacterales	Rhodobacteraceae	SP(Sec/SPI)	CS pos: 27-28. AQA-AF. Pr: 0.6601	ANTHELSMS3_02309	yes	Cu-oxidase_2/Cu-oxidase_3, Cu-oxidase/Cu-oxidase_2/Cu-oxidase_3, Cytochrom_C, Cytochrom_C_2, CusF_Ec	2719 <DUF305< <MauE< <Cytochrom_C< <Cu-oxidase;Cu-oxidase_2;Cu-oxidase_3< <Cytochrom_C_2< >unknown> >CusF_Ec> >Cu-oxidase_2;Cu-oxidase_3> >OEP> >unknown> >CutF> >AsnC_trans_reg;HTH_24> <Transketolase_N;PDH_E1_M< <2-oxoacid_dh;Biotin_lipoyl;E3_binding< >adh_short_C2> >GntR;FCD> <3HCDH;3HCDH_N< <BKACE< <Peripla_BP_6< <BPD_transp_2< <BPD_transp_2<
A0A222EAS1	Antarctobacter heliothermus	74033	UP000203589: Chromosome	Proteobacteria	Alphaproteobacteria	Rhodobacterales	Rhodobacteraceae	SP(Sec/SPI)	CS pos: 27-28. AFA-RG. Pr: 0.6853	ANTHELSMS3_04541	yes	PCuAC, Peptidase_M19	2720 >unknown> >unknown> <GTP_EFTU;EFG_C;GTP_EFTU_D2;LepA_C< <unknown< >unknown> <unknown< >DUF1353> <unknown< >LMWPc> >PCuAC> >CutF> >Ribosomal_L28> >MeaB> <DEAD;Helicase_C;HA2;HrpB_C< >OTCace;OTCace_N> >Aminotran_3> <Peptidase_M19< <ADH_zinc_N;ADH_N< >Peptidase_M20;M20_dimer> <unknown< <unknown<
A0A1Y5TSJ0	Aquimixticola soesokkakensis	1519096	UP000193862: Unassembled WGS sequence	Proteobacteria	Alphaproteobacteria	Rhodobacterales	Rhodobacteraceae	SP(Sec/SPI)	CS pos: 25-26. AMA-QA. Pr: 0.5251	AQS8620_03133	yes	PCuAC	2687 <ABC2_membrane< <Mem_trans< <Aminotran_3< <OTCace;OTCace_N< >PHO4> >NUDIX> <6PGD;NAD_binding_2< >DEAD;Helicase_C;HA2;HrpB_C> <MeaB< <Ribosomal_L28< <CutF< <PCuAC< <2OG-FeII_Oxy_3< >SIR2> <LMWPc< >unknown> <GTP_EFTU;EFG_C;GTP_EFTU_D2;LepA_C< >Entericidin> >Abhydrolase_6> >SHMT> <NAD_kinase<
A0A2R8BHN6	Ascidiaceihabitans donghaensis	1510460	UP000244880: Unassembled WGS sequence	Proteobacteria	Alphaproteobacteria	Rhodobacterales	Rhodobacteraceae	SP(Sec/SPI)	CS pos: 41-42. SLA-PG. Pr: 0.0982	ASD8599_03359	yes		2674 <Methyltransf_25< <RNase_H< >unknown> >Formyl_trans_N;Formyl_trans_C> >Pep_deformylase> >Pep_deformylase> >Pep_deformylase> <Aminotran_1_2< >MatE> >PepSY_TM> >CutF> >unknown> <GST_N_2;GST_C_2< >DUF3299> >DUF3299> >FtsX;MacB_PCD> >ABC_tran> >DUF2796> >FUR> >NAD_binding_2;NAD_binding_11> <Fer4_16;Dehalogenase<
A0A4P7JHA3	Boseongicola sp. CCM32	2552942	UP000294495: Chromosome	Proteobacteria	Alphaproteobacteria	Rhodobacterales	Rhodobacteraceae	SP(Sec/SPI)	CS pos: 24-25. VRT-EG. Pr: 0.3111	E2K80_11900	yes		2561 <IclR;HTH_IclR< <unknown< >unknown> >3HCDH;3HCDH_N> >Lactamase_B> >ECH_1> >CoA_transf_3> <LacI;Peripla_BP_3< >PepSY_TM> >CutF> >CT_A_B> >CT_C_D> >2-Hacid_dh;2-Hacid_dh_C> >Peptidase_M20> >GntR;FCD> <Peptidase_M24;Creatinase_N< <SBP_bac_5< <BPD_transp_1< <BPD_transp_1;OppC_N< <ABC_tran;oligo_HPY<
A0A4P7JCP2	Boseongicola sp. CCM32	2552942	UP000294495: Chromosome	Proteobacteria	Alphaproteobacteria	Rhodobacterales	Rhodobacteraceae	SP(Sec/SPI)	CS pos: 27-28. ALA-RG. Pr: 0.6373	E2K80_10345	yes	PCuAC, Glyoxalase_4	2560 >DUF4389> >unknown> <DinB< >Sigma70_r1_2;Sigma70_r2;Sigma70_r4> >PseudoU_synth_2;S4> <unknown< <Wzy_C< <Glycos_transf_1;Glyco_transf_4< >DUF2161> <Ribosomal_L28< <CutF< <PCuAC< >SIR2> <LMWPc< >unknown> >ELFV_dehydrog;ELFV_dehydrog_N> <AsnC_trans_reg;HTH_AsnC-type< <Topoisom_bac;zf-C4_Topoisom;Toprim;Toprim_C_rpt< <EI24< >DUF1467> >Glyoxalase_4>
A0A1U7DIH5	Brevirhabdus pacifica	1267768	UP000187266: Chromosome, UP000229573: Unassembled WGS sequence	Proteobacteria	Alphaproteobacteria	Rhodobacterales	Rhodobacteraceae	SP(Sec/SPI)	CS pos: 20-21. TFS-AG. Pr: 0.7360	BV394_08760 CLV77_2778	yes		2532 >NAD_binding_3> <DAP_epimerase< <UPF0004;Radical_SAM< <GST_C_2;GST_N_3< <GST_N_3< <Acetyltransf_10< >zf-dskA_traR> >unknown> >unknown> >DUF411> >CutF> >2-Hacid_dh;2-Hacid_dh_C> <MOFRL;DUF4147< >HemY_N> >unknown> >HEM4> <TsaD< <NAD_Gly3P_dh_N;NAD_Gly3P_dh_C< <YCII< <EVE< >DUF2853>
A0A1U7DGX6	Brevirhabdus pacifica	1267768	UP000187266: Chromosome, UP000229573: Unassembled WGS sequence	Proteobacteria	Alphaproteobacteria	Rhodobacterales	Rhodobacteraceae	SP(Sec/SPI)	CS pos: 27-28. VAG-AR. Pr: 0.3438	BV394_04955 CLV77_0800	yes	Cytochrome_CBB3	2531 <unknown< <Transpeptidase;PBP_dimer< <FTSW_RODA_SPOVE< <2-Hacid_dh_C< >SseB> >UDG> <ABC_tran< <unknown< <DAHP_synth_1< <PGM_PMM_IV;PGM_PMM_I;PGM_PMM_II;PGM_PMM_III< <CutF< <unknown< <DUF411< <Cytochrome_CBB3< <unknown< >HxlR> <Cupin_2< <FAD_binding_4;BBE< >FecCD> >Peripla_BP_2>
K2J0D3	Celeribacter baekdonensis B30	1208323	UP000006762: Unassembled WGS sequence	Proteobacteria	Alphaproteobacteria	Rhodobacterales	Rhodobacteraceae	SP(Sec/SPI)	CS pos: 22-23. AVA-QS. Pr: 0.3556	B30_17832	yes	Cu-oxidase_2/Cu-oxidase_3, Cu-oxidase/Cu-oxidase_2/Cu-oxidase_3, E1-E2_ATPase/Hydrolase, Cytochrome_CBB3	2421 <unknown< >CoA_transf_3> >Acyl-CoA_dh_1> <rve;HTH_Tnp_Mu_2;Mu-transpos_C< <TniB< <TniQ< <unknown< >unknown> >Cu-oxidase_2;Cu-oxidase_3> <Fe_dep_repress;Fe_dep_repr_C< <CutF< <Cu-oxidase;Cu-oxidase_2;Cu-oxidase_3< <unknown< <DUF411< <Cytochrome_CBB3< <YkuD< >unknown> <E1-E2_ATPase;Hydrolase< <YkuD< >CN_hydrolase> >Peptidase_A8>
K2JWI8	Celeribacter baekdonensis B30	1208323	UP000006762: Unassembled WGS sequence	Proteobacteria	Alphaproteobacteria	Rhodobacterales	Rhodobacteraceae	SP(Sec/SPI)	CS pos: 37-38. AHA-AR. Pr: 0.8118	B30_02930	yes	Cu-oxidase/Cu-oxidase_2/Cu-oxidase_3, Trns_repr_metal	2424 <TetR_N< <ECH_1< <AMP-binding;AMP-binding_C< <MaoC_dehydratas< <unknown< >TrkH> >TrkA_N> <Sulfate_transp;STAS< <Usp< >Cu-oxidase;Cu-oxidase_2;Cu-oxidase_3> >CutF> >Rhodanese;HTH_20> <FA_hydroxylase< <unknown< <Rhodanese< >UPF0060> >unknown> <unknown< >MFS_1> >Trns_repr_metal> >FliP>
K2JIM7	Celeribacter baekdonensis B30	1208323	UP000006762: Unassembled WGS sequence	Proteobacteria	Alphaproteobacteria	Rhodobacterales	Rhodobacteraceae	SP(Sec/SPI)	CS pos: 28-29. TSA-AG. Pr: 0.2057	B30_13484	yes	Cupredoxin_1/nos_propeller/nos_propeller_2, Gp_dh_N/Gp_dh_C, NosD, NosL	2423 <VWA< >HTH_1;LysR_substrate> <FBPase;FBPase_C< <PRK< <Transketolase_N;Transket_pyr;Transketolase_C< <Gp_dh_N;Gp_dh_C< <F_bP_aldolase< <TIM< <Ribul_P_3_epim< <unknown< <CutF< <FMN_bind;Fer4_5< <Cupredoxin_1;nos_propeller;nos_propeller_2< <NosD< <ABC_tran< <ABC2_membrane_2< <NosL< <ApbE< <unknown< <unknown< >LacI;Peripla_BP_3>
K2J3U9	Celeribacter baekdonensis B30	1208323	UP000006762: Unassembled WGS sequence	Proteobacteria	Alphaproteobacteria	Rhodobacterales	Rhodobacteraceae	OTHER	0	B30_15371	yes	PCuAC, NIR_SIR/NIR_SIR_ferr/Fer2_BFD/Pyr_redox_2/Rubredoxin_C	2422 >NUDIX> <6PGD;NAD_binding_2< <TrkH< >Rieske_2> >NIR_SIR;NIR_SIR_ferr;Fer2_BFD;Pyr_redox_2;Rubredoxin_C> >DEAD;Helicase_C;HA2;HrpB_C> >DUF3108> <MeaB< <Ribosomal_L28< <unknown< <CutF< <PCuAC< <2OG-FeII_Oxy_3< >SIR2> <LMWPc< >DUF4336> >unknown> <HD;HD_assoc< <GTP_EFTU;EFG_C;GTP_EFTU_D2;LepA_C< >Entericidin> <unknown<
A0A291GGQ3	Celeribacter ethanolicus	1758178	UP000217935: Chromosome	Proteobacteria	Alphaproteobacteria	Rhodobacterales	Rhodobacteraceae	SP(Sec/SPI)	CS pos: 26-27. AVA-RG. Pr: 0.4706	CEW89_18330	yes	PCuAC, Trypsin_2	2419 <Trypsin_2< <Aminotran_3< <OTCace;OTCace_N< >PHO4> >NUDIX> <6PGD;NAD_binding_2< <TrkH< >DEAD;Helicase_C;HA2;HrpB_C> <MeaB< <Ribosomal_L28< <CutF< <PCuAC< <2OG-FeII_Oxy_3< >SIR2> <LMWPc< >DUF4336> >unknown> >unknown> <Abhydrolase_6< >unknown> <Entericidin<
A0A291GJ34	Celeribacter ethanolicus	1758178	UP000217935: Plasmid unnamed	Proteobacteria	Alphaproteobacteria	Rhodobacterales	Rhodobacteraceae	SP(Sec/SPI)	CS pos: 32-33. SHA-PA. Pr: 0.2920	CEW89_20570	yes	Trns_repr_metal, MerR_1/AAA_31, E1-E2_ATPase/Hydrolase, Response_reg/Trans_reg_C	2420 <DUF411< <Zip< <Peptidase_A8< <CN_hydrolase< >YkuD> >E1-E2_ATPase;Hydrolase> <unknown< >YkuD> >unknown> >CutF> <Trns_repr_metal< <MFS_1< >HTH_13> <MerR_1;AAA_31< <ParBc< <RP-C;RP-C_C< <ParBc< <unknown< >HisKA;HAMP;HATPase_c;2CSK_N> >Response_reg;Trans_reg_C>
A0A1I3N155	Celeribacter halophilus	576117	UP000183299: Unassembled WGS sequence	Proteobacteria	Alphaproteobacteria	Rhodobacterales	Rhodobacteraceae	SP(Sec/SPI)	CS pos: 34-35. SSA-LM. Pr: 0.2789	SAMN04488138_101231	yes	Hydrolase_2, PG_binding_1/SPOR/Trypsin_2	2417 <YhhN< <SRP54;SRP54_N< <unknown< <EamA< <IspA< >DUF900> >GST_C;GST_N> >DUF726> <Cys_Met_Meta_PP< <GCHY-1< <CutF< <PepSY_TM< <TrkH< >PG_binding_1;SPOR;Trypsin_2> <tRNA-synt_2e< <unknown< <tRNA_synt_2f;DALR_1< <PEP-utilizers;PEP-utilizers_C< <Hydrolase_2< <FolB< <Pterin_bind<
A0A1I3RL91	Celeribacter halophilus	576117	UP000183299: Unassembled WGS sequence	Proteobacteria	Alphaproteobacteria	Rhodobacterales	Rhodobacteraceae	SP(Sec/SPI)	CS pos: 26-27. AVA-RG. Pr: 0.4594	SAMN04488138_105113	yes	PCuAC, Trypsin_2	2418 <MFS_1< <Peptidase_M78;ScfRs;HTH_31< >EamA> >GTP_EFTU;EFG_C;GTP_EFTU_D2;LepA_C> >DUF3800> <unknown< <SIR2< >2OG-FeII_Oxy_3> >unknown> >PCuAC> >CutF> >Ribosomal_L28> >MeaB> <DEAD;Helicase_C;HA2;HrpB_C< >6PGD;NAD_binding_2> <NUDIX< <PHO4< >OTCace;OTCace_N> >Aminotran_3> >MS_channel> >Trypsin_2>
A0A0B5DXX2	Celeribacter indicus	1208324	UP000031521: Chromosome	Proteobacteria	Alphaproteobacteria	Rhodobacterales	Rhodobacteraceae	SP(Sec/SPI)	CS pos: 26-27. AVA-RG. Pr: 0.4315	P73_0866	yes	PCuAC, Trypsin_2	2416 <Trypsin_2< <Aminotran_3< <OTCace;OTCace_N< >PHO4> >NUDIX> <6PGD;NAD_binding_2< <TrkH< >DEAD;Helicase_C;HA2;HrpB_C> <MeaB< <Ribosomal_L28< <CutF< <PCuAC< <2OG-FeII_Oxy_3< >SIR2> <LMWPc< >unknown> <HD;HD_assoc< <GTP_EFTU;EFG_C;GTP_EFTU_D2;LepA_C< <unknown< >Entericidin> >Abhydrolase_6>
A0A0N9ZRL0	Celeribacter marinus	1397108	UP000064920: Chromosome	Proteobacteria	Alphaproteobacteria	Rhodobacterales	Rhodobacteraceae	SP(Sec/SPI)	CS pos: 25-26. SSA-LM. Pr: 0.4153	IMCC12053_2475	yes	Hydrolase_2	2415 >Hydrolase_2> >PEP-utilizers;PEP-utilizers_C> >tRNA_synt_2f;DALR_1> >unknown> >tRNA-synt_2e> <unknown< <PG_binding_1;SPOR< >TrkH> >unknown> >PepSY_TM> >CutF> >GCHY-1> >Cys_Met_Meta_PP> >unknown> <GST_C;GST_N< <DUF900< >IspA> >EamA> >unknown> >SRP54> >YhhN>
A0A0N9ZNI5	Celeribacter marinus	1397108	UP000064920: Chromosome	Proteobacteria	Alphaproteobacteria	Rhodobacterales	Rhodobacteraceae	SP(Sec/SPI)	CS pos: 27-28. TLA-VT. Pr: 0.7967	IMCC12053_1056	yes	PCuAC	2414 <DUF1190< <NTP_transferase;MannoseP_isomer< <Abhydrolase_6< >unknown> <PhdYeFM_antitox< >GTP_EFTU;EFG_C;GTP_EFTU_D2;LepA_C> >unknown> <unknown< >2OG-FeII_Oxy_3> >PCuAC> >CutF> >unknown> >Ribosomal_L28> >MeaB> <DEAD;Helicase_C;HA2;HrpB_C< >6PGD;NAD_binding_2> <NUDIX< >unknown> <PHO4< >OTCace;OTCace_N> >Aminotran_3>
A0A1I3R812	Celeribacter neptunius	588602	UP000199630: Unassembled WGS sequence	Proteobacteria	Alphaproteobacteria	Rhodobacterales	Rhodobacteraceae	SP(Sec/SPI)	CS pos: 21-22. AGA-GM. Pr: 0.1661	SAMN04487991_2117	yes	Cytochrom_C, Cupredoxin_1/nos_propeller/nos_propeller_2, NosD, NosL	2412 <unknown< <PepSY_2< >Cytochrom_C> >ApbE> >NosL> >ABC2_membrane_2> >ABC_tran> >NosD> >Cupredoxin_1;nos_propeller;nos_propeller_2> >FMN_bind;Fer4_5> >CutF> >CoA_transf_3> >4HBT> >IclR;HTH_IclR> <AMP-binding;AMP-binding_C< <MaoC_dehydrat_N< <DctQ< <DctP< <DctM< <Carboxyl_trans< <Biotin_carb_N;Biotin_lipoyl;Biotin_carb_C;CPSase_L_D2<
A0A1I3WAD9	Celeribacter neptunius	588602	UP000199630: Unassembled WGS sequence	Proteobacteria	Alphaproteobacteria	Rhodobacterales	Rhodobacteraceae	SP(Sec/SPI)	CS pos: 26-27. AVA-RG. Pr: 0.4608	SAMN04487991_3611	yes	PCuAC	2413 <MS_channel< <Aminotran_3< <OTCace;OTCace_N< >PHO4> >NUDIX> <6PGD;NAD_binding_2< <TrkH< >DEAD;Helicase_C;HA2;HrpB_C> <MeaB< <Ribosomal_L28< <CutF< <PCuAC< <2OG-FeII_Oxy_3< >SIR2> <LMWPc< >DUF4336> >unknown> <HD< >unknown> <GTP_EFTU;EFG_C;GTP_EFTU_D2;LepA_C< >unknown>
A0A2T4JRF2	Cereibacter changlensis JA139	1188249	UP000241010: Unassembled WGS sequence	Proteobacteria	Alphaproteobacteria	Rhodobacterales	Rhodobacteraceae	SP(Sec/SPI)	CS pos: 24-25. LTA-GP. Pr: 0.4532	C5F48_17300	yes	Copper-bind, PCuAC, Cupredoxin_1/nos_propeller/nos_propeller_2, NosD, NosL, NnrS	2406 >ApbE> >NosL> >ABC2_membrane_2> >ABC_tran> >NosD> >Cupredoxin_1;nos_propeller;nos_propeller_2> >Fer4_5> >CutF> <Rrf2< >cNMP_binding;HTH_Crp_2> <NnrS< <Copper-bind< >NTP_transf_8> >PCuAC>
A0A2T4JXX7	Cereibacter changlensis JA139	1188249	UP000241010: Unassembled WGS sequence	Proteobacteria	Alphaproteobacteria	Rhodobacterales	Rhodobacteraceae	SP(Sec/SPI)	CS pos: 26-27. AVA-RG. Pr: 0.4352	C5F48_05305	yes	PCuAC	2407 >GcrA> <Aminotran_3< <OTCace;OTCace_N< <DUF1993< <Isochorismatase< >MFS_1> >DEAD;Helicase_C;HA2;HrpB_C> >DUF3108> <MeaB< <Ribosomal_L28< <CutF< <PCuAC< >unknown> <GTP_EFTU;EFG_C;GTP_EFTU_D2;LepA_C< <DUF2971< >Entericidin> <unknown< >unknown> >unknown> <ABM< <unknown<
A0A1M5KL39	Cognatishimia maritima	870908	UP000184211: Unassembled WGS sequence	Proteobacteria	Alphaproteobacteria	Rhodobacterales	Rhodobacteraceae	OTHER	0	SAMN04488044_1007	yes	PCuAC	2390 <Helicase_C;UVR;ResIII;UvrB;UvrB_inter< <unknown< >Usp> >ABM> <unknown< <unknown< <HTH_1;LysR_substrate< >LMWPc> <SIR2< >PCuAC> >CutF> >Ribosomal_L28> >MeaB> <DEAD;Helicase_C;HA2;HrpB_C< >OTCace;OTCace_N> >Aminotran_3> <GcrA< >PDH> >AsmA;AsmA_2> <DAGK_prokar< <unknown<
A0A1I0RZT5	Cognatiyoonia koreensis	364200	UP000199167: Unassembled WGS sequence	Proteobacteria	Alphaproteobacteria	Rhodobacterales	Rhodobacteraceae	SP(Sec/SPI)	CS pos: 23-24. AMS-AG. Pr: 0.7822	SAMN04488515_3541	yes	CopC, Trns_repr_metal, Cytochrome_CBB3, CopD	2389 >DUF1304> <SpoIIAA-like< <Ribosomal_L23< >DUF4156> <unknown< <Ribosomal_L2;Ribosomal_L2_C< <Ribosomal_S19< <Ribosomal_L22< <Ribosomal_S3_C;KH_2< <Ribosomal_L16< <CutF< <DUF411< <Cytochrome_CBB3< <CopC< <CopD< >Trns_repr_metal> <DUF305< <MauE< <DSBA< >adh_short> <unknown<
A0A1I0MGQ7	Cognatiyoonia koreensis	364200	UP000199167: Unassembled WGS sequence	Proteobacteria	Alphaproteobacteria	Rhodobacterales	Rhodobacteraceae	SP(Sec/SPI)	CS pos: 40-41. ASA-AR. Pr: 0.6014	SAMN04488515_0005	yes	PCuAC, SCO1-SenC, Glyoxalase	2388 >Glyoxalase> <MFS_1< >SCO1-SenC> >PCuAC> >CutF> >FMN_dh> >Trp_syntA> <RVT_1< >3-dmu-9_3-mt> <MMR_HSR1;YchF-GTPase_C< <unknown< <Glyoxalase< >UDG;DUF4130> >Radical_SAM> >Cupin_7>
A0A238JNK4	Confluentimicrobium lipolyticum	1524263	UP000202922: Unassembled WGS sequence	Proteobacteria	Alphaproteobacteria	Rhodobacterales	Rhodobacteraceae	SP(Sec/SPI)	CS pos: 26-27. ASA-RG. Pr: 0.4408	COL8621_00682	yes	PCuAC	2345 >Aldedh> >DeoC> <unknown< <unknown< <Aminotran_3< <OTCace;OTCace_N< >Hint_2> >DEAD;Helicase_C;HA2;HrpB_C> <MeaB< <Ribosomal_L28< <CutF< <PCuAC< >SIR2> <LMWPc< >unknown> <GTP_EFTU;EFG_C;GTP_EFTU_D2;LepA_C< <unknown< <unknown< >PhdYeFM_antitox> >unknown> <Ni_hydr_CYTB<
A0A1H6T5W7	Cribrihabitans marinus	1227549	UP000199379: Unassembled WGS sequence	Proteobacteria	Alphaproteobacteria	Rhodobacterales	Rhodobacteraceae	SP(Sec/SPI)	CS pos: 28-29. VAA-SR. Pr: 0.3100	SAMN05444007_102192	yes	PCuAC	2333 >EamA> <Aminotran_3< <OTCace;OTCace_N< <Guanylate_cyc< >PHO4> >NUDIX> <GMC_oxred_N;GMC_oxred_C< >DEAD;Helicase_C;HA2;HrpB_C> <MeaB< <Ribosomal_L28< <CutF< <PCuAC< >SIR2> <LMWPc< >HTH_1;LysR_substrate> <Histidinol_dh< <Asp_Glu_race< >unknown> >Acylphosphatase> <GTP_EFTU;EFG_C;GTP_EFTU_D2;LepA_C< >unknown>
A0A161GMS5	Defluviimonas alba	1335048	UP000076128: Chromosome	Proteobacteria	Alphaproteobacteria	Rhodobacterales	Rhodobacteraceae	SP(Sec/SPI)	CS pos: 25-26. GHA-AR. Pr: 0.7321	AKL17_4101	yes	Cu-oxidase/Cu-oxidase_2/Cu-oxidase_3, MerR/MerR-DNA-bind, E1-E2_ATPase/HMA/Hydrolase, HMA, E1-E2_ATPase/Hydrolase/YHS, Response_reg/Trans_reg_C, Cytochrome_CBB3	2293 >unknown> >MFS_1> <HMA< <E1-E2_ATPase;HMA;Hydrolase< <Glutaredoxin< <MerR;MerR-DNA-bind< >Cytochrom_D1> >DUF411> >E1-E2_ATPase;Hydrolase;YHS> >Cu-oxidase;Cu-oxidase_2;Cu-oxidase_3> >CutF> <Cytochrome_CBB3< <MFS_1< >HisKA;HATPase_c;2CSK_N> >Response_reg;Trans_reg_C> <PepSY_2< <Ferric_reduct;FAD_binding_8< <unknown< <DUF2271< <PepSY_TM< <NAD_binding_1<
A0A159ZB99	Defluviimonas alba	1335048	UP000076128: Plasmid cai42_Plasmidc	Proteobacteria	Alphaproteobacteria	Rhodobacterales	Rhodobacteraceae	SP(Sec/SPI)	CS pos: 37-38. AHA-TR. Pr: 0.5142	AKL17_3p0122	yes	Cu-oxidase/Cu-oxidase_2/Cu-oxidase_3, Trns_repr_metal, E1-E2_ATPase/Hydrolase/YHS	2291 >DDE_Tnp_IS66;DDE_Tnp_IS66_C> >DDE_Tnp_IS66> >LZ_Tnp_IS66> >TnpB_IS66> >HTH_Tnp_1> <rve< >VirC1> <MobC< <Relaxase< <T4SS-DNA_transf< <CutF< <Cu-oxidase;Cu-oxidase_2;Cu-oxidase_3< <unknown< <DUF302< <SNARE_assoc< <AA_permease_2< <E1-E2_ATPase;Hydrolase;YHS< <DUF411< >MFS_1> >Trns_repr_metal> <unknown<
A0A161GJ89	Defluviimonas alba	1335048	UP000076128: Chromosome	Proteobacteria	Alphaproteobacteria	Rhodobacterales	Rhodobacteraceae	SP(Sec/SPI)	CS pos: 26-27. SLA-AA. Pr: 0.6805	AKL17_0744	yes	PCuAC, HMA	2292 >HTH_3> >Zn_Tnp_IS1595;DDE_Tnp_IS1595> <unknown< >unknown> >DEAD;Helicase_C;HA2> >DUF3108> <MeaB< <DUF1706< <HTH_20< <Ribosomal_L28< <CutF< <PCuAC< >SIR2> >unknown> >HMA> <GTP_EFTU;EFG_C;LepA_C< <unknown< <Glutaredoxin< <Flavodoxin_NdrI< <Ribonuc_red_lgN;Ribonuc_red_lgC;RNR_N< <Ribonuc_red_sm<
A0A2R8B6U2	Defluviimonas aquaemixtae	1542388	UP000244924: Unassembled WGS sequence	Proteobacteria	Alphaproteobacteria	Rhodobacterales	Rhodobacteraceae	SP(Sec/SPI)	CS pos: 31-32. ARA-MS. Pr: 0.4440	DEA8626_01782	yes	Copper-bind, Cu-oxidase_2/Cu-oxidase_3, MerR/MerR-DNA-bind, HMA, Response_reg/Trans_reg_C, Cytochrome_CBB3	2290 >PP2C_2> >FHA> >Pkinase> >DDE_Tnp_IS240> <YkuD< >unknown> >rve_3> >Cu-oxidase_2;Cu-oxidase_3> >OEP> >unknown> >CutF> >MerR;MerR-DNA-bind> <HMA< >Cytochrome_CBB3> >Copper-bind> >unknown> >unknown> >YkuD> >HisKA;HAMP;HATPase_c> >Response_reg;Trans_reg_C> <EF-hand_5<
A0A2S8S698	Defluviimonas denitrificans	404881	UP000238338: Unassembled WGS sequence	Proteobacteria	Alphaproteobacteria	Rhodobacterales	Rhodobacteraceae	SP(Sec/SPI)	CS pos: 24-25. AVA-VH. Pr: 0.6410	LX70_02570	yes	Cu-oxidase/Cu-oxidase_2/Cu-oxidase_3, Cytochrom_C	2288 <GntR;FCD< <SBP_bac_8< >Thioredoxin_3> >ArsP_1> >HTH_5> >Bac_luciferase> <PALP< <Peptidase_M24;Creatinase_N< <Amdase< <FAA_hydrolase< <CutF< <Cytochrom_C< <unknown< <Cu-oxidase;Cu-oxidase_2;Cu-oxidase_3< >GMC_oxred_N;GMC_oxred_C> <DctP< <DctQ< <DctM< <HTH_1;LysR_substrate< <unknown< <IMS<
A0A2S8SAL6	Defluviimonas denitrificans	404881	UP000238338: Unassembled WGS sequence	Proteobacteria	Alphaproteobacteria	Rhodobacterales	Rhodobacteraceae	SP(Sec/SPI)	CS pos: 37-38. AHA-AR. Pr: 0.5921	LX70_01651	yes	Cu-oxidase/Cu-oxidase_2/Cu-oxidase_3, MerR/MerR-DNA-bind, E1-E2_ATPase/HMA/Hydrolase, E1-E2_ATPase/Hydrolase/YHS, Cytochrome_CBB3, Peptidase_M15_2	2289 <Acyl-CoA_dh_1;Acyl-CoA_dh_M;AidB_N< >Glycolytic> >adh_short> >PGK> <Pro_isomerase< <Pro_isomerase< >Phage_integrase> >MerR;MerR-DNA-bind> <E1-E2_ATPase;HMA;Hydrolase< >Cytochrome_CBB3> <CutF< <Cu-oxidase;Cu-oxidase_2;Cu-oxidase_3< <unknown< <DUF305< <DUF302< <SNARE_assoc< <AA_permease_2< <E1-E2_ATPase;Hydrolase;YHS< <DUF411< >unknown> >Peptidase_M15_2>
A0A2S8S3U5	Defluviimonas denitrificans	404881	UP000238338: Unassembled WGS sequence	Proteobacteria	Alphaproteobacteria	Rhodobacterales	Rhodobacteraceae	SP(Sec/SPI)	CS pos: 19-20. VLA-LG. Pr: 0.5776	LX70_03439	yes	Cu-oxidase/Cu-oxidase_2/Cu-oxidase_3, PCuAC, SCO1-SenC, Redoxin, Cytochrome_CBB3, DSBA/ScsC_N, YtkA	2286 <unknown< <YtkA< <unknown< <Ferric_reduct< <Transpeptidase;PBP_dimer< <Cytochrome_CBB3< <DSBA;ScsC_N< <unknown< >DUF411> >unknown> <CutF< <Cu-oxidase;Cu-oxidase_2;Cu-oxidase_3< <Redoxin< >DUF411> >Peptidase_M23> >SCO1-SenC> >PCuAC> >SCO1-SenC> >unknown> >CN_hydrolase> <YkuD<
A0A2S8S4Z2	Defluviimonas denitrificans	404881	UP000238338: Unassembled WGS sequence	Proteobacteria	Alphaproteobacteria	Rhodobacterales	Rhodobacteraceae	SP(Sec/SPI)	CS pos: 46-47. AAA-AP. Pr: 0.6512	LX70_02751	yes	NosD, NosL, NnrS, HlyD_D23	2287 <HlyD_D23< <MacB_PCD< <ABC_tran< >NnrS> >Hemerythrin;ScdA_N> >Flavoprotein> >UbiD> <SCP2< <Peptidase_U32< <Peptidase_U32< <CutF< <FMN_bind;Fer4_5< <nos_propeller;nos_propeller_2< <NosD< <ABC_tran< <ABC2_membrane_2< <NosL< <ApbE< >HTH_13> >ParBc> >AAA_31>
A0A2S8S2W9	Defluviimonas denitrificans	404881	UP000238338: Unassembled WGS sequence	Proteobacteria	Alphaproteobacteria	Rhodobacterales	Rhodobacteraceae	SP(Sec/SPI)	CS pos: 27-28. AAA-AR. Pr: 0.4448	LX70_03668	yes	PCuAC	2285 <FAD_binding_3< <unknown< <Thioredoxin;TPR_19;TPR_20< <LON_substr_bdg< <Trm112p< >Hexapep;Hexapep_2;THDPS_N_2> >DUF1127> <HTH_20< <Ribosomal_L28< <unknown< <CutF< <PCuAC< <2OG-FeII_Oxy_3< <Lysine_decarbox< >NAPRTase;NAPRTase_N> >Isochorismatase> >MACPF;Laminin_G_3> <Rhodanese;UPF0176_N< >Glyco_trans_1_4> <unknown< <Acyl_transf_3<
A8LM16	Dinoroseobacter shibae (strain DSM 16493 / NCIMB 14021 / DFL 12)	398580	UP000006833: Chromosome	Proteobacteria	Alphaproteobacteria	Rhodobacterales	Rhodobacteraceae	OTHER	0	Dshi_3192	yes	Cytochrom_C, Cupredoxin_1/nos_propeller/nos_propeller_2, NosD, NosL, NnrS, COX3, COX1, COX4_pro	2269 <NnrS< <Cytochrom_C< <COX1< <AAA_5;CbbQ_C< <VWA< <COX3< <COX4_pro< >cNMP_binding;HTH_Crp_2> >Aminotran_1_2> <cNMP_binding;HTH_Crp_2< <CutF< <FMN_bind;Fer4_5< <Cupredoxin_1;nos_propeller;nos_propeller_2< <NosD< <ABC_tran< <ABC2_membrane_2< <NosL< <ApbE< <Cupin_2< <Ribonuc_L-PSP< >Xan_ur_permease>
A8LHY3	Dinoroseobacter shibae (strain DSM 16493 / NCIMB 14021 / DFL 12)	398580	UP000006833: Chromosome	Proteobacteria	Alphaproteobacteria	Rhodobacterales	Rhodobacteraceae	SP(Sec/SPI)	CS pos: 24-25. AMA-VA. Pr: 0.6091	Dshi_2584	yes	PCuAC	2268 <CoA_binding_2< >PRA-PH> >His_biosynth> <UPF0020< >His_biosynth> <DUF2147< >Helicase_C;HA2;HrpB_C> >DUF3108> <MeaB< <Ribosomal_L28< <CutF< <PCuAC< >HpcH_HpaI> <unknown< <Abhydrolase_3< <DNA_ligase_A_M;DNA_ligase_A_N;DNA_ligase_A_C< <Phage_integrase< >Rrf2> <cobW;CobW_C< <DUF1826< <unknown<
A0A1M4MWJ8	Donghicola sp. KarMa	1779855	UP000184085: Unassembled WGS sequence	Proteobacteria	Alphaproteobacteria	Rhodobacterales	Rhodobacteraceae	SP(Sec/SPI)	CS pos: 24-25. VHM-GY. Pr: 0.1637	KARMA_1062	yes	PCuAC	2262 <6PGD;NAD_binding_2< >unknown> <Abhydrolase_6< >unknown> >YjdM> >GTP_EFTU;EFG_C;GTP_EFTU_D2;LepA_C> <unknown< >LMWPc> <SIR2< >PCuAC> >CutF> >Ribosomal_L28> >MeaB> <DEAD;Helicase_C;HA2;HrpB_C< >SHMT> <NAD_kinase< <unknown< <DUF4396< >AMP-binding;AMP-binding_C;ACAS_N> <unknown< >malic;PTA_PTB;Malic_M>
A0A1M4MWJ5	Donghicola sp. KarMa	1779855	UP000184085: Unassembled WGS sequence	Proteobacteria	Alphaproteobacteria	Rhodobacterales	Rhodobacteraceae	OTHER	0	KARMA_0291	yes	Pyr_redox_dim/Pyr_redox_2	2261 >RNase_T> <Rhodanese< <unknown< <DUF3299< <unknown< <MotA_ExbB< <ExbD< <ExbD< >tRNA_edit> <Pyr_redox_dim;Pyr_redox_2< <CutF< <HTH_Crp_2< >LysE> <Lactamase_B_3< >LacI;Peripla_BP_3> <SBP_bac_8< <BPD_transp_1< <BPD_transp_1< <ABC_tran;OB_MalK< <Exo_endo_phos< >EutC>
A0A2T0WRR6	Donghicola tyrosinivorans	1652492	UP000238392: Unassembled WGS sequence	Proteobacteria	Alphaproteobacteria	Rhodobacterales	Rhodobacteraceae	SP(Sec/SPI)	CS pos: 24-25. AMA-HG. Pr: 0.8100	CLV74_10667	yes	Cu-oxidase/Cu-oxidase_2/Cu-oxidase_3, Cytochrom_C	2259 >GntR;UTRA> <PhnG< <PhnH< <PhnI< <PhnJ< <ABC_tran< <ABC_tran< <Guanylate_kin< <Amidohydro_1< <FAD_binding_3< <CutF< <Cytochrom_C< <Cu-oxidase;Cu-oxidase_2;Cu-oxidase_3< >unknown> >GCV_T;GCV_T_C;FAD_oxidored;Fer2_4;SO_alpha_A3> >SoxD> >DAO> <DJ-1_PfpI;HTH_18< >Gln-synt_C> >Glu_synthase> >GXGXG>
A0A2T0X0Q1	Donghicola tyrosinivorans	1652492	UP000238392: Unassembled WGS sequence	Proteobacteria	Alphaproteobacteria	Rhodobacterales	Rhodobacteraceae	SP(Sec/SPI)	CS pos: 24-25. VHM-GF. Pr: 0.1610	CLV74_102412	yes	PCuAC	2260 <Abhydrolase_6< >unknown> >YjdM> >GTP_EFTU;EFG_C;GTP_EFTU_D2;LepA_C> >AsnC_trans_reg;HTH_24> <ELFV_dehydrog;ELFV_dehydrog_N< <unknown< >LMWPc> <SIR2< >PCuAC> >CutF> >Ribosomal_L28> >MeaB> <DEAD;Helicase_C;HA2;HrpB_C< >SHMT> <NAD_kinase< >AMP-binding;AMP-binding_C;ACAS_N> >malic;PTA_PTB;Malic_M> <dCMP_cyt_deam_1< <Glycos_transf_3;Glycos_trans_3N;PYNP_C< <Metalloenzyme<
A0A0P1G4W3	Epibacterium multivorans	928856	UP000052022: Unassembled WGS sequence	Proteobacteria	Alphaproteobacteria	Rhodobacterales	Rhodobacteraceae	SP(Sec/SPI)	CS pos: 19-20. ASA-RG. Pr: 0.5580	TRM7557_01088	yes	PCuAC	2221 <Aminotran_3< <OTCace;OTCace_N< >HTH_11;WYL> <Ribonuc_L-PSP< >PHO4> >NUDIX> >DEAD;Helicase_C;HA2;HrpB_C> >DUF3108> <MeaB< <Ribosomal_L28< <CutF< <PCuAC< <unknown< >DctM> >DctQ> >DctP> >Aldedh;Pro_dh;Pro_dh-DNA_bdg;PRODH> <AsnC_trans_reg;HTH_24< >SIR2> <LMWPc< >HTH_1;LysR_substrate>
A0A0N7LZF5	Epibacterium multivorans	928856	UP000052022: Unassembled WGS sequence	Proteobacteria	Alphaproteobacteria	Rhodobacterales	Rhodobacteraceae	SP(Sec/SPI)	CS pos: 21-22. IPA-GW. Pr: 0.4246	TRM7557_01415	yes	Pyr_redox_dim/Pyr_redox_2	2220 <BPD_transp_1< <BPD_transp_1< <ABC_tran< <DMRL_synthase< <Cupin_2< >His_Phos_1> >unknown> >AA_kinase> <adh_short_C2< >PepSY;PepSY_TM> >CutF> >MMR_HSR1> >60KD_IMP;YidC_periplas> >EAL;GGDEF> >ATP_bind_3> >DUF4344> >YidD> >Ribonuclease_P> >Ribosomal_L34> <SNARE_assoc< <Pyr_redox_dim;Pyr_redox_2<
A0A1G5RIZ9	Epibacterium ulvae	1156985	UP000198767: Unassembled WGS sequence	Proteobacteria	Alphaproteobacteria	Rhodobacterales	Rhodobacteraceae	SP(Sec/SPI)	CS pos: 22-23. IPA-GW. Pr: 0.4557	SAMN04488118_11939	yes		2219 <ATP12< <SBP_bac_3< <BPD_transp_1< <BPD_transp_1< <ABC_tran< >His_Phos_1> >unknown> >AA_kinase> <adh_short_C2< >PepSY;PepSY_TM> >CutF> >MMR_HSR1> >MOSC;MOSC_N> >60KD_IMP;YidC_periplas> >EAL;GGDEF> >ATP_bind_3> >CMD> >Rrf2> >Ribonuclease_P> >Ribosomal_L34> <SNARE_assoc<
A0A1G5PVI5	Epibacterium ulvae	1156985	UP000198767: Unassembled WGS sequence	Proteobacteria	Alphaproteobacteria	Rhodobacterales	Rhodobacteraceae	SP(Sec/SPI)	CS pos: 26-27. AVA-HI. Pr: 0.7517	SAMN04488118_102110	yes	PCuAC	2218 <ABC2_membrane< <Aminotran_3< <OTCace;OTCace_N< >DUF4440> >Sigma70_r2> >PHO4> >NUDIX> >DEAD;Helicase_C;HA2;HrpB_C> <MeaB< <Ribosomal_L28< <CutF< <PCuAC< <LMWPc< >HTH_1;LysR_substrate> >unknown> >unknown> >unknown> <GTP_EFTU;EFG_C;GTP_EFTU_D2;LepA_C< <unknown< >Entericidin> <zf-dskA_traR<
A0A238LGP5	Flavimaricola marinus	1819565	UP000201613: Unassembled WGS sequence	Proteobacteria	Alphaproteobacteria	Rhodobacterales	Rhodobacteraceae	SP(Sec/SPI)	CS pos: 26-27. TSA-RG. Pr: 0.2062	LOM8899_02944	yes	PCuAC	2178 <Sulfate_transp< >unknown> <malic;PTA_PTB;Malic_M< <AMP-binding;AMP-binding_C;ACAS_N< >unknown> >unknown> >unknown> >Curlin_rpt> >NAD_kinase> <SHMT< <CutF< <PCuAC< <unknown< >unknown> >unknown> <unknown< <CSD< <CSD< >SRAP> >Lipase_GDSL_2> <ABC_tran<
A0A4R6AJW8	Fluviibacterium aquatile	2552766	UP000294562: Unassembled WGS sequence	Proteobacteria	Alphaproteobacteria	Rhodobacterales	Rhodobacteraceae	SP(Sec/SPI)	CS pos: 26-27. VGA-IR. Pr: 0.3829	E2L05_19665	yes	PCuAC, Redoxin	2176 >DEAD> >DUF3108> <MeaB< <EamA< <Ribosomal_L28< <CutF< <PCuAC< >SIR2> <LMWPc< >unknown> >Redoxin> <Lyase_1;ASL_C2<
A0A4V3BB39	Fluviibacterium aquatile	2552766	UP000294562: Unassembled WGS sequence	Proteobacteria	Alphaproteobacteria	Rhodobacterales	Rhodobacteraceae	SP(Sec/SPI)	CS pos: 27-28. GHA-AI. Pr: 0.3683	E2L05_15690	yes	Trns_repr_metal, MerR_1, Cytochrome_CBB3	2177 <unknown< <Phage_integrase< <WGR< <unknown< <Fer4_12< <UPF0489< >Cation_efflux> <HTH_5< >Cation_efflux> <MerR_1< <CutF< <DUF411< <Cytochrome_CBB3< >Trns_repr_metal> <DUF305< <Glutaredoxin;MauE< >DUF1738;MPTase-PolyVal> >Peripla_BP_4> >ROK> <AP_endonuc_2< <Peripla_BP_4<
A0A1H8E7A6	Gemmobacter aquatilis	933059	UP000198761: Unassembled WGS sequence	Proteobacteria	Alphaproteobacteria	Rhodobacterales	Rhodobacteraceae	OTHER	0	SAMN04488103_103239	yes	PCuAC, HemolysinCabind/Peptidase_M10_C	2156 >ETC_C1_NDUFA4> <Helicase_C;UVR;ResIII;UvrB;UvrB_inter< >Transgly_assoc> >ABM> <unknown< >unknown> <unknown< >LMWPc> <SIR2< >PCuAC> >CutF> >Ribosomal_L28> >MeaB> <DUF3108< <DEAD;Helicase_C;HA2;HrpB_C< <MFS_1< <HemolysinCabind;Peptidase_M10_C< >OTCace;OTCace_N> >Aminotran_3> >unknown> <Peptidase_M48<
A0A1H8DQ45	Gemmobacter aquatilis	933059	UP000198761: Unassembled WGS sequence	Proteobacteria	Alphaproteobacteria	Rhodobacterales	Rhodobacteraceae	SP(Sec/SPI)	CS pos: 38-39. VRG-AD. Pr: 0.4687	SAMN04488103_10398	yes	PCuAC, Pyr_redox_2	2155 >PCuAC> >unknown> <Lactamase_B_3< >Aldose_epim> >ZnuA> <FUR< <ABC_tran< <ABC-3< >unknown> >PepSY_TM> >CutF> <DAO;GCV_T;GCV_T_C;FAO_M< >HNH_2> >Glyco_hydro_25> >CMD> >DAO> >Pyr_redox_2> >Bmp> >BPD_transp_2> >BPD_transp_2> >ABC_tran>
A0A1H8FLH7	Gemmobacter aquatilis	933059	UP000198761: Unassembled WGS sequence	Proteobacteria	Alphaproteobacteria	Rhodobacterales	Rhodobacteraceae	SP(Sec/SPI)	CS pos: 26-27. AQA-GA. Pr: 0.4816	SAMN04488103_104194	yes	Response_reg/Trans_reg_C, SBP_bac_1	2157 <FGGY_N;FGGY_C< <SBP_bac_1< <BPD_transp_1< <BPD_transp_1< <ABC_tran;TOBE_2< <unknown< <Sugar-bind< >ApbE> >NAD_binding_1;Flavodoxin_1;PepSY_TM> >DUF2271> >CutF> >PepSY_2> <Response_reg;Trans_reg_C< <HisKA;HATPase_c;2CSK_N< >UnbV_ASPIC;VCBS> >PAP2> >HTH_5> >Flavin_Reduct> <unknown< >PAS_5> <YicC_N;DUF1732<
A0A2T6AWP5	Gemmobacter caeni	589035	UP000244224: Unassembled WGS sequence	Proteobacteria	Alphaproteobacteria	Rhodobacterales	Rhodobacteraceae	SP(Sec/SPI)	CS pos: 27-28. GDA-AL. Pr: 0.3058	C8N34_11089	yes	NIR_SIR/NIR_SIR_ferr/Fer2_BFD/Pyr_redox_2/Rubredoxin_C, Cupredoxin_1/nos_propeller/nos_propeller_2, NosD, NosL	2153 <HisKA;HATPase_c< <Response_reg;GerE< <Haem_degrading< >ApbE> >NosL> >ABC2_membrane_2> >ABC_tran> >NosD> >Cupredoxin_1;nos_propeller;nos_propeller_2> >FMN_bind;Fer4_5> >CutF> >Peptidase_U32> >Peptidase_U32> >SCP2> <UbiD< <Flavoprotein< <ANTAR< <NMT1_2< <TP_methylase< <MFS_1< <NIR_SIR;NIR_SIR_ferr;Fer2_BFD;Pyr_redox_2;Rubredoxin_C<
A0A2T6B4A3	Gemmobacter caeni	589035	UP000244224: Unassembled WGS sequence	Proteobacteria	Alphaproteobacteria	Rhodobacterales	Rhodobacteraceae	SP(Sec/SPI)	CS pos: 29-30. ARA-LP. Pr: 0.8117	C8N34_10432	yes	PCuAC	2154 >GATase;CTP_synth_N> >SecG> >Pyridox_ox_2> <Aminotran_1_2;GntR< <Adenylsucc_synt< <DUF2842< >unknown> <TPK_catalytic;TPK_B1_binding< <DNA_binding_1;Ada_Zn_binding< <Ribosomal_L28< <CutF< <PCuAC< >SIR2> >DUF2332> >unknown> >Hint_2> <GTP_EFTU;EFG_C;LepA_C< <unknown< >ETF_QO;NAD_binding_8> <GreA_GreB;GreA_GreB_N< <unknown<
A0A2T6ARZ6	Gemmobacter caeni	589035	UP000244224: Unassembled WGS sequence	Proteobacteria	Alphaproteobacteria	Rhodobacterales	Rhodobacteraceae	SP(Sec/SPI)	CS pos: 32-33. AQG-YM. Pr: 0.3160	C8N34_11664	yes	Pyr_redox_2	2152 <Urate_ox_N< >HTH_1;LysR_substrate> <unknown< >Aldose_epim> >ZnuA> <FUR< <ABC_tran< <ABC-3< >PRC> >PepSY_TM> >CutF> <DAO;GCV_T;GCV_T_C;FAO_M< >Glyco_hydro_25> >CMD> >DUF938> >DAO> >Pyr_redox_2> >Bmp> >BPD_transp_2> >BPD_transp_2> >ABC_tran>
A0A1N7PXK6	Gemmobacter megaterium	1086013	UP000186141: Unassembled WGS sequence	Proteobacteria	Alphaproteobacteria	Rhodobacterales	Rhodobacteraceae	OTHER	0	SAMN05421774_106218	yes	CopC/CopD, PCuAC, SCO1-SenC, DUF1775	2150 <2Fe-2S_thioredx< <Complex1_51K;NADH_4Fe-4S< <DUF4287< <Molybdopterin;Molydop_binding;Molybdop_Fe4S4;NADH-G_4Fe-4S_3;Fer4_7;Fer2_4< <FdsD< >DAO> >SCO1-SenC> >PCuAC> >CopC;CopD> >DUF1775> >CutF> >HisKA;HATPase_c;PAS_4;HisKA_7TM> <EAL< <unknown< <Glycos_transf_2;Cellulose_synt;PilZ< <BcsB< <Glyco_hydro_8< <unknown< <GGDEF;GAF_2< >Response_reg> >GntR;FCD>
A0A1N7QR96	Gemmobacter megaterium	1086013	UP000186141: Unassembled WGS sequence	Proteobacteria	Alphaproteobacteria	Rhodobacterales	Rhodobacteraceae	SP(Sec/SPI)	CS pos: 37-38. AHA-AR. Pr: 0.8106	SAMN05421774_12212	yes	Cu-oxidase/Cu-oxidase_2/Cu-oxidase_3, E1-E2_ATPase/Hydrolase/YHS, Cytochrome_CBB3	2151 >AAA_15> >Methylase_S> >N6_Mtase;HsdM_N> >Helicase_C;ResIII;EcoEI_R_C> >DUF305> >unknown> >DUF411> >E1-E2_ATPase;Hydrolase;YHS> >Cation_efflux> >Cu-oxidase;Cu-oxidase_2;Cu-oxidase_3> >CutF> <Cytochrome_CBB3<
A0A2S0USA7	Gemmobacter sp. HYN0069	2169400	UP000244496: Plasmid unnamed1	Proteobacteria	Alphaproteobacteria	Rhodobacterales	Rhodobacteraceae	SP(Sec/SPI)	CS pos: 18-19. SFT-HG. Pr: 0.1897	HYN69_19115	yes		2148 <GlcNAc_2-epim< <DJ-1_PfpI< <NTP_transferase< <Evr1_Alr< <unknown< >MreB_Mbl> >Bactofilin> >unknown> >HupE_UreJ_2> >CutF> <FmdA_AmdA< <DUF2384< <RES< <DUF1778< <AP_endonuc_2< <Arginase<
A0A2S0USF6	Gemmobacter sp. HYN0069	2169400	UP000244496: Plasmid unnamed2	Proteobacteria	Alphaproteobacteria	Rhodobacterales	Rhodobacteraceae	SP(Sec/SPI)	CS pos: 26-27. VMA-LG. Pr: 0.5600	HYN69_19355 HYN69_20150	yes	Cu-oxidase/Cu-oxidase_2/Cu-oxidase_3, PCuAC, SCO1-SenC, Redoxin	2149 >unknown> >Nitroreductase> <rve;HTH_Tnp_Mu_2;Mu-transpos_C< <TniB< <TniQ< <unknown< <unknown< >DUF411> >unknown> <CutF< <Cu-oxidase;Cu-oxidase_2;Cu-oxidase_3< <Redoxin< >DUF411> >Peptidase_M23> >SCO1-SenC> >PCuAC> >SCO1-SenC> >CN_hydrolase> <YkuD< <YkuD<
A0A3P3DJJ9	Gemmobacter sp. YIM 102744-1	2488730	UP000282125: Unassembled WGS sequence	Proteobacteria	Alphaproteobacteria	Rhodobacterales	Rhodobacteraceae	SP(Sec/SPI)	CS pos: 34-35. AAA-AH. Pr: 0.4096	EG244_10210	yes	Cu-oxidase_2, Cu-oxidase/Cu-oxidase_2/Cu-oxidase_3, Cytochrom_C, E1-E2_ATPase/Hydrolase	2147 >Peptidase_A8> >Cation_efflux> <HTH_5< <Cu-oxidase_2< <E1-E2_ATPase;Hydrolase< >Cytochrom_C> >Cytochrom_C> >Cu-oxidase;Cu-oxidase_2;Cu-oxidase_3> >CutF> >AsnC_trans_reg;HTH_24> >unknown> <Transposase_mut< >TrwB_AAD_bind;TraG-D_C> >TraI_2> >unknown> <unknown< <unknown<
A0A086XUD7	Haematobacter massiliensis	195105	UP000028826: Unassembled WGS sequence	Proteobacteria	Alphaproteobacteria	Rhodobacterales	Rhodobacteraceae	SP(Sec/SPI)	CS pos: 35-36. ATA-HE. Pr: 0.5577	CN97_08055	yes	Cu-oxidase/Cu-oxidase_2/Cu-oxidase_3, E1-E2_ATPase/HMA, HMA, Cytochrom_C, E1-E2_ATPase/Hydrolase, Ferritin	2113 <ETC_C1_NDUFA4< <Ferritin< <Rhomboid< <SDH_sah< <Thioredoxin< >unknown> >Usp> >E1-E2_ATPase;Hydrolase> <VIT1< >unknown> <CutF< <Cu-oxidase;Cu-oxidase_2;Cu-oxidase_3< <Cytochrom_C< <Cytochrom_C< >HMA> <E1-E2_ATPase;HMA<
A0A086Y8U9	Haematobacter massiliensis	195105	UP000028826: Unassembled WGS sequence	Proteobacteria	Alphaproteobacteria	Rhodobacterales	Rhodobacteraceae	SP(Sec/SPI)	CS pos: 29-30. VSA-AA. Pr: 0.6178	CN97_13250	yes	PCuAC, COX2, COX1	2114 <Peptidase_S41;PDZ_2< <NUDIX< <Biotin_carb_N;Biotin_lipoyl;HMGL-like;PYC_OADA;Biotin_carb_C;CPSase_L_D2< >NTP_transf_3> <Virul_fac_BrkB< <Peripla_BP_2< <FecCD< <FecCD< <ABC_tran< >PCuAC> >CutF> >Peptidase_M20;M20_dimer> >unknown> >unknown> <Caa3_CtaG< <UPF0093< >DUF2231> <COX2< <COX1< <unknown< >ICL>
A0A126V6K1	Halocynthiibacter arcticus	1579316	UP000070371: Chromosome	Proteobacteria	Alphaproteobacteria	Rhodobacterales	Rhodobacteraceae	OTHER	0	RC74_20600	yes	CopC/CopD, SBP_bac_1, DUF1775	2107 >Mrr_cat;Mrr_N> >unknown> >Phage_integrase> >HTH_17> >Phage_AlpA> >unknown> >unknown> >unknown> <GFA< <CutF< <DUF1775< <CopC;CopD< >Phage_integrase;Arm-DNA-bind_3> <Phage_integrase;Arm-DNA-bind_3< <unknown< <GFO_IDH_MocA;GFO_IDH_MocA_C< <unknown< <SBP_bac_1< <BPD_transp_1< <BPD_transp_1<
A0A126V1Y1	Halocynthiibacter arcticus	1579316	UP000070371: Chromosome	Proteobacteria	Alphaproteobacteria	Rhodobacterales	Rhodobacteraceae	SP(Sec/SPI)	CS pos: 26-27. AVA-GS. Pr: 0.7387	RC74_13710	yes	Hydrolase_4	2106 >Gln-synt_C> <GntR;FCD< <Aldedh< >DAO> >Gln-synt_C> >GntR;FCD> <SBP_bac_8< <ABC_tran;TOBE_2< <BPD_transp_1< <BPD_transp_1< <CutF< <unknown< >IstB_IS21> >rve> <Glyco_tranf_2_3< <Acyl_transf_3;SGNH< <DUF3302;Biotin_lipoyl_2< <HlyD_3< <Pyridoxal_deC< <unknown< >Hydrolase_4>
A0A126UVZ5	Halocynthiibacter arcticus	1579316	UP000070371: Chromosome	Proteobacteria	Alphaproteobacteria	Rhodobacterales	Rhodobacteraceae	OTHER	0	RC74_02240	yes	PCuAC	2105 <SHMT< >unknown> <Abhydrolase_6< >unknown> >YjdM> <unknown< >GTP_EFTU;EFG_C;GTP_EFTU_D2;LepA_C> <unknown< <unknown< >PCuAC> >CutF> >Ribosomal_L28> >MeaB> <DUF3108< <DEAD;Helicase_C;HA2;HrpB_C< <NUDIX< <PHO4< >6PGD;NAD_binding_2> >OTCace;OTCace_N> >Aminotran_3> >ABC2_membrane>
A0A2T0X9Q5	Hasllibacter halocynthiae	595589	UP000238801: Unassembled WGS sequence	Proteobacteria	Alphaproteobacteria	Rhodobacterales	Rhodobacteraceae	SP(Sec/SPI)	CS pos: 20-21. ALP-GG. Pr: 0.3503	BCF33_1277	yes	Hydrolase_like/Hydrolase_6	2082 >RuvB_C;RuvB_N;AAA_lid_4> >RuvA_N;RuvA_C;HHH_5> >RuvC> >unknown> >PrmA> >PMSR> >unknown> >DEAD;PriA_3primeBD;PriA_C;PriA_CRR> <TAL_FSA< >DUF411> >CutF> <DUF484< <unknown< <Phage_integrase;Phage_int_SAM_1< >unknown> >MarR_2> >ABM> <GDPD< >Hydrolase_like;Hydrolase_6> >BPD_transp_1> >BPD_transp_1>
A0A3N2QHB5	Histidinibacterium lentulum	2480588	UP000268016: Unassembled WGS sequence	Proteobacteria	Alphaproteobacteria	Rhodobacterales	Rhodobacteraceae	SP(Sec/SPI)	CS pos: 37-38. AHA-TR. Pr: 0.5402	EAT49_20615	yes	Cu-oxidase/Cu-oxidase_2/Cu-oxidase_3, MerR/MerR-DNA-bind, E1-E2_ATPase/HMA/Hydrolase, E1-E2_ATPase/Hydrolase/YHS, Cytochrome_CBB3, Peptidase_M15_3	2053 <unknown< <Peptidase_M15_3< <unknown< <unknown< >DUF411> >E1-E2_ATPase;Hydrolase;YHS> >AA_permease_2> >SNARE_assoc> >DUF302> >Cu-oxidase;Cu-oxidase_2;Cu-oxidase_3> >CutF> <Cytochrome_CBB3< >Ion_trans_2> >E1-E2_ATPase;HMA;Hydrolase> <MerR;MerR-DNA-bind< <UPF0060< <DEDD_Tnp_IS110;Transposase_20< >Vsr> <DNA_methylase< >unknown> >DDE_Tnp_IS66;zf-IS66;LZ_Tnp_IS66;DDE_Tnp_IS66_C>
A0A3N2R0U5	Histidinibacterium lentulum	2480588	UP000268016: Unassembled WGS sequence	Proteobacteria	Alphaproteobacteria	Rhodobacterales	Rhodobacteraceae	SP(Sec/SPI)	CS pos: 21-22. SLA-SA. Pr: 0.5010	EAT49_11250	yes	PCuAC	2054 >unknown> <unknown< <unknown< >Cupin_2> >DEAD;PriA_3primeBD;PriA_C;PriA_CRR> <TAL_FSA< <SHOCT;PLDc_N< <AI-2E_transport< <MeaB< <Ribosomal_L28< <CutF< <PCuAC< >MarR_2> >unknown> <FMN_dh< <Alpha-amylase;DUF3459< <Ribosomal_L25p;Ribosomal_TL5_C< <unknown< <Pept_tRNA_hydro< <DUF2332< <DUF2237<
A0A0D1EHH1	Jannaschia aquimarina	935700	UP000032232: Unassembled WGS sequence	Proteobacteria	Alphaproteobacteria	Rhodobacterales	Rhodobacteraceae	SP(Sec/SPI)	CS pos: 23-24. SMA-HG. Pr: 0.5784	jaqu_11710	yes	Cu-oxidase/Cu-oxidase_2/Cu-oxidase_3, CopC, Trns_repr_metal, CopD	1974 >CoA_transf_3> <IclR;HTH_IclR< >MauE> >DUF305> <Trns_repr_metal< >unknown> >Cu-oxidase;Cu-oxidase_2;Cu-oxidase_3> >CopD> >CopC> >DUF411> >CutF> >unknown> <cNMP_binding<
A0A0M6YFT6	Jannaschia donghaensis	420998	UP000049222: Unassembled WGS sequence	Proteobacteria	Alphaproteobacteria	Rhodobacterales	Rhodobacteraceae	SP(Sec/SPI)	CS pos: 38-39. VRA-DT. Pr: 0.6186	JDO7802_00527	yes	PCuAC, HlyD_D23	1973 <RbsD_FucU< <PfkB< >UxuA> >GFO_IDH_MocA;GFO_IDH_MocA_C> >GFO_IDH_MocA;GFO_IDH_MocA_C> >ROK;HTH_24> <Peripla_BP_4< <BPD_transp_2< <ABC_tran< >PCuAC> >CutF> >GntR;FCD> <DctP< <DctQ< <DctM< <MCD;MCD_N< <AMP-binding;AMP-binding_C< >TetR_N;TetR_C_33> <HlyD_D23< <ACR_tran< >ACR_tran>
A0A0M6XX66	Jannaschia rubra	282197	UP000048908: Unassembled WGS sequence	Proteobacteria	Alphaproteobacteria	Rhodobacterales	Rhodobacteraceae	SP(Sec/SPI)	CS pos: 24-25. VHA-AG. Pr: 0.8195	JAN5088_03310	yes	PCuAC, MerR/MerR-DNA-bind, SCO1-SenC, E1-E2_ATPase/Hydrolase, E1-E2_ATPase/Hydrolase/YHS, Redoxin, Cytochrome_CBB3	1972 >E1-E2_ATPase;Hydrolase> <Cation_efflux< >HTH_5> <Cation_efflux< <Peptidase_A8< <p450< <Lactamase_B< <Rhodanese< >E1-E2_ATPase;Hydrolase;YHS> <MerR;MerR-DNA-bind< <CutF< <unknown< <DUF411< <unknown< <Cytochrome_CBB3< <Redoxin< <Redoxin< <unknown< <unknown< <SCO1-SenC< <PCuAC<
A0A0M7BE48	Jannaschia seosinensis	313367	UP000049455: Unassembled WGS sequence	Proteobacteria	Alphaproteobacteria	Rhodobacterales	Rhodobacteraceae	SP(Sec/SPI)	CS pos: 30-31. AHG-SA. Pr: 0.7065	JSE7799_02823	yes	MerR, MerR-DNA-bind	1971 >MerR-DNA-bind> >DDE_Tnp_1> <Transposase_mut< >MerR> >DUF305> >CutF> <N6_Mtase< <unknown<
A0A1H5YEN0	Jhaorihella thermophila	488547	UP000236742: Unassembled WGS sequence	Proteobacteria	Alphaproteobacteria	Rhodobacterales	Rhodobacteraceae	SP(Sec/SPI)	CS pos: 28-29. GHA-MT. Pr: 0.6710	SAMN05421751_11727	yes	Cupredoxin_1/nos_propeller/nos_propeller_2, NosD, NosL	1955 <Amidohydro_1< >FAD_binding_2> >GATase> >ABC_tran;oligo_HPY> >ABC_tran;oligo_HPY> >BPD_transp_1;OppC_N> >BPD_transp_1> >Peptidase_M24;Creatinase_N> >SBP_bac_5> >GntR;FCD> <CutF< <FMN_bind< <Fer4_5< <unknown< <Cupredoxin_1;nos_propeller;nos_propeller_2< <NosD< <ABC_tran< <ABC2_membrane_2< <NosL< <ApbE< >TrkA_C;CitMHS>
A0A1H5Y1W7	Jhaorihella thermophila	488547	UP000236742: Unassembled WGS sequence	Proteobacteria	Alphaproteobacteria	Rhodobacterales	Rhodobacteraceae	SP(Sec/SPI)	CS pos: 25-26. ALA-MA. Pr: 0.5484	SAMN05421751_11414	yes	PCuAC	1954 <DJ-1_PfpI;HTH_18< >4HBT> <ECH_1< >unknown> >Abhydrolase_2> >HhH-GPD> <Sugar_tr;MFS_1< <GIDA< <tRNA-synt_1c< <Ribosomal_L28< <CutF< <PCuAC< >SIR2> <LMWPc< >HTH_1;LysR_substrate> <Histidinol_dh< <PALP< <Asp_Glu_race< >unknown> <GTP_EFTU;EFG_C;GTP_EFTU_D2;LepA_C< <DUF2905<
A0A1W6NX14	Ketogulonicigenium robustum	92947	UP000242447: Chromosome	Proteobacteria	Alphaproteobacteria	Rhodobacterales	Rhodobacteraceae	TAT(Tat/SPI)	CS pos: 37-38. AFA-HE. Pr: 0.5101	BVG79_00187	yes	PCuAC, SCO1-SenC, Cytochrom_C	1939 >Transket_pyr;Transketolase_C;DXP_synthase_N> >polyprenyl_synt> >Exonuc_VII_S> >Trm112p> >LON_substr_bdg> >Thioredoxin;TPR_19;TPR_20> <EAL;GGDEF;PAS_9< >SCO1-SenC> >PCuAC> >PCuAC> >CutF> <Cytochrom_C< >Flavin_Reduct> <Acetyltransf_9< >PEP-utilizers;PEP-utilizers_C;PEP-utilisers_N;GAF_2> >AA_kinase;ACT;ACT_7> >DUF1178> <unknown< <PCMT< <OEP<
A0A1W6NWK6	Ketogulonicigenium robustum	92947	UP000242447: Chromosome	Proteobacteria	Alphaproteobacteria	Rhodobacterales	Rhodobacteraceae	SP(Sec/SPI)	CS pos: 36-37. ARA-AN. Pr: 0.4496	BVG79_00163	yes	Trns_repr_metal, Esterase, Glyoxalase	1938 >Glyoxalase> >Esterase> >ADH_zinc_N;ADH_N> >Trns_repr_metal> <unknown< <TetR_N;TetR_C_13< <ADH_zinc_N;ADH_N< <Phage_integrase;Arm-DNA-bind_3< <unknown< >PepSY;PepSY_TM> >CutF> >HTH_3> <unknown< <unknown< <HTH_17< <unknown< <unknown< <Toprim_3< <DUF927< <unknown< <unknown<
A0NRQ1	Labrenzia aggregata (strain ATCC 25650 / DSM 13394 / JCM 20685 / NBRC 16684 / NCIMB 2208 / IAM 12614) (Stappia aggregata)	384765	UP000004848: Unassembled WGS sequence	Proteobacteria	Alphaproteobacteria	Rhodobacterales	Rhodobacteraceae	OTHER	0	SIAM614_08128	yes		1922 >Methyltransf_25> >TP_methylase> >TP_methylase;CbiG_C;CbiG_N> >TP_methylase> >TP_methylase> >unknown> >CbiC> >CbiX> <unknown< >unknown> <CutF< <PepSY_TM< >SpoIIE> <unknown<
A0NZG7	Labrenzia aggregata (strain ATCC 25650 / DSM 13394 / JCM 20685 / NBRC 16684 / NCIMB 2208 / IAM 12614) (Stappia aggregata)	384765	UP000004848: Unassembled WGS sequence	Proteobacteria	Alphaproteobacteria	Rhodobacterales	Rhodobacteraceae	OTHER	0	SIAM614_31276	yes		1923 >SKI> >adh_short_C2> <2-Hacid_dh;2-Hacid_dh_C< <ADH_zinc_N;ADH_N< >Haem_degrading> >unknown> <cNMP_binding;HTH_Crp_2< >LysE> >Guanylate_cyc;AAA_16> >PepSY_TM> >CutF> >Aldolase_II> >3HCDH;3HCDH_N;4HBT_2> >BKACE> >ECH_1> >CoA_binding_2;ATP-grasp_5;Succ_CoA_lig> >Acyl-CoA_dh_1;Acyl-CoA_dh_M;Acyl-CoA_dh_N> >LysR_substrate> >DUF1028> >Ribonuc_L-PSP> >Pyr_redox_3>
A0P0D7	Labrenzia aggregata (strain ATCC 25650 / DSM 13394 / JCM 20685 / NBRC 16684 / NCIMB 2208 / IAM 12614) (Stappia aggregata)	384765	UP000004848: Unassembled WGS sequence	Proteobacteria	Alphaproteobacteria	Rhodobacterales	Rhodobacteraceae	OTHER	0	SIAM614_30581	yes	E1-E2_ATPase/HMA/Hydrolase, HMA, Cytochrom_C, Cytochrom_C_2, Cytochrome_CBB3, CusF_Ec, CusF_Ec/HlyD_D23	1924 <unknown< >AA_permease_2> >HMA> <E1-E2_ATPase;HMA;Hydrolase< <unknown< <Cytochrom_C_2< <Cytochrom_C< <Cytochrome_CBB3< <MFS_1< <NicO< <CutF< <CusF_Ec;HlyD_D23< <ACR_tran< <CusF_Ec< <unknown< <FtsK_SpoIIIE;FtsK_gamma;FtsK_alpha< >MarR> <Fer2< <Rieske;Ring_hydroxyl_A< <Ring_hydroxyl_B< <AMP-binding;AMP-binding_C<
A0A0M6ZHD6	Labrenzia alba	311410	UP000049983: Unassembled WGS sequence	Proteobacteria	Alphaproteobacteria	Rhodobacterales	Rhodobacteraceae	SP(Sec/SPI)	CS pos: 24-25. VEA-DG. Pr: 0.7190	LA5096_05758	yes		1921 <Molybdopterin;Molybdop_Fe4S4< <Fer4_4;Fer4_11< <DmsC< <DJ-1_PfpI;HTH_18< >Phosphodiest> <HSP70< >unknown> >unknown> >DUF1905> >PepSY_TM> >CutF> <unknown< <CbiC< <TP_methylase< <TP_methylase< <TP_methylase;CbiG_C;CbiG_N< <TP_methylase< >CbiA;GATase_3> >TP_methylase> <CbiD< <CbiJ<
A0A163VG98	Labrenzia sp. OB1	1561204	UP000076616: Unassembled WGS sequence	Proteobacteria	Alphaproteobacteria	Rhodobacterales	Rhodobacteraceae	SP(Sec/SPI)	CS pos: 29-30. VQA-DG. Pr: 0.6634	OA90_11085	yes		1920 >unknown> <HSP70< >unknown> >unknown> >DUF899> <HxlR< >Acetyltransf_3> >Hexapep;Mac> >ACT;ACT_6> >PepSY_TM> >CutF> >unknown> <unknown< <CbiX< <CbiC< <unknown< <TP_methylase;PCMT< <TP_methylase< <TP_methylase< <Methyltransf_25< >CbiA;GATase_3>
A0A222FBN4	Labrenzia sp. VG12	2021862	UP000214862: Chromosome	Proteobacteria	Alphaproteobacteria	Rhodobacterales	Rhodobacteraceae	SP(Sec/SPI)	CS pos: 28-29. SVA-ED. Pr: 0.5651	CHH27_23565	yes	CTP_transf_3/Hydrolase_3	1919 >cNMP_binding> <unknown< >TP_methylase> >TP_methylase;CbiG_C;CbiG_N> >TP_methylase> >TP_methylase> >unknown> >CbiC> >CbiX> >unknown> <CutF< <PepSY_TM< >SpoIIE;DUF3365> <ACT_6< <DUF1905< <unknown< <unknown< >HSP70> <Capsule_synth< <NeuB< <CTP_transf_3;Hydrolase_3<
A0A1M6ZSM1	Labrenzia suaedae	735517	UP000186002: Unassembled WGS sequence	Proteobacteria	Alphaproteobacteria	Rhodobacterales	Rhodobacteraceae	OTHER	0	SAMN05444272_0329	yes		1915 <RcnB< >TP_methylase> >TP_methylase;CbiG_C;CbiG_N> >TP_methylase> >TP_methylase> >unknown> >CbiC> >CbiX> >unknown> <unknown< <CutF< <PepSY_TM< >HSP70> <ACT;ACT_6< >ADH_zinc_N;ADH_N> >Pro_CA> >Beta-lactamase> >HTH_18> <unknown< <PMSR< <Chorismate_bind;Aminotran_4<
A0A1M7NX21	Labrenzia suaedae	735517	UP000186002: Unassembled WGS sequence	Proteobacteria	Alphaproteobacteria	Rhodobacterales	Rhodobacteraceae	SP(Sec/SPI)	CS pos: 29-30. AMA-AM. Pr: 0.6633	SAMN05444272_4024	yes	Copper-bind, Cu-oxidase/Cu-oxidase_3, Cytochrom_C, NosD, NosL, NnrS, FixG_C/Fer4_5/Fer4_18	1918 >Cytochrom_C> <UbiD< <Flavoprotein< >ApbE> >NosL> >ABC2_membrane_2> >ABC_tran> >NosD> >nos_propeller;nos_propeller_2> >FMN_bind;Fer4_5> >CutF> >unknown> >NnrS> >Copper-bind> >FixG_C;Fer4_5;Fer4_18> >unknown> >FeS_assembly_P> >DUF2249> >unknown> >FGE-sulfatase> >Cu-oxidase;Cu-oxidase_3>
A0A1M7FAM6	Labrenzia suaedae	735517	UP000186002: Unassembled WGS sequence	Proteobacteria	Alphaproteobacteria	Rhodobacterales	Rhodobacteraceae	SP(Sec/SPI)	CS pos: 29-30. AHS-GG. Pr: 0.3235	SAMN05444272_1543	yes	DUF1775	1917 <unknown< <MotA_ExbB< <ExbD< <ExbD< <TonB_C< <unknown< <Amino_oxidase< <DUF1365< <CMAS< >DUF1775> >CutF> >adh_short> >Cupin_7> <PALP< <PLDc_2< >GATase_4> >Aminotran_5> <AsnC_trans_reg;HTH_24< >Sulf_transp> <Lactamase_B< >Sulf_transp>
A0A1M7B7P8	Labrenzia suaedae	735517	UP000186002: Unassembled WGS sequence	Proteobacteria	Alphaproteobacteria	Rhodobacterales	Rhodobacteraceae	SP(Sec/SPI)	CS pos: 41-42. AAA-DP. Pr: 0.2917	SAMN05444272_0750	yes	PCuAC, SCO1-SenC	1916 >DctM> >NMT1_3> >unknown> >MFS_1> >GTP_cyclohydro2;DHBP_synthase> >tRNA_U5-meth_tr> >S4;FtsJ> >unknown> >SCO1-SenC> >PCuAC> >CutF> >Sugar_tr;MFS_1> >Transket_pyr;Transketolase_C;DXP_synthase_N> >unknown> >Exonuc_VII_S> >Hist_deacetyl> <DUF1851< >Sua5_yciO_yrdC;SUA5> <Acyl-CoA_dh_1;Acyl-CoA_dh_M;Acyl-CoA_dh_N;Acyl-CoA_dh_C< <ECH_1< <adh_short_C2<
[truncated: 2,190 more rows]
